# Supplementary material for: Comparative genomics of Deinococcus radiodurans: unveiling genetic discrepancies between ATCC 13939K and BAA-816 strains
Source: Front Microbiol. 2024 Jun 19;15:1410024. doi: 10.3389/fmicb.2024.1410024 (PMC11219805; doi:10.3389/fmicb.2024.1410024)
Supplement: Supplementary file 1 [file Table_1.XLSX]

## Sheet: Table S1
Table S1. Mapping of genetic variations in ATCC BAA-816 genome
Nucleotide Position	Types of variants	Reference	Allele	Overlapping ORF	CDS change	Amino acid change
Chromosome I (reference sequence: AE00513.1)
146	Deletion	G	-	DR_0001	1037delC	Ala346fs
1618	Deletion	A	-
37941	SNV	A	G	DR_0038	496A>G	Met166Val
53823	SNV	T	C	DR_0058	599A>G	Asp200Gly
54430	Deletion	C	-
55518	Deletion	G	-	DR_0060	367delG	Asp123fs
65577	SNV	C	G
65578	SNV	G	C
66950	Insertion	-	C	DR_0071	1843_1844insG	Pro615fs
100735	Insertion	-	G	DR_0099	364_365insG	Ala122fs
100962	Insertion	-	G	DR_0100 (pseudogene)	133_134insG
114699	Insertion	-	G	DR_0115	594_595insG	Leu199fs
117214	SNV	A	G	DR_0118	172T>C
117251	Deletion	T	-	DR_0118	135delA	Arg45fs
117284	Insertion	-	C	DR_0118	102_103insG	Ala35fs
120995	SNV	T	C	DR_0122	75T>C
145138	Deletion	A	-	DR_0145	1389delA	Lys463fs
169840	SNV	A	G
188427	SNV	A	C	DR_0184	296A>C	Asp99Ala
195384	Deletion	C	-	DR_0191	1268delC	Ala423fs
195388	Insertion	-	C	DR_0191	1271_1272insC	Arg424fs
225655	Deletion	C	-	DR_0223	125delG	Arg42fs
231485	Deletion	T	-	DR_0233	196delT	*66fs
236340	Insertion	-	G	DR_0238 (pseudogene)	793_794insG
247888	Insertion	-	G	DR_0251 (pseudogene)	393_394insG
250349	SNV	G	A	DR_r02 (23S ribosomal RNA)
267532	Insertion	-	C
269002	Insertion	-	C	DR_0266 (pseudogene)	689_690insG
281970	Insertion	-	G	DR_0280	1072_1073insG	Ala358fs
301274	Insertion	-	G	DR_0300 (pseudogene)	802_803insC
305509	Insertion	-	C	DR_0303 (pseudogene) DR_0304	555_556insC 1370_1371insG	His457fs
322530	Insertion	-	G	DR_0327	157_158insC	Val53fs
327573	SNV	A	G	DR_0332	1184A>G	Asp395Gly
331123	Deletion	C	-	DR_0335	25delC	Arg9fs
336215	Insertion	-	G
336433	SNV	T	A	DR_0338	208A>T	Thr70Ser
352111	Insertion	-	G
352234	Insertion	-	G	DR_0353	2234_2235insC	Arg745fs
353192	Insertion	-	G	DR_0353	1276_1277insC	Val426fs
353219	Insertion	-	G	DR_0353	1249_1250insC	Ala417fs
353232	Insertion	-	G	DR_0353	1236_1237insC	Cys413fs
354489	Insertion	-	C
360338	Insertion	-	G
360666	Insertion	-	G	DR_0361	71_72insG	Gly24fs
380853	Insertion	-	C
381909	Insertion	-	C	DR_0382 (pseudogene)	132_133insC
394900	Insertion	-	GC
403466	Deletion	G	-	DR_0400	1050delC	Arg350fs
403475	Deletion	T	-	DR_0400	1041delA	Arg347fs
403481	Deletion	G	-	DR_0400	1035delC	Phe345fs
404047	SNV	G	C	DR_0400	469C>G	Arg157Gly
404048	SNV	C	G	DR_0400	468G>C
404568	Insertion	-	G	DR_0401	637_638insC	Ala213fs
415425	Insertion	-	C
433593	Insertion	-	C
433617	Insertion	-	C
437804	Insertion	-	G	DR_0441	436_437insG	Ala146fs
442094	Insertion	-	G
461682	SNV	G	T
461684	SNV	A	C
461685	SNV	T	C
461690	Insertion	-	C
469236	Insertion	-	G	DR_0468	649_650insC	Val217fs
477940	SNV	A	G	DR_0477	361A>G	Thr121Ala
481148	Insertion	-	G	DR_0479	2227_2228insC	Gly743fs
481217	Insertion	-	C	DR_0479	2158_2159insG	Thr720fs
492796	Deletion	G	-
516962	Insertion	-	GC	DR_0511	391_392insGC	Ile131fs
516986	Insertion	-	G	DR_0511	367_368insC	Ala123fs
583819	SNV	T	C	DR_0573	2322T>C
593188	Insertion	-	C
621470	Insertion	-	C	DR_0609	177_178insC	Cys60fs
660560	Insertion	-	C	DR_0648	681_682insC	Cys228fs
735480	Insertion	-	G	DR_0717	320_321insC	Val107fs
750764	Insertion	-	G	DR_0736	384_385insG	Pro129fs
751062	Deletion	T	-	DR_0737	17delT	Phe6fs
751612	Insertion	-	C	DR_0737	566_567insC	Arg189fs
753159	Insertion	-	G	DR_0739	116_117insG	His39fs
753177	SNV	T	G	DR_0739	135T>G	His45Gln
753247	SNV	C	G	DR_0739	205C>G	Gln69Glu
754378	Insertion	-	G
776644	Insertion	-	G
814241	Deletion	A	-
816174	Insertion	-	G	DR_0802	84_85insC	Tyr29fs
816407	Insertion	-	G	DR_0803	191_192insC	Asp64fs
867149	Insertion	-	C	DR_0855	1845_1846insC	Cys616fs
868399	Insertion	-	C	DR_0857	129_130insC	Ala44fs
869173	Insertion	-	C
895028	Insertion	-	G	DR_0883 (pseudogene)	840_841insG
910802	Insertion	-	G	DR_0904	1027_1028insC	Ala343fs
927621	Insertion	-	G	DR_0913	325_326insG	Ala109fs
927652	Insertion	-	C
929194	Insertion	-	C	DR_0915	277_278insG	Ser93fs
945150	Insertion	-	C	DR_0931	87_88insC	Ala30fs
954071	Insertion	-	CC	DR_0938	172_173insCC	Gly58fs
954073	Insertion	-	C	DR_0938	174_175insC	Ala59fs
983879	Insertion	-	CGTGAA	DR_0966	3024_3025insCGTGAA	His1008_Gly1009insArgGlu
997443	Insertion	-	C	DR_0980	987_988insC	Cys330fs
997566	Insertion	-	C	DR_0980	1110_1111insC	Phe371fs
1000826	Insertion	-	C	DR_0984 (pseudogene)	380_381insG
1001228	Insertion	-	G
1008006	Insertion	-	G
1012909	Deletion	G	-	DR_0997	543delG	Val181fs
1022723	Insertion	-	C	DR_1010	63_64insC	Cys22fs
1022727	Insertion	-	C	DR_1010	67_68insC	Val23fs
1022898	Insertion	-	G	DR_1010	238_239insG	Ala80fs
1022901	Insertion	-	C	DR_1010	241_242insC	Arg81fs
1022956	Insertion	-	G	DR_1010	296_297insG	Gly99fs
1026823	Insertion	-	C	DR_1015	776_777insG	Gln259fs
1037078	Insertion	-	G	DR_1022 DR_1023	901_902insG 23_24insG	Val301fs Ser8fs
1040285	Insertion	-	G	DR_1027 (pseudogene)	205_206insG
1041879	Insertion	-	G	DR_1029	350_351insG	His117fs
1052088	SNV	A	G	DR_1039 (pseudogene)	564A>G
1052236	Insertion	-	C	DR_1039 (pseudogene)	711_712insC
1052413	Insertion	-	G
1056350	Insertion	-	C	DR_1043	331_332insC	Leu111fs
1064291	Insertion	-	G	DR_1053	635_636insC	Arg212fs
1069195	Insertion	-	G	DR_1057 DR_1058	26_27insC 894_895insC	Cys9fs *299fs
1069709	Deletion	CGG	-	DR_1058	378_380delCCG	Ala126_Arg127delinsAla
1071780	Insertion	-	C	DR_1060 DR_1061	852_853insC 1_2insC	Cys285fs Val1fs
1071830	Insertion	-	C	DR_1061	51_52insC	Cys18fs
1073122	Insertion	-	G
1076216	Deletion	G	-	DR_1064	440delC	Ala147fs
1077278	Deletion	C	-
1082023	Insertion	-	C	DR_1073	327_328insC	Cys110fs
1082259	Deletion	C	-	DR_1074	215delC	Thr72fs
1100644	Insertion	-	C
1100741	Insertion	-	C
1106350	Insertion	-	G
1112029	Insertion	-	G	DR_1103	1974_1975insG	Arg659fs
1125976	SNV	G	A	DR_1118	899C>T	Thr300Ile
1130547	SNV	C	G	DR_1122	934C>G	Arg312Gly
1134712	Insertion	-	G
1136611	Insertion	-	G	DR_1126	1893_1894insG	Arg632fs
1145171	Insertion	-	G
1147506	Insertion	-	C	DR_1138	720_721insG	Ala241fs
1152407	Insertion	-	C	DR_1143	632_633insG	Asp211fs
1157628	Insertion	-	GCT	DR_1148	158_159insGCT	Ser53_Arg54insLeu
1159255	Deletion	G	-
1161635	SNV	A	G	DR_1151	469T>C
1168429	Insertion	-	G	DR_1157 (pseudogene)	925_926insC
1185929	Insertion	-	C
1211737	SNV	A	G	DR_1201	1954A>G	Thr652Ala
1220134	Deletion	T	-	DR_1211	462delT	Val154fs
1235591	Deletion	G	-	DR_1228	10delG	Ala4fs
1236734	Insertion	-	G	DR_1229	209_210insC	Ser70fs
1265522	Deletion	C	-	DR_1258 DR_1259	2717delC 79delC	Pro906fs Arg27fs
1275807	Insertion	-	T	DR_1268	12_13insT	Ala5fs
1275871	Insertion	-	G	DR_1268	76_77insG	Val26fs
1277440	Insertion	-	G	DR_1270 (pseudogene)	626_627insC
1291070	Insertion	-	C	DR_1284	43_44insC	Arg15fs
1292599	Insertion	-	C	DR_1287	547_548insG	Thr183fs
1308001	Insertion	-	G	DR_1301	67_68insC	Ser23fs
1308021	Deletion	T	-	DR_1301	47delA	Gln16fs
1318404	Insertion	-	G
1323074	SNV	T	C	DR_1317	32T>C	Leu11Pro
1323075	SNV	G	T	DR_1317	33G>T	Leu11Pro
1324318	SNV	C	G	DR_1318	865C>G	Arg289Ala
1324319	SNV	G	C	DR_1318	866G>C	Arg289Ala
1327765	Insertion	-	C
1333767	Insertion	-	G	DR_1327	1339_1340insG	Leu447fs
1334807	Deletion	A	-	DR_1329	213delT	Cys71fs
1334812	Insertion	-	C	DR_1329	208_209insG	Thr70fs
1336357	Insertion	-	G	DR_1332	334_335insC	Val112fs
1336377	Deletion	C	-	DR_1332	314delG	Arg105fs
1336760	SNV	T	C	DR_1333	1047A>G	*349Trp
1342755	Insertion	-	G	DR_1336	235_236insG	Ala79fs
1343011	Insertion	-	G	DR_1336	491_492insG	Gly164fs
1351526	Insertion	-	C	DR_1345	440_441insC	Ala147fs
1363632	SNV	C	G	DR_1356	308C>G	Pro103Arg
1378671	Insertion	-	C	DR_1374	66_67insC	Tyr23fs
1387638	SNV	T	A	DR_1380	703T>A	Leu235Ile
1387640	SNV	G	C	DR_1380	G>C	Leu235Ile
1406940	Insertion	-	G	DR_1405	311_312insC	Gly104fs
1409348	Deletion	G	-	DR_1408	36delC	Ser12fs
1417883	Insertion	-	G
1417884	SNV	G	C
1419294	Insertion	-	G	DR_1417	2318_2319insC	Gly773fs
1423853	SNV	A	G
1443140	Insertion	-	G	DR_1440 (pseudogene)	1563_1564insC
1451626	Insertion	-	C	DR_1448	1055_1056insG	Gln352fs
1460635	Deletion	A	-	DR_1453 (pseudogene)	591delA
1465340	Insertion	-	G	DR_1461	5671_5672insC	Thr1891fs
1468015	SNV	G	C	DR_1461	2996C>G	Ala999Gly
1470526	Insertion	-	G	DR_1461	485_486insC	Arg162fs
1470934	Insertion	-	C	DR_1461 DR_1462	77_78insG 4254_4255insG	Pro26fs Pro1419fs
1475209	Insertion	-	G
1475211	Insertion	-	G
1481061	Insertion	-	C	DR_1471 (pseudogene)
1481090	Insertion	-	C	DR_1471 (pseudogene)
1499060	Insertion	-	C	DR_1485	848_849insG	Asn283fs
1499093	Insertion	-	CG	DR_1485	815_816insCG	Ala272fs
1504302	Insertion	-	G	DR_1489 (pseudogene)	597_598insG
1533825	Insertion	-	C	DR_1517 (pseudogene)	449_450insC
1543634	Insertion	-	G	DR_1527	315_316insG	Arg106fs
1567365	Insertion	-	GC	DR_1550	859_860insGC	Val287fs
1567366	SNV	G	C	DR_1550	858C>G
1572136	Insertion	-	G	DR_1554 (pseudogene)	865_866insC
1572570	Insertion	-	C	DR_1554 (pseudogene)	431_432insG
1578015	Insertion	-	G	DR_1559	47_48insG	Gly16fs
1587965	SNV	A	C	DR_1569	836T>G	Ile279Ser
1593383	Insertion	-	G	DR_1572 (pseudogene)	1491_1492insG
1606958	Insertion	-	C	DR_1586	39_40insG	His14fs
1622845	Insertion	-	C	DR_1599	1321_1322insC	Val441fs
1628750	Insertion	-	C	DR_1605 (pseudogene)	399_400insC
1644530	Deletion	C	-	DR_1624 (pseudogene)	1399delG
1644543	Deletion	T	-	DR_1624 (pseudogene)	1386delA
1645963	Insertion	-	G
1651397	Insertion	-	G	DR_1628 (pseudogene)	557_558insC
1656768	SNV	A	G
1656769	SNV	G	A
1661112	Insertion	-	G	DR_1634	284_285insC	Xaa95fs
1661206	Insertion	-	C	DR_1634	190_191insG	Xaa64fs
1661208	Insertion	-	C	DR_1634	188_189insG	Asp63fs
1661418	Insertion	-	C
1661495	Insertion	-	G
1664676	Insertion	-	C	DR_1637 (not annotated)
1668214	Insertion	-	C	DR_1643 DR_1644	236_237insC 18_19insC	Thr79fs Tyr7fs
1671411	Insertion	-	C	DR_1647 (pseudogene)	954_955insC
1681486	SNV	T	G	DR_1656	1465T>G	Leu489Val
1772409	SNV	C	T	DR_1743	589G>A	Ala197Thr
1776083	Insertion	-	C
1815403	Insertion	-	G	DR_1787	488_489insG	Gly163fs
1815426	Deletion	G	-	DR_1787	512delG	Arg171fs
1829907	Insertion	-	G
1829908	SNV	G	C
1838362	Insertion	-	G	DR_1812 (pseudogene)	1332_1333insC
1840324	Insertion	-	G	DR_1814	1_2insG	Val1fs
1883541	Deletion	C	-	DR_1859 DR_1860	23delG 237delG	Arg8fs Ala79fs
1888790	Deletion	C	-
1892723	SNV	C	G	DR_1871	687C>G	Asp229Glu
1892724	SNV	G	A	DR_1871	688G>A	Ala230Thr
1892727	SNV	G	C	DR_1871	691G>C	Val231Leu
1906886	Insertion	-	G	DR_1886	540_541insG	Ser181fs
1928139	Insertion	-	C	DR_1908 (pseudogene)	1004_1005insC
1935002	Insertion	-	G
1935235	Insertion	-	C
1935419	Insertion	-	G	DR_1914	148_149insG	Thr50fs
1943463	Insertion	-	C	DR_1922	717_718insC	Cys240fs
1943479	Insertion	-	A	DR_1922	733_734insA	Ser245fs
1943484	SNV	T	G	DR_1922	739T>G	Ser247Ala
1943486	Insertion	-	G	DR_1922	740_741insG	Ser247fs
1943531	SNV	T	C	DR_1922	786T>C
1944588	Insertion	-	G	DR_1922	1842_1843insG	Pro615fs
1944596	Insertion	-	CG	DR_1922	1850_1851insCG	Ser617fs
1944809	SNV	A	G	DR_1922	2064A>G
1944810	SNV	G	C	DR_1922	2065G>C	Ala689Pro
1946369	Insertion	-	C	DR_1923	739_740insC	Leu247fs
1946474	Insertion	-	C
1952487	Insertion	-	C	DR_1931	750_751insG	Gly251fs
1963745	SNV	G	C	DR_1941	1132C>G	Leu378Val
1963746	SNV	C	G	DR_1941	1131G>C
1981603	Insertion	-	G	DR_1961	369_370insG	Arg124fs
1995430	SNV	G	T	DR_1974	1258G>T	Ala420Ser
1995441	SNV	C	G	DR_1974	1269C>G
2007849	Insertion	-	GC	DR_1984	573_574insGC	Ala192fs
2014656	Insertion	-	GC	DR_1991	16_17insGC	Cys6fs
2018609	Deletion	A	-	DR_1996	922delT	Leu308fs
2022952	Insertion	-	G
2031960	SNV	G	A	DR_2013 (pseudogene)	719G>A
2031964	SNV	G	C	DR_2013 (pseudogene)	723G>C
2031967	SNV	A	C	DR_2013 (pseudogene)	726A>C
2031968	SNV	G	T	DR_2013 (pseudogene)	727G>T
2031969	Deletion	G	-	DR_2013 (pseudogene)	728delG
2046696	Insertion	-	G
2048323	Deletion	G	-	DR_2033	1691delC	Ser564fs
2048327	Insertion	-	G	DR_2033	1687_1688insC	Ala563fs
2056842	Insertion	-	GC	DR_2042	1510_1511insGC	Thr504fs
2068924	Insertion	-	G
2068942	Insertion	-	G
2069319	Insertion	-	G
2069324	Insertion	-	C
2073094	Insertion	-	C	DR_2058	890_891insC	Pro297fs
2101879	SNV	T	C	DR_2090	101T>C	Leu34Pro
2135920	SNV	T	G	DR_2132	227A>C	Gln76Pro
2137190	Insertion	-	C	DR_2133	983_984insG	His328fs
2144907	Deletion	T	-	DR_2143	962delA	His321fs
2144910	SNV	C	G	DR_2143	959G>C	Gly320Ala
2147409	Insertion	-	C	DR_2145	968_969insC	Thr323fs
2148110	Insertion	-	C
2148896	Insertion	-	G
2149109	SNV	C	G	DR_2147	653G>C	Arg218Pro
2149112	Insertion	-	C	DR_2147	650_651insG	Val217fs
2150440	Deletion	G	-
2157570	Insertion	-	GG
2160661	SNV	G	C	DR_2163	101G>C
2188925	Deletion	C	-
2189942	SNV	G	A	DR_2193	148G>A	Ala50Thr
2194959	Insertion	-	G	DR_2196	831_832insC	Ala278fs
2203080	Insertion	-	G	DR_2202	980_981insG	Gly327fs
2215180	Insertion	-	C	DR_2217	663_664insC	Phe222fs
2231825	Insertion	-	G	DR_2237	238_239insC	Ala80fs
2238346	Insertion	-	C
2238476	Insertion	-	C
2244231	SNV	T	C	DR_2250	1471T>C	*491Gln
2314060	SNV	C	G
2323164	SNV	C	G	DR_2325	864G>C	Leu288Ile
2323166	SNV	A	T	DR_2325	862T>A	Leu288Ile
2340150	Insertion	-	G	DR_2341	343_344insC	Val115fs
2347390	SNV	T	C	DR_2348	1333T>C	Phe445Leu
2348610	Insertion	-	C	DR_2349	744_745insC	Cys249fs
2365232	Insertion	-	G
2365391	Insertion	-	G	DR_2367	1725_1726insC	*576fs
2365409	SNV	A	C	DR_2367	1707T>G
2402412	Insertion	-	G	DR_2399	261_262insC	Phe88fs
2412461	Deletion	T	-	DR_2410	1825delT	Cys609fs
2420015	Deletion	A	-	DR_2417 (pseudogene)	995delT
2421930	Insertion	-	G	DR_2418	646_647insG	Ala216fs
2422012	Insertion	-	C	DR_2418	728_729insC	Pro243fs
2431600	Deletion	C	-
2434201	Deletion	C	-	DR_2431	1127delC	Pro376fs
2435648	Insertion	-	C
2437559	Deletion	C	-
2446151	Insertion	-	G	DR_2445	360_361insG	Arg121fs
2470471	SNV	T	C	DR_2473	668T>C	Leu223Pro
2471634	Deletion	A	-	DR_2475	566delT	Ile189fs
2474215	Insertion	-	G	DR_2477	884_885insG	Gly295fs
2474544	Insertion	-	G	DR_2477	1213_1214insG	Ala405fs
2486190	SNV	T	C	DR_2488	1358T>C	Leu453Pro
2486935	Insertion	-	G	DR_2489	139_140insG	Pro47fs
2488045	SNV	T	C	DR_2489	1250T>C	Ile417Thr
2490733	Insertion	-	C	DR_2492 (pseudogene)	1_2insC
2511220	SNV	G	A	DR_2508	270C>T
2513107	SNV	G	A	DR_2510	762G>A
2517685	Insertion	-	C
2518678	Insertion	-	G	DR_2516	135_136insC	Leu46fs
2525932	Insertion	-	C	DR_2523 (pseudogene)	794_795insG
2533039	Deletion	C	-	DR_2529	360delG	Leu120fs
2533407	Insertion	-	G
2534551	SNV	T	C	DR_2531	615T>C
2538823	Insertion	-	C	DR_2536	975_976insC	Cys326fs
2548730	SNV	T	C	DR_2546	713A>G	Glu238Gly
2561377	Insertion	-	G	DR_2558	404_405insG	Ala135fs
2567893	Insertion	-	C	DR_2566	170_171insC	Arg57fs
2569064	SNV	G	C
2573195	Insertion	-	G	DR_2569	1_2insC	Val1fs
2573226	Insertion	-	G
2573342	Insertion	-	G
2576198	Insertion	-	C	DR_2572	1443_1444insC	Trp482fs
2576358	SNV	A	C	DR_2573	126A>C
2577432	SNV	G	C
2577472	Insertion	-	GC
2577494	Insertion	-	G	DR_2575 (pseudogene)	1066_1067insC
2590082	Insertion	-	C	DR_2582	512_513insG	Glu171fs
2590639	Insertion	-	C
2594406	SNV	A	G	DR_2587	20A>G	Asp7Gly
2615343	SNV	A	C	DR_2606	2627A>C	His876Pro
2616866	SNV	G	T	DR_2608	232C>A	Leu78Met
2628829	Insertion	-	C	DR_2619 (pseudogene)	822_823insC
chromosome II (reference sequence: AE001825.1)
19082	Insertion	-	A	DR_A0018 (pseudogene)	964_965insT
26637	Insertion	-	G	DR_A0025 (pseudogene)
27200	Insertion	-	G	DR_A0025 (pseudogene)	490_491insG
56566	Insertion	-	G	DR_A0051	202_203insC	Ala68fs
79630	Insertion	-	G	DR_A0074	611_612insC	Arg204fs
91975	Insertion	-	C	DR_A0095	1_2insC	Val1fs
92323	Deletion	G	-	DR_A0095	350delG	Arg117fs
95205	Insertion	-	C
98330	Insertion	-	GC	DR_A0105	349_350insGC	Val117fs
103189	Insertion	-	C	DR_A0108 DR_A0109	3666_3667insC 196_197insC	Cys1223fs Leu66fs
126648	Insertion	-	C	DR_A0128	525_526insG	Gly176fs
132436	Insertion	-	C	DR_A0133	947_948insG	His316fs
133392	Insertion	-	C	DR_A0134	1301_1302insG	Gln434fs
142124	SNV	G	A	DR_A0142	74C>T	Thr25Met
162113	SNV	A	G	DR_A0161	179A>G	Asp60Gly
184067	Insertion	-	G	DR_A0179	40_41insG	Ala14fs
193735	Insertion	-	G	DR_A0186 (pseudogene)	940_941insG
220604	Insertion	-	C	DR_A0210 (pseudogene)	872_873insG
222816	Deletion	A	-	DR_A0212 (pseudogene)	1341delA
225269	Deletion	A	-
228599	Insertion	-	G	DR_A0218	709_710insG	Ala237fs
281720	Insertion	-	C	DR_A0264 (pseudogene)	716_717insC
302667	SNV	G	C	DR_A0280 (pseudogene)	88G>C
302894	SNV	T	C	DR_A0280 (pseudogene)	315T>C
303033	Insertion	-	C	DR_A0280 (pseudogene)	453_454insC
303755	Insertion	-	G	DR_A0281	258_259insG	Leu87fs
305178	SNV	C	G	DR_A0282	1350C>G
309265	Insertion	-	GC	DR_A0285	671_672insGC	Ala224fs
309516	Insertion	-	C	DR_A0286 (pseudogene)	1_2insC
312712	Insertion	-	G	DR_A0288	7_8insC	Val3fs
316623	Insertion	-	G	DR_A0292	484_485insG	Ala162fs
319682	Insertion	-	C	DR_A0293	2986_2987insC	Gly996fs
320770	Insertion	-	C	DR_A0295	223_224insG	Arg75fs
321031	Insertion	-	G
321171	Insertion	-	G	DR_A0296	447_448insC	Leu150fs
323973	SNV	G	C	DR_A0298	381C>G
329441	Insertion	-	CG	DR_A0305	1889_1890insCG	Ala630fs
331336	Insertion	-	G	DR_A0306	752_753insC	Ser251fs
341356	SNV	A	G	DR_A0314	45T>C
358106	Insertion	-	C	DR_A0330	1107_1108insC	Phe370fs
392474	Insertion	-	G	DR_A0353	2197_2198insG	Thr733fs
392476	Deletion	G	-	DR_A0353	2200delG	Ala734fs
395960	Insertion	-	C	DR_A0355 (pseudogene)	1_2insC
Plasmid MP (reference sequence: AE001826.1)
27001	Insertion	-	G
42097	Insertion	-	G	DR_B0038	346_347insG	Ala116fs
44936	Deletion	G	-	DR_B0040	397delG	Ala133fs
46222	SNV	T	C	DR_B0041	1235T>C	Leu412Pro
46275	SNV	T	C	DR_B0041	1288T>C
46282	Insertion	-	G	DR_B0041	1294_1295insG	Ala432fs
46301	SNV	G	C	DR_B0041	1314G>C	Arg438Ser
46303	SNV	C	G	DR_B0041	1316C>G	Pro439Arg
46306	Insertion	-	C	DR_B0041	1318_1319insC	Leu440fs
46328	Insertion	-	G	DR_B0041	1340_1341insG	Gly447fs
94330	Insertion	-	C	DR_B0075 (pseudogene)
99823	SNV	T	C	DR_B0081	392A>G	Gln131Arg
106292	Deletion	C	-
176402	Insertion	-	G	DR_B0145	1036_1037insC	Ala346fs
Plasmid CP (reference sequence: AE001827.1)
147	Insertion	-	C	DR_C0001	74_75insC	Pro25fs
596	SNV	T	C
598	Insertion	-	T
8097	Insertion	-	G
9122	SNV	G	C	DR_C0009	1097C>G	Pro366Arg
12165	Insertion	-	G	DR_C0011 (pseudogene)
12481	Insertion	-	C
12484	Insertion	-	C
12499	SNV	C	T
14102	Insertion	-	C	DR_C0013	583_584insC	Leu195fs
14159	Deletion	A	-
14191	Deletion	T	-
16191	Insertion	-	C	DR_C0016	662_663insG	Lys221fs
17765	Insertion	-	C	DR_C0017 (pseudogene)	136_137insC
22071	Insertion	-	C	DR_C0020 (pseudogene)	492_494insC
23303	Insertion	-	G	DR_C0022	590_591insC	Asp197fs
24166	Insertion	-	C
24402	Deletion	C	-
24876	Insertion	-	A
24905	Insertion	-	C
25500	Deletion	T	-	DR_C0023	551delT	Phe184fs
25713	Insertion	-	C
27912	Insertion	-	C	DR_C0026	201_202insC	Cys68fs
31087	SNV	A	T	DR_C0029	816A>T
31091	SNV	C	G	DR_C0029	820C>G	Pro274Ala
33782	Insertion	-	C	DR_C0032 (pseudogene)	216_217insG
34156	Insertion	-	C
35077	Insertion	-	G
42609	Insertion	-	C
45519	Insertion	-	G	DR_C0041	648_649insG	Phe217fs
