# Supplementary material for: Comparative genomics of Deinococcus radiodurans: unveiling genetic discrepancies between ATCC 13939K and BAA-816 strains
Source: Front Microbiol. 2024 Jun 19;15:1410024. doi: 10.3389/fmicb.2024.1410024 (PMC11219805; doi:10.3389/fmicb.2024.1410024)
Supplement: Supplementary file 2 [file Table_2.XLSX]

## Sheet: Table S2
Table S2. Gene annotation for ATCC 13939K compared to ATCC BAA-816
	ATCC BAA-816													ATCC 13939K
No	Locus tag	Start	Stop	Strand	Gene product	AA length	Locus tag	Start	Stop	Strand	Gene	Gene product	AA Length	Locus tag	Start	Stop	Strand	Gene product	AA length	CDS length relative to 816	CDS feature in 13939K
	Replicon: AE000513.1						Replicon: NC_001263.1							Replicon: CP150840
1	DR_0001	1	1182	-	DNA polymerase III, beta subunit	393								KDR_0001	93	1178	-	DNA polymerase III, Beta sliding clamp	361	NA	re-annotation
2	DR_0002	1904	3268	-	chromosomal replication initiator protein	454	DR_RS00010	1904	3304	-	dnaA	chromosomal replication initiator protein DnaA	466	KDR_0002	1902	3266	-	Chromosomal replication initiator protein DnaA	454	-12
3	DR_0003	3412	4287	+	hypothetical protein	291	DR_RS00015	3556	4251	-	ddrC	DNA damage response protein DdrC	231	KDR_0003r	3554	4249	-	DNA damage response protein DdrC	231	0
4	DR_0004	4378	5430	+	MutT/nudix family protein	350	DR_RS00020	4387	5430	+		NUDIX domain-containing protein	347	KDR_0004	4385	5428	+	NADH pyrophosphatase	347	0
5	DR_0005	5438	6115	+	conserved hypothetical protein	225	DR_RS00025	5438	6115	+		TrmB family transcriptional regulator	225	KDR_0005	5385	6113	+	hypothetical protein	242	17
6	DR_0006	6162	6944	-	conserved hypothetical protein	260	DR_RS00030	6162	6845	-		metal-dependent hydrolase	227	KDR_0006	6160	6843	-	hypothetical protein	227	0
7	DR_0007	6986	7822	+	conserved hypothetical protein	278	DR_RS00035	7010	7822	+	cdaA	diadenylate cyclase CdaA	270	KDR_0007	7017	7820	+	Cyclic di-AMP synthase CdaA	267	-3
8	DR_0008	7819	8859	+	hypothetical protein	346	DR_RS00040	7819	8859	+		CdaR family protein	346	KDR_0008	7817	8857	+	hypothetical protein	346	0
9	DR_0009	8925	10283	+	conserved hypothetical protein	452	DR_RS00045	8925	10283	+		VanW family protein	452	KDR_0009	8923	10281	+	hypothetical protein	452	0
10	DR_0010	10413	11663	+	pseudogene		DR_RS00050	10431	11615	+		transposase	394	KDR_0010	10429	11613	+	IS4 family transposase ISDra7	394	0
11	DR_0011	11855	12736	-	conserved hypothetical protein	293	DR_RS00055	11855	12736	-		SDR family oxidoreductase	293	KDR_0011	11853	12734	-	Quinone oxidoreductase 2	293	0
12	DR_0012	13333	14199	-	chromosome partitioning protein	288	DR_RS00060	13333	14199	-	parB	ParB/RepB/Spo0J family partition protein ParB	288	KDR_0012	13331	14197	-	Chromosome-partitioning protein Spo0J	288	0
13	DR_0013	14183	15073	-	chromosome partitioning ATPase Soj	296	DR_RS00065	14183	14932	-		ParA family protein	249	KDR_0013	14181	14930	-	Chromosome-partitioning ATPase Soj	249	0
14	DR_0014	15101	15862	-	gidB protein	253	DR_RS00070	15101	15862	-	rsmG	16S rRNA (guanine(527)-N(7))-methyltransferase RsmG	253	KDR_0014	15099	15860	-	Ribosomal RNA small subunit methyltransferase G	253	0
15	DR_0015	15859	16215	-	hypothetical protein	118	DR_RS00075	15859	16188	-		hypothetical protein	109	KDR_0015	15857	16186	-	hypothetical protein	109	0
16	DR_0016	16307	17047	-	conserved hypothetical protein	246	DR_RS00080	16307	17047	-		NAD-dependent deacylase	246	KDR_0016	16305	17045	-	NAD-dependent protein deacylase Sir2	246	0
17	DR_0017	17147	17557	-	conserved hypothetical protein	136	DR_RS00085	17147	17500	-		DUF2089 family protein	117	KDR_0017	17145	17555	-	hypothetical protein	136	19
18	DR_0018	17568	18185	-	hypothetical protein	205	DR_RS00090	17568	18170	-		hypothetical protein	200	KDR_0018	17566	18168	-	hypothetical protein	200	0
19	DR_0019	18182	19063	-	hypothetical protein	293	DR_RS00095	18182	19063	-		hypothetical protein	293	KDR_0019	18180	19061	-	hypothetical protein	293	0
20	DR_0020	19258	20643	+	ribonuclease II family protein	461	DR_RS00100	19258	20643	+		ribonuclease R	461	KDR_0020	19256	20641	+	Ribonuclease R	461	0
21	DR_0021	20768	21034	+	hypothetical protein	88	DR_RS00105	20768	21034	+		hypothetical protein	88	KDR_0021	20766	21032	+	hypothetical protein	88	0
22	DR_0022	21162	21761	-	conserved hypothetical protein	199	DR_RS16550	21258	21722	+		hypothetical protein	154	KDR_0022	21160	21576	-	hypothetical protein	138	-16
23	DR_t01	21938	22010	-	tRNA-Phe									KDR_t01	21933	22008	-	tRNA-Phe
24	DR_t02	22035	22107	-	tRNA-Asp									KDR_t02	22030	22105	-	tRNA-Asp
25	DR_0023	22233	22766	+	phosphoribosylaminoimidazole carboxylase, catalytic subunit	177	DR_RS00125	22233	22766	+	purE	5-(carboxyamino)imidazole ribonucleotide mutase	177	KDR_0023	22279	22764	+	N5-carboxyaminoimidazole ribonucleotide mutase	161	-16
26	DR_0024	22763	23875	+	phosphoribosylaminoimidazole carboxylase, ATPase subunit	370	DR_RS00130	22763	23875	+	purK	5-(carboxyamino)imidazole ribonucleotide synthase	370	KDR_0024	22761	23873	+	N5-carboxyaminoimidazole ribonucleotide synthase	370	0
27	DR_0025	23983	25182	+	conserved hypothetical protein	399	DR_RS00135	23983	25182	+		VanW family protein	399	KDR_0025	23981	25180	+	hypothetical protein	399	0
28	DR_0026	25273	26082	+	methyltransferase, putative	269	DR_RS00140	25273	26082	+		methyltransferase domain-containing protein	269	KDR_0026	25271	26080	+	2-methoxy-6-polyprenyl-1,4-benzoquinol methylase, mitochondrial	269	0
29	DR_0027	26166	27968	-	gidA protein	600	DR_RS00145	26166	27968	-	mnmG	tRNA uridine-5-carboxymethylaminomethyl(34) synthesis enzyme MnmG	600	KDR_0027	26164	27966	-	tRNA uridine 5-carboxymethylaminomethyl modification enzyme MnmG	600	0
30	DR_0028	28040	29674	+	aminotransferase, putative	544	DR_RS00150	28076	29674	+		aminotransferase class V-fold PLP-dependent enzyme	532	KDR_0028	28074	29672	+	Cysteine desulfurase	532	0
31	DR_0029	29796	30941	+	2-oxo acid dehydrogenase, E1 component, alpha subunit	381	DR_RS00155	29835	30941	+		thiamine pyrophosphate-dependent dehydrogenase E1 component subunit alpha	368	KDR_0029	29833	30939	+	2-oxoisovalerate dehydrogenase subunit alpha	368	0
32	DR_0030	30938	31972	+	2-oxo acid dehydrogenase, E1 component, beta subunit	344	DR_RS00160	30938	31972	+		alpha-ketoacid dehydrogenase subunit beta	344	KDR_0030	30936	31970	+	2-oxoisovalerate dehydrogenase subunit beta	344	0
33	DR_0031	32002	32244	+	hypothetical protein	80	DR_RS00165	32002	32244	+		hypothetical protein	80	KDR_0031	32000	32242	+	hypothetical protein	80	0
34	DR_0032	32248	33825	+	2-oxo acid dehydrogenase, E2 component	525	DR_RS00170	32248	33825	+		2-oxo acid dehydrogenase subunit E2	525	KDR_0032	32246	33823	+	Dihydrolipoyllysine-residue acetyltransferase component of pyruvate dehydrogenase complex	525	0
35	DR_0033	33903	34376	-	conserved hypothetical protein	157	DR_RS00175	33903	34292	-		RidA family protein	129	KDR_0033	33901	34290	-	2-iminobutanoate/2-iminopropanoate deaminase	129	0
36	DR_0034	34348	34695	+	hypothetical protein	115	DR_RS00180	34366	34695	+		DUF4180 domain-containing protein	109	KDR_0034	34364	34693	+	hypothetical protein	109	0
37	DR_0035	34829	36046	+	adenylosuccinate synthase	405	DR_RS00185	34829	36046	+		adenylosuccinate synthase	405	KDR_0035	34827	36044	+	Adenylosuccinate synthetase	405	0
38	DR_0036	36181	36831	+	GTP cyclohydrolase I	216	DR_RS00190	36253	36831	+	folE	GTP cyclohydrolase I FolE	192	KDR_0036	36251	36829	+	GTP cyclohydrolase 1	192	0
39	DR_0037	36859	37464	+	hypothetical protein	201	DR_RS00195	36895	37464	+		hypothetical protein	189	KDR_0037	36893	37462	+	hypothetical protein	189	0
40	DR_0038	37446	38756	+	serine hydroxymethyltransferase	436	DR_RS00200	37530	38756	+		serine hydroxymethyltransferase	408	KDR_0038	37528	38754	+	Serine hydroxymethyltransferase	408	0
41	DR_0039	38823	39977	+	conserved hypothetical protein	384	DR_RS00205	38859	39977	+		HD domain-containing protein	372	KDR_0039	38857	39975	+	hypothetical protein	372	0
42	DR_0040	39999	40475	-	hypothetical protein	158	DR_RS00210	39999	40316	-		hypothetical protein	105	KDR_0040	39997	40314	-	hypothetical protein	105	0
43	DR_0041	40458	41036	+	hypothetical protein	192	DR_RS00215	40440	41036	+		hypothetical protein	198	KDR_0041	40438	41034	+	hypothetical protein	198	0
44	DR_0042	41050	41823	+	hypothetical protein	257	DR_RS00220	41050	41823	+		metallophosphoesterase	257	KDR_0042	41048	41821	+	hypothetical protein	257	0
45	DR_t03	41882	41954	+	tRNA-Lys									KDR_t03	41880	41955	+	tRNA-Lys
46	DR_0043	41990	42775	-	hypothetical protein	261	DR_RS00230	41990	42775	-		acyl-CoA N-acyltransferase	261	KDR_0043	41988	42773	-	hypothetical protein	261	0
47	DR_0044	42772	43899	-	N-acylamino acid racemase	375	DR_RS00235	42772	43881	-	menC	o-succinylbenzoate synthase	369	KDR_0044	42770	43879	-	o-succinylbenzoate synthase	369	0
48	DR_0045	43942	44520	+	hypothetical protein	192	DR_RS00240	43942	44520	+		DUF2239 family protein	192	KDR_0045	43940	44518	+	hypothetical protein	192	0
49	DR_0046	44596	45102	+	conserved hypothetical protein	168	DR_RS00245	44521	45102	+		hypothetical protein	193	KDR_0046	44519	45100	+	hypothetical protein	193	0
50	DR_0047	45124	45321	+	hypothetical protein	65	DR_RS00250	45124	45321	+		hypothetical protein	65	KDR_0047	45122	45319	+	hypothetical protein	65	0
51	DR_0048	45318	46082	+	conserved hypothetical protein	254	DR_RS00255	45318	46082	+		DUF421 domain-containing protein	254	KDR_0048	45316	46080	+	hypothetical protein	254	0
52	DR_0049	46123	47349	+	conserved hypothetical protein	408	DR_RS00260	46123	47349	+		23S rRNA (cytosine(2499)-C(5))-methyltransferase	408	KDR_0049	46121	47347	+	Ribosomal RNA large subunit methyltransferase I	408	0
53	DR_0050	47370	47891	-	hypothetical protein	173	DR_RS00265	47370	47891	-		DinB family protein	173	KDR_0050	47368	47889	-	hypothetical protein	173	0
54	DR_0051	47912	48268	-	HesB/YadR/YfhF family protein	118	DR_RS00270	47912	48226	-		iron-sulfur cluster assembly accessory protein	104	KDR_0051	47910	48146	-	hypothetical protein	78	-26
55	DR_0052	48296	49051	-	hypothetical protein	251	DR_RS00275	48296	49051	-		3-keto-5-aminohexanoate cleavage protein	251	KDR_0052	48294	49049	-	hypothetical protein	251	0
56	DR_0053	49054	49548	-	conserved hypothetical protein	164	DR_RS00280	49054	49548	-		DinB family protein	164	KDR_0053	49052	49546	-	hypothetical protein	164	0
57	DR_0054	49657	49992	+	conserved hypothetical protein	111	DR_RS00285	49657	49992	+		DsrE family protein	111	KDR_0054	49655	49990	+	hypothetical protein	111	0
58	DR_0055	49989	50939	+	repressor protein, putative	316	DR_RS00290	49989	50939	+		YafY family transcriptional regulator	316	KDR_0055	49987	50937	+	Protein PafB	316	0
59	DR_0056	51060	52361	+	benzoate membrane transport protein, putative	433	DR_RS00295	51138	52361	+		benzoate/H(+) symporter BenE family transporter	407	KDR_0056	51136	52359	+	Inner membrane protein YdcO	407	0
60	DR_0057	52370	52624	-	conserved hypothetical protein	84	DR_RS00300	52370	52624	-		glutaredoxin family protein	84	KDR_0057	52368	52622	-	hypothetical protein	84	0
61	DR_0058	52646	54421	-	serine/threonine protein kinase, putative	591	DR_RS00305	52646	54421	-		protein kinase	591	KDR_0058	52644	54971	-	Serine/threonine-protein kinase PknD	775	184
62	DR_0059	54831	55115	+	hypothetical protein	94	DR_RS00310	54454	55095	+		hypothetical protein	213							NA	no annotation
63	DR_0060	55152	55580	+	hypothetical protein	142	DR_RS00315	55152	55580	+		hypothetical protein	142	KDR_0060m	55149	57005	+	hypothetical protein	618	NA	fusion: DR_0060+DR_0061
64	DR_0061	55573	57009	+	hypothetical protein	478	DR_RS00320	55561	57009	+		hypothetical protein	482							NA	fusion
65	DR_t04	57084	57154	-	tRNA-Gln									kDR_t04	57007	57150	-	tRNA-Gln
66	DR_0062	57231	58217	-	ABC transporter, ATP-binding protein	328	DR_RS00330	57231	58217	-		ABC transporter ATP-binding protein	328	KDR_0062	57227	58213	-	Vitamin B12 import ATP-binding protein BtuD	328	0
67	DR_0063	58272	59153	-	hypothetical protein	293	DR_RS00335	58272	59153	-		DegV family protein	293	KDR_0063	58268	59149	-	hypothetical protein	293	0
68	DR_0064	59243	60433	-	conserved hypothetical protein	396	DR_RS00340	59243	60433	-	mqnC	dehypoxanthine futalosine cyclase	396	KDR_0064	59239	60429	-	Cyclic dehypoxanthine futalosine synthase	396	0
69	DR_0065	60568	63186	+	ATP-dependent helicase, putative	872	DR_RS00345	60568	63186	+		DEAD/DEAH box helicase	872	KDR_0065	60564	63182	+	ATP-dependent RNA helicase SrmB	872	0
70	DR_0066	63356	64147	-	aminoglycoside 3`-phosphotransferase	263	DR_RS00350	63356	64144	-		aminoglycoside 3\\'-phosphotransferase	262	KDR_0066	63352	64140	-	Aminoglycoside 3'-phosphotransferase	262	0
71	DR_0067	64184	65113	+	hypothetical protein	309	DR_RS00355	64184	65113	+		hypothetical protein	309	KDR_0067	64180	65109	+	hypothetical protein	309	0
72	DR_0068	65110	65484	+	hypothetical protein	124	DR_RS00360	65110	65484	+		hypothetical protein	124	KDR_0068	65106	65480	+	hypothetical protein	124	0
73	DR_0069	65586	65948	+	hypothetical protein	120	DR_RS00365	65586	65948	+		hypothetical protein	120	KDR_0069	65582	65944	+	hypothetical protein	120	0
74	DR_0070	66004	66603	+	hypothetical protein	199	DR_RS00370	66037	66603	+	ddrB	single-stranded DNA-binding protein DdrB	188	KDR_0070	66033	66599	+	Single-stranded DNA-binding protein DdrB	188	0
75	DR_0071	66759	68792	-	peptidyl-prolyl cis-trans isomerse, putative, PpiC family	677	DR_RS00375	66759	68720	-		peptidyl-prolyl cis-trans isomerase	653	KDR_0071	66780	68717	-	Foldase protein PrsA	645	-8
76	DR_t05	68827	68906	+	tRNA-Arg									KDR_t05	68824	68900	+	tRNA-Arg
77	DR_0072	69032	69571	+	hypothetical protein	179	DR_RS00385	69092	69571	+		hypothetical protein	159	KDR_0072	69089	69568	+	hypothetical protein	159	0
78	DR_0073	69707	71875	-	phosphate acetyltransferase	722	DR_RS00390	69707	71815	-	pta	phosphate acetyltransferase	702	KDR_0073	69704	71812	-	Phosphate acetyltransferase	702	0
79	DR_0074	71920	72513	-	transcriptional regulator, TetR family	197	DR_RS00395	71920	72513	-		TetR/AcrR family transcriptional regulator	197	KDR_0074	71917	72510	-	hypothetical protein	197	0
80	DR_0075	72681	77084	+	conserved hypothetical protein	1467	DR_RS00400	72681	77084	+		YhgE/Pip domain-containing protein	1467	KDR_0075	72678	77081	+	Chromosome partition protein Smc	1467	0
81	DR_0076	77159	78364	+	molybdopterin biosynthesis MoeA	401	DR_RS00405	77159	78364	+		molybdopterin molybdotransferase MoeA	401	KDR_0076	77156	78361	+	Molybdopterin molybdenumtransferase	401	0
82	DR_0077	78380	79201	-	shikimate 5-dehydrogenase, putative	273	DR_RS00410	78380	79201	-		shikimate 5-dehydrogenase	273	KDR_0077	78377	79156	-	Shikimate dehydrogenase-like protein	259	-14
83	DR_0078	79205	80125	-	N-acetyl-gamma-glutamyl-phosphate reductase	306	DR_RS00415	79205	80125	-	argC	N-acetyl-gamma-glutamyl-phosphate reductase	306	KDR_0078	79202	80122	-	N-acetyl-gamma-glutamyl-phosphate reductase	306	0
84	DR_0079	80122	80637	-	MutT/nudix family protein	171	DR_RS00420	80122	80637	-		NUDIX hydrolase	171	KDR_0079	80119	80634	-	Nudix hydrolase	171	0
85	DR_0080	80645	81706	-	ornithine carbamoyltransferase	353	DR_RS00425	80645	81535	-	argF	ornithine carbamoyltransferase	296	KDR_0080	80642	81703	-	Ornithine carbamoyltransferase	353	57
86	DR_0081	81769	82482	-	conserved hypothetical protein	237	DR_RS00430	81769	82470	-		PIG-L family deacetylase	233	KDR_0081	81766	82479	-	putative N-acetyl-alpha-D-glucosaminyl L-malate deacetylase 2	237	4
87	DR_0082	82517	82981	-	hypothetical protein	154	DR_RS00435	82517	82981	-		hypothetical protein	154	KDR_0082	82514	82978	-	hypothetical protein	154	0
88	DR_0083	83069	84322	-	2-oxoglutarate dehydrogenase, dihydrolipoamide succinyltransferase E2 component	417	DR_RS00440	83069	84322	-	odhB	2-oxoglutarate dehydrogenase complex dihydrolipoyllysine-residue succinyltransferase	417	KDR_0083	83066	84319	-	Dihydrolipoyllysine-residue succinyltransferase component of 2-oxoglutarate dehydrogenase complex	417	0
89	DR_r01	84836	86337	+	16S ribosomal RNA									KDR_r01	84840	86329	+	16S ribosomal RNA
90	DR_0084	86474	87790	-	GTP-binding protein Obg	438	DR_RS00450	86474	87790	-	obgE	GTPase ObgE	438	KDR_0084	86471	87787	-	GTPase Obg	438	0
91	DR_0085	87904	88179	-	ribosomal protein L27	91	DR_RS00455	87904	88179	-	rpmA	50S ribosomal protein L27	91	KDR_0085	87901	88176	-	50S ribosomal protein L27	91	0
92	DR_0086	88194	88703	-	ribosomal protein L21	169	DR_RS00460	88194	88496	-	rplU	50S ribosomal protein L21	100	KDR_0086	88191	88493	-	50S ribosomal protein L21	100	0
93	DR_0087	88873	89346	-	conserved hypothetical protein	157	DR_RS00465	88873	89346	-	nrdR	transcriptional regulator NrdR	157	KDR_0087	88870	89343	-	Transcriptional repressor NrdR	157	0
94	DR_0088	89343	90140	-	oxidoreductase, short-chain dehydrogenase/reductase family	265	DR_RS00470	89343	90110	-		SDR family NAD(P)-dependent oxidoreductase	255	KDR_0088	89340	90119	-	hypothetical protein	259	4
95	DR_0089	90184	91260	-	conserved hypothetical protein	358	DR_RS00475	90184	91260	-		glycosyltransferase family 2 protein	358	KDR_0089	90181	91257	-	4,4'-diaponeurosporenoate glycosyltransferase	358	0
96	DR_0090	91257	91955	-	conserved hypothetical protein	232	DR_RS00480	91257	91955	-		1-acyl-sn-glycerol-3-phosphate acyltransferase	232	KDR_0090	91254	91952	-	hypothetical protein	232	0
97	DR_0091	91945	92883	-	conserved hypothetical protein	312	DR_RS00485	91945	92883	-	cruF	carotenoid 1,2-hydratase CruF	312	KDR_0091	91942	92880	-	hypothetical protein	312	0
98	DR_0092	92880	93155	-	MutT/nudix family protein	91	DR_RS00490	92880	93155	-		NUDIX domain-containing protein	91	KDR_0092	92877	93152	-	hypothetical protein	91	0
99	DR_0093	93152	94687	-	phytoene dehydrogenase, putative	511	DR_RS00495	93152	94687	-		NAD(P)/FAD-dependent oxidoreductase	511	KDR_0093	93149	94684	-	4,4'-diapophytoene desaturase (4,4'-diapolycopene-forming)	511	0
100	DR_0094	94950	95495	+	hypothetical protein	181	DR_RS00500	95031	95495	+		YbjN domain-containing protein	154	KDR_0094	95028	95492	+	hypothetical protein	154	0
101	DR_0095	95577	97403	-	ABC transporter, ATP-binding protein	608	DR_RS00505	95577	97403	-		ABC transporter ATP-binding protein/permease	608	KDR_0095	95574	97400	-	Putative multidrug export ATP-binding/permease protein	608	0
102	DR_0096	97501	99252	-	ABC transporter, ATP-binding protein, MsbA family	583	DR_RS00510	97501	99252	-		ABC transporter ATP-binding protein/permease	583	KDR_0096	97498	99249	-	putative ABC transporter ATP-binding protein	583	0
103	DR_0097	99317	99886	-	conserved hypothetical protein	189	DR_RS00515	99317	99868	-		DUF1802 family protein	183	KDR_0097	99314	99865	-	hypothetical protein	183	0
104	DR_0098	100030	100338	+	ribosomal protein S6	102	DR_RS00520	100030	100338	+	rpsF	30S ribosomal protein S6	102	KDR_0098	100027	100335	+	30S ribosomal protein S6	102	0
105	DR_0099	100371	100802	+	single-stranded DNA-binding protein	143								KDR_0099m	100455	101360	+	Single-stranded DNA-binding protein	301	NA	fusion: DR_0099+DR_0100
106	DR_0100	100718	101361	+	pseudogene															NA	fusion
107	DR_0101	101418	101696	+	ribosomal protein S18	92	DR_RS00530	101418	101696	+	rpsR	MULTISPECIES: 30S ribosomal protein S18	92	KDR_0101	101417	101695	+	30S ribosomal protein S18	92	0
108	DR_0102	101709	102149	+	ribosomal protein L9	146	DR_RS00535	101709	102149	+	rplI	50S ribosomal protein L9	146	KDR_0102	101708	102148	+	50S ribosomal protein L9	146	0
109	DR_0103	102198	103001	-	hypothetical protein	267	DR_RS00540	102198	103001	-		hypothetical protein	267	KDR_0103	102197	103000	-	hypothetical protein	267	0
110	DR_0104	103047	103745	+	hypothetical protein	232	DR_RS00545	103047	103745	+		hypothetical protein	232	KDR_0104	103046	103744	+	hypothetical protein	232	0
111	DR_0105	103929	104420	+	hypothetical protein	163	DR_RS00550	103821	104420	+		hypothetical protein	199	KDR_0105	103820	104419	+	hypothetical protein	199	0
112	DR_0106	104505	105206	+	hypothetical protein	233	DR_RS00555	104532	105206	+		DUF2270 domain-containing protein	224	KDR_0106	104531	105205	+	hypothetical protein	224	0
113	DR_0107	105241	106596	+	conserved hypothetical protein	451	DR_RS00560	105241	106596	+		MATE family efflux transporter	451	KDR_0107	105240	106595	+	Multidrug resistance protein NorM	451	0
114	DR_0108	106603	108852	-	conserved hypothetical protein	749	DR_RS00565	106603	108819	-		MMPL family transporter	738	KDR_0108	106602	108776	-	hypothetical protein	724	-14
115	DR_0109	108936	109322	+	hypothetical protein	128	DR_RS00570	108936	109322	+		VOC family protein	128	KDR_0109	108935	109321	+	hypothetical protein	128	0
116	DR_0110	109372	110190	+	conserved hypothetical protein	272	DR_RS00575	109399	110190	+		Nif3-like dinuclear metal center hexameric protein	263	KDR_0110	109398	110189	+	GTP cyclohydrolase 1 type 2	263	0
117	DR_0111	110187	110807	+	thymidylate kinase	206	DR_RS00580	110187	110807	+	tmk	dTMP kinase	206	KDR_0111	110186	110806	+	Thymidylate kinase	206	0
118	DR_0112	111006	111890	-	glutamine cyclotransferase	294	DR_RS00585	111006	111890	-		glutaminyl-peptide cyclotransferase	294	KDR_0112	111005	111889	-	hypothetical protein	294	0
119	DR_0113	111973	112995	-	oxidoreductase, short-chain dehydrogenase/reductase family	340	DR_RS00590	111973	112827	-		SDR family oxidoreductase	284	KDR_0113	111972	112826	-	putative 2,4-dienoyl-CoA reductase	284	0
120	DR_0114	113219	113992	-	enoyl-CoA hydratase, putative	257	DR_RS00595	113219	113992	-		enoyl-CoA hydratase-related protein	257	KDR_0114	113218	113991	-	putative enoyl-CoA hydratase echA8	257	0
121	DR_0115	114105	114995	+	hypothetical protein	296								KDR_0115m	114209	115282	+	S-layer homology domain-containing protein	357	NA	fusion: DR_0115 + DR_0116
122	DR_0116	114893	115282	+	hypothetical protein	129	DR_RS16565	114929	115282	+		hypothetical protein	117							NA	fusion
123	DR_0117	115396	116733	-	acetyl-CoA carboxylase, biotin carboxylase subunit	445	DR_RS00610	115396	116733	-	accC	acetyl-CoA carboxylase biotin carboxylase subunit	445	KDR_0117	115396	116733	-	Biotin carboxylase	445	0
124	DR_0118	116822	117385	-	acetyl-CoA carboxylase, bitoin carboxyl carrier protein	187	DR_RS00615	116822	117385	-	accB	acetyl-CoA carboxylase biotin carboxyl carrier protein	187	KDR_0118	116822	117385	-	Biotin carboxyl carrier protein of acetyl-CoA carboxylase	187	0
125	DR_0119	117584	118141	-	elongation factor P	185	DR_RS00620	117584	118141	-	efp	elongation factor P	185	KDR_0119	117584	118141	-	Elongation factor P	185	0
126	DR_0120	118232	119344	-	smf protein	370	DR_RS00625	118232	119344	-	dprA	DNA-processing protein DprA	370	KDR_0120	118232	119344	-	hypothetical protein	370	0
127	DR_0121	119580	120929	-	hypothetical protein	449	DR_RS00630	119580	120743	-		tetratricopeptide repeat protein	387	KDR_0121	119580	120743	-	hypothetical protein	387	0
128	DR_0122	120921	121730	+	hypothetical protein	269	DR_RS00635	120888	121730	+		metalloenzyme domain protein	280	KDR_0122	120888	121730	+	hypothetical protein	280	0
129	DR_0123	121944	122570	-	phosphoribosylanthranilate isomerase	208	DR_RS00640	121944	122570	-		N-(5\\'-phosphoribosyl)anthranilate isomerase	208	KDR_0123	121944	122570	-	N-(5'-phosphoribosyl)anthranilate isomerase	208	0
130	DR_0124	122563	122847	-	hypothetical protein	94	DR_RS00645	122563	122847	-		hypothetical protein	94	KDR_0124	122563	122847	-	hypothetical protein	94	0
131	DR_0125	122858	123373	-	acetyltransferase, putative	171	DR_RS00650	122858	123373	-		GNAT family N-acetyltransferase	171	KDR_0125	122858	123373	-	hypothetical protein	171	0
132	DR_0126	123593	124531	-	pseudogene		DR_RS00655	123593	124531	-		DnaJ domain-containing protein	312	KDR_0126	123593	124531	-	Chaperone protein DnaJ	312	0
133	DR_0127	124556	125341	-	hypothetical protein	261	DR_RS00660	124556	125293	-		VF530 family DNA-binding protein	245	KDR_0127	124556	125341	-	hypothetical protein	261	16
134							DR_RS00665	125290	125514	-		hypothetical protein	74	KDR_0127n	125290	125493	-	hypothetical protein	67	-7
135	DR_0128	125525	126190	-	grpE protein	221	DR_RS00670	125525	126157	-		nucleotide exchange factor GrpE	210	KDR_0128	125525	126190	-	Protein GrpE	221	11
136	DR_0129	126272	128158	-	dnaK protein	628	DR_RS00675	126272	128158	-	dnaK	molecular chaperone DnaK	628	KDR_0129	126272	128158	-	Chaperone protein DnaK	628	0
137	DR_0130	128314	129480	-	coproporphyrinogen III oxidase, putative	388	DR_RS00680	128314	129480	-	hemW	radical SAM family heme chaperone HemW	388	KDR_0130	128314	129480	-	Heme chaperone HemW	388	0
138	DR_0131	129577	131229	-	hypothetical protein	550	DR_RS00685	129577	131229	-		E3 binding domain-containing protein	550	KDR_0131	129577	131229	-	hypothetical protein	550	0
139														KDR_0131n	131259	131375	+	hypothetical protein	38	NA	new annotation
140	DR_0132	131392	132192	-	conserved hypothetical protein	266	DR_RS00690	131392	132192	-		polyphosphate kinase 2 family protein	266	KDR_0132	131392	132192	-	Polyphosphate:AMP/ADP phosphotransferase	266	0
141	DR_0133	132288	133178	+	lipase/esterase, putative	296	DR_RS00695	132288	133178	+		alpha/beta hydrolase	296	KDR_0133	132330	133178	+	hypothetical protein	282	-14
142	DR_0134	133386	133730	+	hypothetical protein	114	DR_RS00700	133191	133730	+		MOSC domain-containing protein	179	KDR_0134	133191	133730	+	hypothetical protein	179	0
143	DR_0135	133766	134743	+	conserved hypothetical protein	325	DR_RS00705	133766	134743	+		EamA family transporter	325	KDR_0135	133766	134743	+	putative amino-acid metabolite efflux pump	325	0
144	DR_0136	134747	135130	-	conserved hypothetical protein	127	DR_RS00710	134747	135100	-		arsenate reductase	117	KDR_0136	134747	135100	-	hypothetical protein	117	0
145	DR_0137	135167	136204	-	hypothetical protein	345	DR_RS00715	135167	136204	-		DUF4357 domain-containing protein	345	KDR_0137	135167	136204	-	hypothetical protein	345	0
146	DR_0138	136259	136738	+	conserved hypothetical protein	159	DR_RS00720	136262	136738	+		DUF4870 domain-containing protein	158	KDR_0138	136262	136738	+	hypothetical protein	158	0
147	DR_0139	137279	138856	+	GTP-binding protein HflX	525	DR_RS00725	137138	138856	+	hflX	GTPase HflX	572	KDR_0139	137279	138856	+	GTPase HflX	525	-47
148	DR_0140	139302	139778	+	hypothetical protein	158	DR_RS16570	139816	140076	-		hypothetical protein	86	KDR_0140r	139816	140076	-	hypothetical protein	86	0
149	DR_0141	139792	140624	+	pseudogene									KDR_0141	140095	140910	+	IS4 family transposase ISDra1	271	NA	re-annotation
150	DR_0142				not annotated
151	DR_0143	141046	142839	+	hypothetical protein	597								KDR_0143	141046	142839	+	hypothetical protein	597	NA	re-annotation
152	DR_0144	142588	143571	-	transposase, putative	327	DR_RS00740	142588	143526	-		IS4-like element ISDra1 family transposase	312							NA	no-annotation
153							DR_RS16580	143422	143730	+		hypothetical protein	102	KDR_0144n	143527	143730	+	hypothetical protein	67	-35
154	DR_0145	143750	145225	+	hypothetical protein	491	DR_RS00745	143813	145225	+		DUF11 domain-containing protein	470	KDR_0145	143813	145216	+	hypothetical protein	467	-3
155	DR_0146	145257	146045	+	conserved hypothetical protein	262	DR_RS00750	145290	146045	+		TatD family hydrolase	251	KDR_0146	145289	146044	+	putative metal-dependent hydrolase TatD	251	0
156	DR_t06	146086	146159	+	tRNA-Arg									KDR_t06	146085	146161		tRNA-Arg
157	DR_0147	146367	146879	-	hypothetical protein	170	DR_RS00760	146367	146768	-		HEPN domain-containing protein	133							NA	no annotation
158	DR_0148	147105	149846	-	valyl-tRNA synthetase	913	DR_RS00765	147105	149846	-		valine--tRNA ligase	913	KDR_0148	147104	149845	-	Valine--tRNA ligase	913	0
159	DR_0149	149932	150543	-	MutT/nudix family protein	203	DR_RS00770	149932	150393	-		NUDIX domain-containing protein	153	KDR_0149	149931	150392	-	hypothetical protein	153	0
160	DR_0150	150752	151273	-	hypothetical protein	173	DR_RS00775	150752	151273	-		DUF4388 domain-containing protein	173	KDR_0150	150751	151272	-	hypothetical protein	173	0
161	DR_0151	151342	152547	-	NifS-related protein	401	DR_RS00780	151342	152547	-		cysteine desulfurase-like protein	401	KDR_0151	151341	152546	-	putative cysteine desulfurase	401	0
162	DR_0152	152616	153449	-	conserved hypothetical protein	277	DR_RS00785	152616	153449	-		acetoacetate decarboxylase family protein	277	KDR_0152	152615	153448	-	hypothetical protein	277	0
163	DR_0153	153816	154889	+	riboflavin-specific deaminase	357	DR_RS00790	153816	154889	+	ribD	bifunctional diaminohydroxyphosphoribosylaminopyrimidine deaminase/5-amino-6-(5-phosphoribosylamino)uracil reductase RibD	357	KDR_0153	153815	154888	+	Riboflavin biosynthesis protein RibD	357	0
164	DR_0154	154966	155610	+	riboflavin synthase, alpha subunit	214	DR_RS00795	154966	155610	+		riboflavin synthase	214	KDR_0154	154965	155609	+	Riboflavin synthase	214	0
165	DR_0155	155607	156821	+	GTP cyclohydrolase II/3,4-dihydroxy-2-butanone-4-phosphate synthase	404	DR_RS00800	155607	156821	+		bifunctional 3,4-dihydroxy-2-butanone-4-phosphate synthase/GTP cyclohydrolase II	404	KDR_0155	155606	156820	+	Riboflavin biosynthesis protein RibBA	404	0
166	DR_0156	156916	157383	+	riboflavin synthase, beta subunit	155	DR_RS00805	156916	157383	+	ribH	6,7-dimethyl-8-ribityllumazine synthase	155	KDR_0156	156915	157382	+	6,7-dimethyl-8-ribityllumazine synthase	155	0
167	DR_0157	157421	158962	+	hypothetical protein	513	DR_RS00810	157490	158866	-		hypothetical protein	458	KDR_0157r	157489	158865	-	hypothetical protein	458	0
168	DR_0158	159143	160204	+	branched-chain amino acid dehydrogenase	353	DR_RS00815	159173	160204	+		NAD(P)-binding domain-containing protein	343	KDR_0158	159172	160203	+	Leucine dehydrogenase	343	0
169	DR_0159	160201	160833	+	uridine kinase	210	DR_RS00820	160201	160833	+	udk	uridine kinase	210	KDR_0159	160200	160832	+	Uridine kinase	210	0
170	DR_0160	160878	162800	+	hypothetical protein	640	DR_RS00825	160980	162800	+		DUF5693 family protein	606	KDR_0160	160916	162799	+	hypothetical protein	627	21
171	DR_0161	162811	163788	+	conserved hypothetical protein	325	DR_RS00830	162811	163788	+	csaB	polysaccharide pyruvyl transferase CsaB	325	KDR_0161	162810	163787	+	hypothetical protein	325	0
172	DR_0162	163821	164342	+	hypothetical protein	173	DR_RS00835	163884	164342	+		hypothetical protein	152	KDR_0162	163850	164341	+	hypothetical protein	163	11
173	DR_0163	164359	166179	+	ABC transporter, ATP-binding protein, MsbA family	606	DR_RS00840	164359	166179	+		ABC transporter ATP-binding protein/permease	606	KDR_0163	164358	166178	+	putative ABC transporter ATP-binding protein	606	0
174	DR_0164	166315	167232	+	endo alpha-1,4 polygalactosaminidase, putative	305	DR_RS00845	166315	167232	+		endo alpha-1,4 polygalactosaminidase	305	KDR_0164	166314	167231	+	hypothetical protein	305	0
175	DR_0165	167294	169261	-	acyl-peptide hydrolase, putative	655	DR_RS00850	167294	169261	-		S9 family peptidase	655	KDR_0165	167293	169260	-	Dipeptidyl-peptidase 5	655	0
176	DR_0166	169313	169567	+	acyl-CoA-binding protein	84	DR_RS00855	169313	169567	+		acyl-CoA-binding protein	84	KDR_0166	169312	169566	+	hypothetical protein	84	0
177	DR_0167	169878	170864	+	hypothetical protein	328	DR_RS00860	169878	170864	+	irrE	metallo-endopeptidase IrrE	328	KDR_0167	169931	170863	+	Radiation response metalloprotease IrrE	310	-18
178	DR_0168	170861	171730	+	dihydropteroate synthase	289	DR_RS00865	170861	171730	+	folP	dihydropteroate synthase	289	KDR_0168	170860	171729	+	Dihydropteroate synthase	289	0
179	DR_0169	171755	172111	+	dihydroneopterin aldolase	118	DR_RS00870	171755	172111	+	folB	dihydroneopterin aldolase	118	KDR_0169	171754	172110	+	Dihydroneopterin aldolase	118	0
180	DR_0170	172108	172623	+	2-amino-4-hydroxy-6-hydroxymethyldihydropteridine pyrophosphokinase	171	DR_RS00875	172108	172623	+	folK	2-amino-4-hydroxy-6-hydroxymethyldihydropteridine diphosphokinase	171	KDR_0170	172107	172622	+	2-amino-4-hydroxy-6- hydroxymethyldihydropteridine pyrophosphokinase	171	0
181	DR_0171	172577	173269	-	hypothetical protein	230	DR_RS00880	172577	173218	-		helix-turn-helix domain-containing protein	213	KDR_0171	172576	173217	-	hypothetical protein	213	0
182	DR_0172	173249	174064	+	conserved hypothetical protein	271	DR_RS00885	173249	174064	+	qqlR	N-acyl homoserine lactonase QqlR	271	KDR_0172	173248	174063	+	N-acyl homoserine lactonase AttM	271	0
183	DR_0173	174119	175214	-	pseudogene		DR_RS00890	174119	175214	-	prfB	peptide chain release factor 2	364	KDR_0173	174118	175077	-	Peptide chain release factor RF2	319	-45
184	DR_0174	175469	175993	+	ribosomal protein L13	174	DR_RS00895	175553	175993	+	rplM	50S ribosomal protein L13	146	KDR_0174	175552	175992	+	50S ribosomal protein L13	146	0
185	DR_0175	175996	176397	+	ribosomal protein S9	133	DR_RS00900	175996	176397	+	rpsI	MULTISPECIES: 30S ribosomal protein S9	133	KDR_0175	175995	176396	+	30S ribosomal protein S9	133	0
186	DR_0176	176486	177910	+	D-alanyl-D-alanine carboxypeptidase, putative	474	DR_RS00905	176486	177910	+		D-alanyl-D-alanine carboxypeptidase/D-alanyl-D-alanine-endopeptidase	474	KDR_0176	176485	177909	+	D-alanyl-D-alanine carboxypeptidase DacB	474	0
187	DR_0177	178048	178443	+	transposase, putative	131	DR_RS00910	178048	178443	+	tnpA	IS200/IS605 family transposase	131	KDR_0177	178047	178442	+	hypothetical protein	131	0
188	DR_0178	178430	179659	+	transposase, putative	409	DR_RS00915	178430	179659	+	tnpB	IS200/IS605 family element RNA-guided endonuclease TnpB	409	KDR_0178	178429	179658	+	IS200/IS605 family transposase ISDra2	409	0
189	DR_0179	179684	180286	+	conserved hypothetical protein	200	DR_RS00920	179684	180286	+	rdgB	RdgB/HAM1 family non-canonical purine NTP pyrophosphatase	200	KDR_0179	179683	180285	+	dITP/XTP pyrophosphatase	200	0
190	DR_0180	180279	180968	+	RNA polymerase sigma-E factor	229	DR_RS00925	180393	180968	+		RNA polymerase sigma factor	191	KDR_0180	180329	180967	+	ECF RNA polymerase sigma factor SigE	212	21
191	DR_0181	181126	181494	-	hypothetical protein	122	DR_RS00930	181160	181474	+		hypothetical protein	104	KDR_0181r	181159	181473	+	hypothetical protein	104	0
192	DR_0182	181526	182992	-	glutamate synthase, small subunit	488	DR_RS00935	181526	182992	-		glutamate synthase subunit beta	488	KDR_0182	181525	182991	-	Glutamate synthase [NADPH] small chain	488	0
193	DR_0183	183080	187927	-	glutamate synthase, large subunit	1615	DR_RS00940	183080	187900	-		glutamate synthase-related protein	1606	KDR_0183	183079	187899	-	Ferredoxin-dependent glutamate synthase 1	1606	0
194	DR_0184	188132	188953	+	enoyl-CoA hydratase, putative	273	DR_RS00945	188132	188953	+		enoyl-CoA hydratase/isomerase family protein	273	KDR_0184	188131	188952	+	putative enoyl-CoA hydratase echA12	273	0
195	DR_0185	189092	189472	+	hypothetical protein	126	DR_RS00950	189092	189472	+		CrcB family protein	126	KDR_0185	189091	189471	+	Putative fluoride ion transporter CrcB	126	0
196	DR_0186	189531	190781	+	exodeoxyribonuclease VII large subunit, putative	416	DR_RS00955	189531	190781	+	xseA	exodeoxyribonuclease VII large subunit	416	KDR_0186	189530	190780	+	Exodeoxyribonuclease 7 large subunit	416	0
197	DR_0187	191072	191740	-	sanA protein	222	DR_RS00960	191072	191716	-		YdcF family protein	214	KDR_0187	191071	191739	-	hypothetical protein	222	8
198	DR_0188	191727	192254	-	conserved hypothetical protein	175	DR_RS00965	191727	192254	-		GNAT family N-acetyltransferase	175	KDR_0188	191726	192253	-	hypothetical protein	175	0
199	DR_0189	192257	192814	-	thiol:disulfide interchange protein	185	DR_RS00970	192257	192814	-		TlpA family protein disulfide reductase	185	KDR_0189	192256	192813	-	Thiol-disulfide oxidoreductase ResA	185	0
200	DR_0190	192846	194054	-	conserved hypothetical protein	402	DR_RS00975	192846	194054	-		M48 family metallopeptidase	402	KDR_0190	192845	194053	-	Beta-barrel assembly-enhancing protease	402	0
201	DR_0191	194117	196531	+	glycogen debranching enzyme-related protein	804	DR_RS00980	194192	196531	+		amylo-alpha-1,6-glucosidase	779	KDR_0191	194191	196530	+	hypothetical protein	779	0
202	DR_0192	196635	197312	+	MutT/nudix family protein	225	DR_RS00985	196635	197312	+		NUDIX hydrolase	225	KDR_0192	196634	197311	+	hypothetical protein	225	0
203	DR_0193	197340	197690	+	hypothetical protein	116	DR_RS00990	197340	197690	+		hypothetical protein	116	KDR_0193	197339	197689	+	hypothetical protein	116	0
204	DR_0194	197751	198434	-	conserved hypothetical protein	227	DR_RS00995	197751	198434	-		zinc metallopeptidase	227	KDR_0194	197750	198433	-	hypothetical protein	227	0
205	DR_0195	198513	199211	-	hypothetical protein	232	DR_RS01000	198513	199208	-		aminotransferase class IV	231	KDR_0195	198512	199207	-	hypothetical protein	231	0
206	DR_0196	199208	201124	-	anthranilate synthase component I	638	DR_RS01005	199208	201124	-		aminodeoxychorismate components I/II	638	KDR_0196	199207	201123	-	Isochorismate synthase MenF	638	0
207	DR_0197	201504	202115	-	conserved hypothetical protein	203	DR_RS01010	201504	202115	-		GNAT family N-acetyltransferase	203	KDR_0197	201503	202114	-	hypothetical protein	203	0
208	DR_0198	202133	202795	-	recR protein	220	DR_RS01015	202133	202795	-	recR	recombination mediator RecR	220	KDR_0198	202132	202794	-	Recombination protein RecR	220	0
209	DR_0199	202908	203198	-	conserved hypothetical protein	96	DR_RS01020	202908	203198	-		YbaB/EbfC family nucleoid-associated protein	96	KDR_0199	202907	203197	-	Nucleoid-associated protein	96	0
210	DR_0200	203333	203845	+	transcriptional regulator, Lrp/AsnC family	170	DR_RS01025	203378	203845	+		Lrp/AsnC family transcriptional regulator	155	KDR_0200	203377	203844	+	hypothetical protein	155	0
211	DR_0201	203907	204725	-	hypothetical protein	272	DR_RS01030	203907	204725	-		DUF937 domain-containing protein	272	KDR_0201	203906	204724	-	hypothetical protein	272	0
212	DR_0202	204813	205349	-	hypothetical protein	178	DR_RS01035	204813	205349	-		hypothetical protein	178	KDR_0202	204812	205348	-	hypothetical protein	178	0
213	DR_0203	205457	206284	+	conserved hypothetical protein	275	DR_RS01040	205469	206284	+		ABC-2 family transporter protein	271	KDR_0203	205468	206283	+	hypothetical protein	271	0
214	DR_0204	206335	207168	+	conserved hypothetical protein	277	DR_RS01045	206335	207168	+		ABC transporter permease	277	KDR_0204	206334	207167	+	hypothetical protein	277	0
215	DR_0205	207113	208177	+	ABC transporter, ATP-binding protein	354	DR_RS01050	207248	208177	+		ATP-binding cassette domain-containing protein	309	KDR_0205	207247	208176	+	Linearmycin resistance ATP-binding protein LnrL	309	0
216	DR_0206	208174	208572	+	hypothetical protein	132	DR_RS01055	208174	208572	+		hypothetical protein	132	KDR_0206	208173	208571	+	hypothetical protein	132	0
217	DR_0207	208776	209147	+	hypothetical protein	123	DR_RS01060	208776	209147	+		helix-hairpin-helix domain-containing protein	123	KDR_0207	208775	209146	+	hypothetical protein	123	0
218	DR_0208	209239	209631	+	hypothetical protein	130	DR_RS01065	209239	209631	+		hypothetical protein	130	KDR_0208	209238	209630	+	hypothetical protein	130	0
219	DR_0209	209636	211084	-	gid protein	482	DR_RS01070	209636	211033	-	trmFO	methylenetetrahydrofolate--tRNA-(uracil(54)-C(5))-methyltransferase (FADH(2)-oxidizing) TrmFO	465	KDR_0209	209635	211032	-	Methylenetetrahydrofolate--tRNA-(uracil-5-)- methyltransferase TrmFO	465	0
220	DR_0210	211120	211956	-	conserved hypothetical protein	278	DR_RS01075	211120	211956	-		YdcF family protein	278	KDR_0210	211119	211955	-	hypothetical protein	278	0
221	DR_0211	211953	213059	-	conserved hypothetical protein	368	DR_RS01080	211953	213059	-		mechanosensitive ion channel family protein	368	KDR_0211	211952	213058	-	hypothetical protein	368	0
222	DR_0212	213426	213731	-	hypothetical protein	101	DR_RS01085	213426	213731	-		hypothetical protein	101	KDR_0212	213425	213730	-	hypothetical protein	101	0
223	DR_0213	213798	214715	-	hypothetical protein	305	DR_RS01090	213798	214688	-		GNAT family N-acetyltransferase	296	KDR_0213	213797	214687	-	Mycothiol acetyltransferase	296	0
224	DR_0214	214873	215652	+	hypothetical protein	259	DR_RS01095	215005	215652	+		DUF4258 domain-containing protein	215	KDR_0214	215004	215651	+	hypothetical protein	215	0
225	DR_0215	215708	216844	-	aminotransferase, class V	378	DR_RS01100	215708	216841	-		cysteine desulfurase	377	KDR_0215	215707	216840	-	Cysteine desulfurase IscS	377	0
226	DR_0216	216981	217424	-	conserved hypothetical protein	147	DR_RS01105	216981	217424	-		SufE family protein	147	KDR_0216	216980	217423	-	putative SufE-like protein	147	0
227	DR_0217	217519	218379	+	thiosulfate sulfurtransferase	286	DR_RS01110	217519	218379	+		sulfurtransferase	286	KDR_0217	217518	218378	+	Thiosulfate sulfurtransferase	286	0
228	DR_0218	218671	219111	+	hypothetical protein	146	DR_RS01115	218671	219111	+		hypothetical protein	146	KDR_0218	218670	219110	+	hypothetical protein	146	0
229	DR_0219	219326	220660	+	hypothetical protein	444	DR_RS01120	219326	220660	+		hypothetical protein	444	KDR_0219	219325	220659	+	hypothetical protein	444	0
230	DR_0220	220657	222090	-	amidophosphoribosyltransferase	477	DR_RS01125	220657	222090	-	purF	amidophosphoribosyltransferase	477	KDR_0220	220656	222089	-	Amidophosphoribosyltransferase	477	0
231	DR_0221	222050	222553	+	conserved hypothetical protein	167	DR_RS01130	222143	222553	+		DUF559 domain-containing protein	136	KDR_0221	222265	222552	+	hypothetical protein	95	-41
232	DR_0222	222739	224982	-	phosphoribosylformylglycinamidine synthase II	747	DR_RS01135	222739	224982	-	purL	phosphoribosylformylglycinamidine synthase subunit PurL	747	KDR_0222	222738	224981	-	Phosphoribosylformylglycinamidine synthase subunit PurL	747	0
233	DR_0223	224979	225779	-	phosphoribosylformylglycinamidine synthase I	266	DR_RS01140	224979	225644	-	purQ	phosphoribosylformylglycinamidine synthase subunit PurQ	221	KDR_0223	224978	225643	-	Phosphoribosylformylglycinamidine synthase subunit PurQ	221	0
234	DR_0224	225776	226030	-	conserved hypothetical protein	84	DR_RS01145	225776	226030	-	purS	MULTISPECIES: phosphoribosylformylglycinamidine synthase subunit PurS	84	KDR_0224	225774	226028	-	Phosphoribosylformylglycinamidine synthase subunit PurS	84	0
235	DR_0225	226089	226559	-	hypothetical protein	156	DR_RS01150	226089	226559	-		hypothetical protein	156	KDR_0225	226087	226557	-	hypothetical protein	156	0
236	DR_0226	226567	227451	-	phosphoribosylaminoimidazole-succinocarboxamide synthase	294	DR_RS01155	226567	227280	-		phosphoribosylaminoimidazolesuccinocarboxamide synthase	237	KDR_0226	226565	227278	-	Phosphoribosylaminoimidazole-succinocarboxamide synthase	237	0
237	DR_0227	227545	228273	-	hypothetical protein	242	DR_RS01160	227545	228273	-		hypothetical protein	242	KDR_0227	227543	228268	-	hypothetical protein	241	-1
238	DR_0228	228384	228770	-	apaG protein	128	DR_RS01165	228384	228770	-	apaG	Co2+/Mg2+ efflux protein ApaG	128	KDR_0228	228382	228768	-	Protein ApaG	128	0
239	DR_0229	228863	229990	+	endoglucanase, putative	375	DR_RS01175	228929	229990	+		M42 family metallopeptidase	353	KDR_0229	228927	229988	+	Putative aminopeptidase YsdC	353	0
240	DR_0230	230019	230504	+	conserved hypothetical protein	161	DR_RS01180	230019	230504	+	ispF	2-C-methyl-D-erythritol 2,4-cyclodiphosphate synthase	161	KDR_0230	230017	230502	+	2-C-methyl-D-erythritol 2,4-cyclodiphosphate synthase	161	0
241	DR_0231	230497	230973	+	RNA methyltransferase, putative	158	DR_RS01185	230497	230973	+		tRNA (cytidine(34)-2\\'-O)-methyltransferase	158	KDR_0231	230495	230971	+	tRNA (cytidine(34)-2'-O)-methyltransferase	158	0
242	DR_0232	231066	231293	+	hypothetical protein	75	DR_RS01190	231066	231293	+		hypothetical protein	75	KDR_0232	231064	231291	+	hypothetical protein	75	0
243	DR_0233	231290	231487	+	transcriptional regulator, ArsR family	65	DR_RS01195	231290	231487	+		winged helix-turn-helix domain-containing protein	65	KDR_0233m	231288	231857	+	metalloregulator ArsR/SmtB family transcription factor	189	NA	fusion: DR_0233+DR_0234
244	DR_0234	231531	231860	+	hypothetical protein	109	DR_RS01200	231531	231860	+		DUF2087 domain-containing protein	109							NA	fusion
245	DR_0235	231866	233551	+	6-aminohexanoate-cyclic-dimer hydrolase	561	DR_RS01210	231995	233551	+		amidase	518	KDR_0235	231992	233548	+	6-aminohexanoate-cyclic-dimer hydrolase	518	0
246	DR_0236	233548	234783	+	aminopeptidase	411	DR_RS01215	233548	234783	+		aminopeptidase	411	KDR_0236	233545	234780	+	Aminopeptidase T	411	0
247	DR_0237	234954	235535	+	peptidyl-prolyl cis-trans isomerase, cyclophilin-type	193	DR_RS01220	234963	235535	+		peptidylprolyl isomerase	190	KDR_0237	234951	235532	+	hypothetical protein	193	3
248	DR_0238	235673	236931	+	pseudogene									KDR_0238	235670	236929	+	23S rRNA (uracil-C(5))-methyltransferase RlmCD	419	NA	re-annotation
249	DR_0239	236931	237335	+	hypothetical protein	134	DR_RS01230	236931	237335	+		hypothetical protein	134	KDR_0239	236929	237333	+	hypothetical protein	134	0
250	DR_0240	237452	238306	-	conserved hypothetical protein	284	DR_RS01235	237452	238270	-		Cof-type HAD-IIB family hydrolase	272	KDR_0240	237450	238268	-	Sugar phosphatase YidA	272	0
251	DR_0241	238308	238655	+	hypothetical protein	115	DR_RS01240	238332	238655	+		hypothetical protein	107	KDR_0241	238330	238653	+	hypothetical protein	107	0
252	DR_0242	238652	238990	-	conserved hypothetical protein	112	DR_RS01245	238652	238990	-		DUF952 domain-containing protein	112	KDR_0242	238650	238919	-	hypothetical protein	89	-23
253	DR_0243	239002	240990	-	arginine decarboxylase	662	DR_RS01250	239002	240927	-	speA	biosynthetic arginine decarboxylase	641	KDR_0243	239000	240925	-	Biosynthetic arginine decarboxylase	641	0
254	DR_0244	241049	241507	-	hypothetical protein	152	DR_RS01255	241049	241507	-		GNAT family N-acetyltransferase	152	KDR_0244	241047	241505	-	hypothetical protein	152	0
255	DR_0245	241532	242368	-	hemK protein	278	DR_RS01260	241532	242368	-	prmC	peptide chain release factor N(5)-glutamine methyltransferase	278	KDR_0245	241530	242366	-	Release factor glutamine methyltransferase	278	0
256	DR_0246	242373	242954	-	Jag-related protein	193	DR_RS01265	242373	242954	-		protein jag	193	KDR_0246	242371	242952	-	hypothetical protein	193	0
257	DR_0247	243002	243403	-	holo-acyl carrier protein synthase, putative	133	DR_RS01270	243002	243403	-		4'-phosphopantetheinyl transferase superfamily protein	133	KDR_0247	243000	243401	-	Holo-[acyl-carrier-protein] synthase	133	0
258	DR_0248	243688	244404	+	conserved hypothetical protein	238	DR_RS01275	243688	244404	+		DUF86 domain-containing protein	238	KDR_0248	243686	244402	+	hypothetical protein	238	0
259	DR_0249	244413	245486	-	oxidoreductase, putative	357	DR_RS01280	244413	245411	-		aldo/keto reductase	332	KDR_0249	244411	245409	-	hypothetical protein	332	0
260	DR_0250	245486	247498	+	conserved hypothetical protein	670	DR_RS01285	245495	247498	+		ABC transporter permease	667	KDR_0250	245484	247496	+	hypothetical protein	670	3
261	DR_0251	247495	248408	+	pseudogene									KDR_0251	247496	248407	+	putative riboflavin import permease protein RfuD	303	NA	re-annotation
262	DR_0252	248513	249634	+	conserved hypothetical protein	373	DR_RS01295	248516	249634	+		AI-2E family transporter	372	KDR_0252	248515	249633	+	AI-2E family transporter	372	0
263	DR_0253	249638	250144	-	hypothetical protein	168														NA	no annotation
264	DR_t0253	249750	249822	-	tRNA-Asp									KDR_t07	249746	249821	-	tRNA-Asp
265	DR_0254	251343	251762	-	hypothetical protein	139														NA	no annotation
266	DR_r02	252343	254285	+	23S ribosomal RNA									KDR_r02	250340	253215	+	23S ribosomal RNA
267	DR_0255	252983	253994	-	pseudogene															NA	deletion
268	DR_r03	254392	254515	+	5S ribosomal RNA									KDR_r03	253331	253445	+	5S ribosomal RNA
269	DR_t07	254523	254595	+	tRNA-Gly									KDR_t08	253455	253530	+	tRNA-Gly
270	DR_0256	254721	256574	-	pyruvate dehydrogenase complex, dihydrolipoamide acetyltransferase E2 component	617	DR_RS01330	254721	256505	-	aceF	dihydrolipoyllysine-residue acetyltransferase	594	KDR_0256	253653	255437	-	hypothetical protein	594	0
271	DR_0257	256624	259425	-	pyruvate dehydrogenase complex, E1 component	933	DR_RS01335	256624	259350	-	aceE	pyruvate dehydrogenase (acetyl-transferring), homodimeric type	908	KDR_0257	255556	258321	-	Pyruvate dehydrogenase E1 component	921	13
272	DR_0258	259538	261172	-	multidrug-efflux transporter, putative	544	DR_RS01340	259538	261172	-		MFS transporter	544	KDR_0258	258470	260104	-	Putative multidrug resistance protein MdtD	544	0
273	DR_0259	261169	261675	-	conserved hypothetical protein	168	DR_RS01345	261169	261669	-		MarR family winged helix-turn-helix transcriptional regulator	166	KDR_0259	260101	260607	-	hypothetical protein	168	2
274	DR_0260	261733	262881	-	CynX-related transport protein, putative	382	DR_RS01350	261733	262881	-		CynX/NimT family MFS transporter	382	KDR_0260	260665	261813	-	putative transporter YycB	382	0
275	DR_0261	262878	263456	-	MutT/nudix family protein	192	DR_RS01355	262878	263330	-		NUDIX hydrolase	150	KDR_0261	261810	262262	-	NADH pyrophosphatase	150	0
276	DR_0262	263536	264567	+	ABC transporter, periplasmic substrate-binding protein, solute-binding family 1	343	DR_RS01360	263536	264567	+		thiamine ABC transporter substrate-binding protein	343	KDR_0262	262468	263499	+	Thiamine-binding periplasmic protein	343	0
277							DR_RS01365	264755	264988	-		hypothetical protein	77	KDR_0262n	263687	263920	-	hypothetical protein	77	0
278	DR_0263	264954	265340	+	hypothetical protein	128	DR_RS01370	264978	265250	-		hypothetical protein	90	KDR_0263r	263910	264182	-	hypothetical protein	90	0
279	DR_0264	265347	267509	-	glycogen operon protein GlgX	720	DR_RS01375	265347	267509	-	glgX	glycogen debranching protein GlgX	720	KDR_0264	264279	266441	-	Glycogen operon protein GlgX	720	0
280	DR_0265	267723	268487	-	histidine utilization repressor HutC, putative	254	DR_RS01380	267723	268415	-		GntR family transcriptional regulator	230	KDR_0265	266656	267348	-	HTH-type transcriptional repressor NagR	230	0
281	DR_0266	268693	269690	-	pseudogene									KDR_0266	267626	268624	-	GTP 3',8-cyclase	332	NA	re-annotation
282	DR_0267	269795	271330	-	conserved hypothetical protein	511	DR_RS01390	269795	271294	-		GGDEF domain-containing protein	499	KDR_0267	268729	270264	-	hypothetical protein	511	12
283	DR_0268	271585	272550	-	hypothetical protein	321	DR_RS01395	271585	272550	-		ABC transporter substrate-binding protein	321	KDR_0268	270519	271484	-	Riboflavin-binding protein RibY	321	0
284	DR_0269	272688	273698	+	hypothetical protein	336	DR_RS01400	272688	273698	+		hypothetical protein	336	KDR_0269	271664	272632	+	hypothetical protein	322	-14
285	DR_0270	273991	274986	+	ElaC family protein	331	DR_RS01405	273991	274986	+		MBL fold metallo-hydrolase	331	KDR_0270	272925	273920	+	Ribonuclease BN	331	0
286	DR_0271	275110	275949	-	hypothetical protein	279	DR_RS01410	275110	275949	-		hypothetical protein	279	KDR_0271	274044	274883	-	hypothetical protein	279	0
287	DR_0272	276011	276340	+	conserved hypothetical protein	109	DR_RS01415	276011	276340	+		antibiotic biosynthesis monooxygenase	109	KDR_0272	274945	275274	+	Heme oxygenase (staphylobilin-producing)	109	0
288	DR_0273	276327	276908	+	hypothetical protein	193	DR_RS01420	276342	276908	+		MOSC domain-containing protein	188	KDR_0273	275276	275842	+	hypothetical protein	188	0
289	DR_0274	276905	277441	+	MutT/nudix family protein	178	DR_RS01425	276905	277441	+		NUDIX domain-containing protein	178	KDR_0274	275839	276375	+	hypothetical protein	178	0
290	DR_0275	277438	277986	+	conserved hypothetical protein	182	DR_RS01430	277438	277986	+		YqhA family protein	182	KDR_0275	276372	276920	+	hypothetical protein	182	0
291	DR_0276	277967	278644	+	conserved hypothetical protein	225	DR_RS01435	277967	278644	+		tRNA (adenine(22)-N(1))-methyltransferase TrmK	225	KDR_0276	276877	277578	+	tRNA (adenine(22)-N(1))-methyltransferase	233	8
292	DR_0277	278664	279530	-	gluconolactonase, putative	288	DR_RS01440	278664	279530	-		SMP-30/gluconolactonase/LRE family protein	288	KDR_0277	277598	278464	-	Gluconolactonase	288	0
293	DR_0278	279578	280192	-	phosphoglycerate mutase, putative	204	DR_RS01445	279578	280192	-		histidine phosphatase family protein	204	KDR_0278	278512	279126	-	phosphoglycerate mutase GpmB	204	0
294	DR_0279	280195	280863	-	conserved hypothetical protein	222	DR_RS01450	280195	280593	-		acyl-CoA thioesterase	132	KDR_0279	279129	279527	-	putative acyl-CoA thioester hydrolase	132	0
295	DR_0280	280898	281992	+	branched-chain amino acid ABC transporter, periplasmic amino acid-binding protein	364								KDR_0280	279850	280986	+	Leu/Ile/Val-binding protein	378	NA	re-annotation
296	DR_0281	282172	283029	+	branched-chain amino acid ABC transporter, permease protein	285	DR_RS01460	282172	283029	+		branched-chain amino acid ABC transporter permease	285	KDR_0281	281107	281964	+	High-affinity branched-chain amino acid transport system permease protein LivH	285	0
297	DR_0282	283026	284030	+	branched-chain amino acid ABC transporter, permease protein	334	DR_RS01465	283026	284030	+		branched-chain amino acid ABC transporter permease	334	KDR_0282	281961	282965	+	hypothetical protein	334	0
298	DR_0283	284023	284895	+	branched-chain amino acid ABC transporter, ATP-binding protein	290	DR_RS01470	284023	284895	+		ABC transporter ATP-binding protein	290	KDR_0283	282958	283830	+	Lipopolysaccharide export system ATP-binding protein LptB	290	0
299	DR_0284	284888	285595	+	branched-chain amino acid ABC transporter, ATP-binding protein	235	DR_RS01475	284888	285595	+		ABC transporter ATP-binding protein	235	KDR_0284	283823	284530	+	High-affinity branched-chain amino acid transport ATP-binding protein LivF	235	0
300	DR_0285	285770	286477	+	hypothetical protein	235	DR_RS01480	285770	286477	+		hypothetical protein	235	KDR_0285	284705	285412	+	hypothetical protein	235	0
301	DR_0286	286474	287112	+	hypothetical protein	212	DR_RS01485	286474	287112	+		hypothetical protein	212	KDR_0286	285409	286047	+	hypothetical protein	212	0
302	DR_0287	287245	290115	+	2-oxoglutarate dehydrogenase, E1 component	956	DR_RS01490	287245	290115	+		2-oxoglutarate dehydrogenase E1 component	956	KDR_0287	286180	289050	+	2-oxoglutarate dehydrogenase E1 component	956	0
303	DR_0288	290239	291282	+	hypothetical protein	347	DR_RS01495	290239	291282	+		hypothetical protein	347	KDR_0288	289327	290217	+	hypothetical protein	296	-51
304	DR_0289	291364	292041	+	endonuclease III	225	DR_RS01500	291364	292041	+	nth	endonuclease III	225	KDR_0289	290359	290976	+	Ultraviolet N-glycosylase/AP lyase	205	-20
305	DR_0290	292117	293337	+	conserved hypothetical protein	406	DR_RS01505	292117	293337	+		MFS transporter	406	KDR_0290	291052	292272	+	hypothetical protein	406	0
306	DR_0291	293341	294063	+	conserved hypothetical protein	240	DR_RS01510	293344	294063	+		zinc ribbon domain-containing protein	239	KDR_0291	292279	292998	+	hypothetical protein	239	0
307	DR_0292	294135	294488	-	conserved hypothetical protein	117								KDR_0292	293070	293423	-	Sec-independent protein translocase protein TatA	117	NA	re-annotation
308	DR_t08	294646	294718	-	tRNA-Ala									KDR_t09	293578	293653	-	tRNA-Ala
309	DR_0293	294803	295441	-	hydrolase, haloacid dehalogenase-like family	212	DR_RS01525	294803	295441	-		HAD family phosphatase	212	KDR_0293	293738	294376	-	Phosphoglycolate phosphatase	212	0
310	DR_0294	295479	296867	-	pre-B cell enhancing factor-related protein	462	DR_RS01530	295479	296867	-		nicotinate phosphoribosyltransferase	462	KDR_0294	294414	295802	-	hypothetical protein	462	0
311	DR_0295	296920	297768	-	phosphoprotein phosphatase	282	DR_RS01535	296920	297768	-		metallophosphoesterase	282	KDR_0295	295855	296703	-	Serine/threonine-protein phosphatase 1	282	0
312	DR_0296	297765	298061	-	hypothetical protein	98	DR_RS01540	297765	298061	-		hypothetical protein	98	KDR_0296	296700	296996	-	hypothetical protein	98	0
313	DR_0297	298105	299577	-	UDP-N-acetylmuramoylalanyl-D-glutamate--2,6-diaminopimelate ligase	490	DR_RS01545	298105	299577	-		UDP-N-acetylmuramoyl-L-alanyl-D-glutamate--2,6-diaminopimelate ligase	490	KDR_0297	297040	298512	-	UDP-N-acetylmuramoyl-L-alanyl-D-glutamate--2, 6-diaminopimelate ligase	490	0
314	DR_0298	299653	300276	-	deoxyguanosine kinase/deoxyadenosine kinase subunit	207	DR_RS01550	299653	300276	-		deoxynucleoside kinase	207	KDR_0298	298588	299211	-	Deoxyadenosine/deoxycytidine kinase	207	0
315	DR_0299	300276	300893	-	deoxyguanosine kinase/deoxyadenosine kinase subunit	205	DR_RS01555	300276	300893	-		deoxynucleoside kinase	205	KDR_0299	299211	299828	-	Deoxyguanosine kinase	205	0
316	DR_0300	300976	302075	-	pseudogene									KDR_0300	299911	301011	-	Putative serine protease HtrA	366	NA	re-annotation
317	DR_0301	302072	302368	-	hypothetical protein	98	DR_RS01565	302072	302278	-		FmdB family transcriptional regulator	68	KDR_0301	301008	301214	-	hypothetical protein	68	0
318	DR_0302	302750	304678	+	glucosamine--fructose-6-phosphate aminotransferase (isomerizing)	642	DR_RS01570	302858	304678	+	glmS	glutamine--fructose-6-phosphate transaminase (isomerizing)	606	KDR_0302	301794	303614	+	Glutamine--fructose-6-phosphate aminotransferase [isomerizing]	606	0
319	DR_0303	304954	306602	+	pseudogene									KDR_0303	303890	305539	+	Phosphoglucomutase	549	NA	re-annotation
320	DR_0304	305418	306878	-	hypothetical protein	486
321	DR_0305	306969	307364	+	ribosomal protein S12	131	DR_RS01585	306969	307364	+	rpsL	MULTISPECIES: 30S ribosomal protein S12	131	KDR_0305	305906	306301	+	30S ribosomal protein S12	131	0
322	DR_0306	307475	307945	+	ribosomal protein S7	156	DR_RS01590	307475	307945	+	rpsG	30S ribosomal protein S7	156	KDR_0306	306412	306882	+	30S ribosomal protein S7	156	0
323	DR_0307	308203	310299	+	elongation factor G	698	DR_RS01595	308203	310299	+	fusA	elongation factor G	698	KDR_0307	307140	309236	+	Elongation factor G	698	0
324	DR_0308	310391	310834	+	hypothetical protein	147	DR_RS01600	310391	310834	+		hypothetical protein	147	KDR_0308	309328	309771	+	hypothetical protein	147	0
325	DR_0309	311142	312359	+	elongation factor TU	405	DR_RS01605	311142	312359	+	tuf	elongation factor Tu	405	KDR_0309	310079	311296	+	Elongation factor Tu-B	405	0
326	DR_0310	312365	312688	+	ribosomal protein S10	107	DR_RS01610	312365	312688	+	rpsJ	MULTISPECIES: 30S ribosomal protein S10	107	KDR_0310	311302	311625	+	30S ribosomal protein S10	107	0
327	DR_0311	312685	313320	+	ribosomal protein L3	211	DR_RS01615	312685	313320	+	rplC	50S ribosomal protein L3	211	KDR_0311	311622	312257	+	50S ribosomal protein L3	211	0
328	DR_0312	313320	313937	+	ribosomal protein L4	205	DR_RS01620	313320	313937	+	rplD	50S ribosomal protein L4	205	KDR_0312	312257	312874	+	50S ribosomal protein L4	205	0
329	DR_0313	313934	314221	+	ribosomal protein L23	95	DR_RS01625	313934	314221	+		50S ribosomal protein L23	95	KDR_0313	312871	313158	+	50S ribosomal protein L23	95	0
330	DR_0314	314235	315062	+	ribosomal protein L2	275	DR_RS01630	314235	315062	+	rplB	50S ribosomal protein L2	275	KDR_0314	313172	313999	+	50S ribosomal protein L2	275	0
331	DR_0315	315074	315361	+	ribosomal protein S19	95	DR_RS01635	315074	315361	+	rpsS	30S ribosomal protein S19	95	KDR_0315	314011	314298	+	30S ribosomal protein S19	95	0
332	DR_0316	315358	315762	+	ribosomal protein L22	134	DR_RS01640	315358	315762	+	rplV	50S ribosomal protein L22	134	KDR_0316	314295	314699	+	50S ribosomal protein L22	134	0
333	DR_0317	315762	316511	+	ribosomal protein S3	249	DR_RS01645	315762	316511	+	rpsC	30S ribosomal protein S3	249	KDR_0317	314699	315448	+	30S ribosomal protein S3	249	0
334	DR_0318	316508	316936	+	ribosomal protein L16	142	DR_RS01650	316511	316936	+	rplP	MULTISPECIES: 50S ribosomal protein L16	141	KDR_0318	315448	315873	+	50S ribosomal protein L16	141	0
335	DR_0319	316923	317126	+	ribosomal protein L29	67	DR_RS01655	316923	317126	+	rpmC	50S ribosomal protein L29	67	KDR_0319	315860	316063	+	50S ribosomal protein L29	67	0
336	DR_0320	317123	317413	+	ribosomal protein S17	96	DR_RS01660	317123	317413	+	rpsQ	MULTISPECIES: 30S ribosomal protein S17	96	KDR_0320	316060	316350	+	hypothetical protein	96	0
337	DR_0321	317410	317814	+	ribosomal protein L14	134	DR_RS01665	317410	317814	+	rplN	50S ribosomal protein L14	134	KDR_0321	316347	316751	+	50S ribosomal protein L14	134	0
338	DR_0322	317814	318161	+	ribosomal protein L24	115	DR_RS01670	317814	318161	+	rplX	50S ribosomal protein L24	115	KDR_0322	316751	317098	+	50S ribosomal protein L24	115	0
339	DR_0323	318280	318822	+	ribosomal protein L5	180	DR_RS01675	318280	318822	+	rplE	50S ribosomal protein L5	180	KDR_0323	317217	317759	+	50S ribosomal protein L5	180	0
340	DR_0324	318924	319568	-	serine cycle enzyme, putative	214	DR_RS01680	318924	319568	-		cyclodeaminase/cyclohydrolase family protein	214	KDR_0324	317861	318505	-	hypothetical protein	214	0
341	DR_0325	319690	320682	-	malate dehydrogenase	330	DR_RS01685	319690	320682	-		malate dehydrogenase	330	KDR_0325	318627	319619	-	Malate dehydrogenase	330	0
342	DR_0326	320869	321465	-	hypothetical protein	198	DR_RS01690	320869	321465	-	ddrD	DNA damage response protein DdrD	198	KDR_0326	319806	320402	-	DNA damage response protein D	198	0
343	DR_0327	321592	322686	-	periplasmic serine protease, HtrA/DegQ/DegS family	364	DR_RS01695	321592	322428	-		trypsin-like peptidase domain-containing protein	278	KDR_0327	320529	321707	-	Putative serine protease HhoB	392	114
344							DR_RS16590	322464	322760	-		hypothetical protein	98							NA	merged into KDR_0327
345	DR_0328	322750	323274	+	conserved hypothetical protein	174	DR_RS01700	322852	323274	+		gamma-glutamylcyclotransferase	140	KDR_0328	321790	322212	+	hypothetical protein	140	0
346	DR_0329	323396	324367	-	MutT/nudix family protein	323	DR_RS01705	323396	324367	-		NUDIX domain-containing protein	323	KDR_0329	322334	323305	-	RNA pyrophosphohydrolase	323	0
347	DR_0330	324386	325942	+	hypothetical protein	518	DR_RS01710	324419	325942	+		hypothetical protein	507	KDR_0330	323324	324880	+	hypothetical protein	518	11
348	DR_0331	325994	326356	-	hypothetical protein	120	DR_RS01715	325994	326194	-		hypothetical protein	66	KDR_0331	324932	325132	-	hypothetical protein	66	0
349	DR_0332	326390	328327	+	conserved hypothetical protein	645	DR_RS01720	326456	328327	+		menaquinone biosynthesis decarboxylase	623	KDR_0332	325328	327265	+	3-octaprenyl-4-hydroxybenzoate carboxy-lyase	645	22
350	DR_0333	328300	328959	+	hypothetical protein	219	DR_RS01725	328324	328959	+		DUF3885 domain-containing protein	211	KDR_0333	327262	327897	+	hypothetical protein	211	0
351														KDR_0333n	327894	327983	+	hypothetical protein	29	NA	new annotation
352	DR_0334	329006	330466	-	lipase, putative	486	DR_RS01730	329006	330418	-		triacylglycerol lipase	470	KDR_0334	327944	329356	-	Lipase	470	0
353							DR_RS01735	330798	331061	-		hypothetical protein	87							NA	merged into KDR_0335
354	DR_0335	331099	332535	+	ATP-dependent RNA helicase, putative	478	DR_RS01740	331099	332535	+		DEAD/DEAH box helicase	478	KDR_0335	329733	331472	+	ATP-dependent RNA helicase DeaD	579	101
355	DR_0336	332678	334252	-	fatty-acid--CoA ligase, putative	524	DR_RS01745	332678	334246	-		acyl--CoA ligase family protein	522	KDR_0336	331615	333183	-	Long-chain-fatty-acid--CoA ligase	522	0
356	DR_0337	334388	336184	-	hypothetical protein	598	DR_RS01750	334388	336184	-		hypothetical protein	598	KDR_0337	333325	335121	-	hypothetical protein	598	0
357	DR_0338	336254	336640	-	hypothetical protein	128	DR_RS01755	336254	336535	-		hypothetical protein	93	KDR_0338	335192	335473	-	hypothetical protein	93	0
358	DR_0339	336631	337809	+	N-acyl-L-amino acid amidohydrolase, putative	392	DR_RS01760	336631	337809	+		M20 family metallopeptidase	392	KDR_0339	335569	336747	+	N-acetyldiaminopimelate deacetylase	392	0
359	DR_0340	337871	339121	+	folyl-polyglutamate synthetase	416	DR_RS01765	337934	339121	+		bifunctional folylpolyglutamate synthase/dihydrofolate synthase	395	KDR_0340	336872	338059	+	Folylpolyglutamate synthase	395	0
360	DR_t09	339245	339324	-	tRNA-Leu									KDR_t10	338180	338262	-	tRNA-Leu
361	DR_0341	339492	339767	+	ribosomal protein S15	91	DR_RS01775	339492	339767	+	rpsO	30S ribosomal protein S15	91	KDR_0341	338430	338705	+	30S ribosomal protein S15	91	0
362	DR_0342	339824	340387	-	cytochrome complex iron-sulfur subunit, putative	187	DR_RS01780	339824	340387	-		ubiquinol-cytochrome c reductase iron-sulfur subunit	187	KDR_0342	338762	339325	-	hypothetical protein	187	0
363	DR_0343	340392	341414	-	cytochrome c family protein	340	DR_RS01785	340392	341414	-		c-type cytochrome	340	KDR_0343	339330	340352	-	hypothetical protein	340	0
364	DR_0344	341411	342010	-	cytochrome c-type biogenesis protein CcmH	199	DR_RS01790	341411	341995	-		cytochrome c-type biogenesis protein CcmH	194	KDR_0344	340349	340948	-	hypothetical protein	199	5
365	DR_0345	342007	342573	-	cytochrome c biogenesis protein, thiol:disulfide interchange protein	188	DR_RS01795	342007	342573	-		redoxin family protein	188	KDR_0345	340945	341424	-	Thiol-disulfide oxidoreductase ResA	159	-29
366	DR_0346	342570	344564	-	cytochrome c-type biogenesis protein CcmF	664	DR_RS01800	342570	344564	-		heme lyase CcmF/NrfE family subunit	664	KDR_0346	341508	343502	-	Cytochrome c-type biogenesis protein CcmF	664	0
367	DR_0347	344724	345230	-	cytochrome c-type biogenesis protein CcmE	168	DR_RS01805	344724	345230	-	ccmE	cytochrome c maturation protein CcmE	168	KDR_0347	343662	344168	-	Cytochrome c-type biogenesis protein CcmE	168	0
368														KDR_0347n	344165	344293	-	hypothetical protein	42	NA	new annotation
369	DR_0348	345357	346067	-	cytochrome c-type biogenesis protein, heme exporter protein C	236	DR_RS01810	345357	346067	-	ccsA	cytochrome c biogenesis protein CcsA	236	KDR_0348	344295	345005	-	Heme exporter protein C	236	0
370	DR_0349	346377	348842	+	ATP-dependent protease LA	821	DR_RS01815	346377	348842	+	lon	endopeptidase La	821	KDR_0349	345315	347780	+	Lon protease 1	821	0
371	DR_0350	349031	350746	-	conserved hypothetical protein	571	DR_RS01820	349031	350746	-		PASTA domain-containing protein	571	KDR_0350	347969	349684	-	hypothetical protein	571	0
372	DR_0351	350808	351491	-	hypothetical protein	227	DR_RS01825	350808	351455	-		DUF1345 domain-containing protein	215	KDR_0351	349746	350393	-	hypothetical protein	215	0
373	DR_0352	351536	352009	-	hypothetical protein	157	DR_RS16595	351536	352009	-		hypothetical protein	157							NA	fusion
374	DR_0353	352185	354467	-	ribonuclease	760	DR_RS16600	352185	354317	-	rnr	ribonuclease R	710	KDR_0353m	350474	354613	-	Ribonuclease R	1379	NA	fusion: DR_0352+DR_0353
375							DR_RS16605	354314	355291	-		hypothetical protein	325							NA	no annotation
376	DR_0354	355939	356790	-	exodeoxyribonuclease III	283	DR_RS01835	355939	356724	-		exodeoxyribonuclease III	261	KDR_0354	354883	355668	-	Exodeoxyribonuclease	261	0
377	DR_0355	356849	357157	+	hypothetical protein	102	DR_RS01840	356849	357157	+		hypothetical protein	102	KDR_0355	355793	356101	+	hypothetical protein	102	0
378	DR_0356	357189	357710	-	methyltransferase, putative, BioC family	173	DR_RS01845	357189	357911	-		methyltransferase domain-containing protein	240	KDR_0356	356133	356654	-	hypothetical protein	173	-67
379	DR_0357	357818	358393	-	conserved hypothetical protein	191	DR_RS01850	357818	358345	-		YqgE/AlgH family protein	175	KDR_0357	356762	357289	-	hypothetical protein	175	0
380	DR_0358	358383	359294	+	conserved hypothetical protein	303	DR_RS01855	358428	359294	+		folate-binding protein YgfZ	288	KDR_0358	357372	358238	+	tRNA-modifying protein YgfZ	288	0
381	DR_0359	359287	359766	+	hypothetical protein	159	DR_RS01860	359287	359766	+		hypothetical protein	159	KDR_0359	358231	358710	+	hypothetical protein	159	0
382	DR_0360	359866	360297	+	hypothetical protein	143	DR_RS01865	359866	360297	+		DUF3006 domain-containing protein	143	KDR_0360	358810	359241	+	hypothetical protein	143	0
383	DR_0361	360595	361422	+	competence protein ComEC/Rec2-related protein	275	DR_RS01870	360676	361422	+		MBL fold metallo-hydrolase	248	KDR_0361	359499	360368	+	ComE operon protein 3	289	41
384	DR_0362	361570	362589	-	D-alanine--D-alanine ligase	339	DR_RS01875	361570	362589	-		D-alanine--D-alanine ligase	339	KDR_0362	360516	361535	-	D-alanine--D-alanine ligase	339	0
385	DR_0363	362790	364541	+	peptide ABC transporter, periplasmic peptide-binding protein, putative	583	DR_RS01880	362823	364541	+		ABC transporter substrate-binding protein	572	KDR_0363	361769	363487	+	Periplasmic dipeptide transport protein	572	0
386	DR_0364	364757	365779	+	peptide ABC transporter, permease protein, putative	340	DR_RS01885	364757	365779	+		ABC transporter permease	340	KDR_0364	363703	364725	+	Dipeptide transport system permease protein DppB	340	0
387	DR_0365	365779	366798	+	peptide ABC transporter, permease protein	339	DR_RS01890	365779	366798	+		ABC transporter permease	339	KDR_0365	364725	365744	+	Glutathione transport system permease protein GsiD	339	0
388	DR_0366	366924	368054	+	conserved hypothetical protein	376	DR_RS01895	366924	368054	+	mqnE	aminofutalosine synthase MqnE	376	KDR_0366	365870	367000	+	Aminodeoxyfutalosine synthase	376	0
389	DR_0367	368207	369007	-	hypothetical protein	266	DR_RS01900	368207	368932	-		GNAT family N-acetyltransferase	241	KDR_0367	367153	367878	-	hypothetical protein	241	0
390	DR_0368	369006	369773	+	conserved hypothetical protein	255	DR_RS01905	369006	369773	+		AIM24 family protein	255	KDR_0368	367952	368719	+	hypothetical protein	255	0
391	DR_0369	370025	370285	+	hypothetical protein	86	DR_RS01910	370025	370285	+		hypothetical protein	86	KDR_0369	369004	369231	+	hypothetical protein	75	-11
392	DR_0370	370282	371157	+	conserved hypothetical protein	291	DR_RS01915	370282	371157	+		menaquinone biosynthetic enzyme MqnA/MqnD family protein	291	KDR_0370	369228	370103	+	Chorismate dehydratase	291	0
393	DR_0371	371276	371497	+	hypothetical protein	73	DR_RS01920	371210	371431	-		hypothetical protein	73	KDR_0371r	370156	370377	-	hypothetical protein	73	0
394	DR_0372	371543	373120	+	lysyl-tRNA synthetase	525	DR_RS01925	371543	373120	+	lysS	lysine--tRNA ligase	525	KDR_0372	370489	372066	+	Lysine--tRNA ligase	525	0
395	DR_0373	373252	374472	+	cation exchanger, putative	406	DR_RS01930	373252	374472	+	cax	calcium/proton exchanger	406	KDR_0373	372198	373418	+	Ca(2+)/H(+) antiporter	406	0
396	DR_0374	374541	374843	+	conserved hypothetical protein	100	DR_RS01935	374541	374843	+		PadR family transcriptional regulator	100	KDR_0374	373487	373789	+	hypothetical protein	100	0
397	DR_0375	374840	375292	+	hypothetical protein	150	DR_RS01940	374942	375292	+		hypothetical protein	116	KDR_0375	373786	374238	+	hypothetical protein	150	34
398														KDR_0375n	374261	374380	+	hypothetical protein	39	NA	new annotation
399	DR_0376				not annotated		DR_RS01945	375495	375875	+		Uma2 family endonuclease	126	KDR_0376	374408	374821	+	Uma2 family endonuclease	137	11
400	DR_0377	375947	376906	-	L-serine dehydratase, alpha subunit	319	DR_RS01950	375947	376837	-	sdaAA	L-serine ammonia-lyase, iron-sulfur-dependent, subunit alpha	296	KDR_0377	374893	375783	-	L-serine dehydratase, alpha chain	296	0
401	DR_0378	377018	377659	-	transcriptional regulator, TetR family	213	DR_RS01955	377018	377650	-		TetR family transcriptional regulator	210	KDR_0378	375964	376596	-	hypothetical protein	210	0
402	DR_0379	378131	380671	+	outer membrane protein	846	DR_RS01960	378131	380671	+		outer membrane protein assembly factor	846	KDR_0379	377077	379617	+	Outer membrane protein assembly factor BamA	846	0
403	DR_0380	380874	381380	+	conserved hypothetical protein	168	DR_RS01965	380880	381380	+		VUT family protein	166	KDR_0380	379770	380327	+	queuosine precursor transporter	185	19
404	DR_0381	381377	381781	+	hypothetical protein	134	DR_RS01970	381377	381781	+		hypothetical protein	134	KDR_0381	380324	380728	+	hypothetical protein	134	0
405	DR_0382	381778	382814	+	pseudogene									KDR_0382	380725	381762	+	tRNA N6-adenosine threonylcarbamoyltransferase	345	NA	re-annotation
406	DR_0383	382882	383724	-	S-layer-like array-related protein	280	DR_RS01980	382882	383724	-		DUF4384 domain-containing protein	280	KDR_0383	381830	382672	-	hypothetical protein	280	0
407	DR_0384	383832	384233	-	hypothetical protein	133	DR_RS01985	383832	384233	-		DUF4259 domain-containing protein	133	KDR_0384	382780	383181	-	hypothetical protein	133	0
408	DR_0385	384279	384674	-	hypothetical protein	131	DR_RS01990	384279	384674	-		hypothetical protein	131	KDR_0385	383227	383622	-	hypothetical protein	131	0
409	DR_0386	384674	385963	-	gcpE protein	429	DR_RS01995	384674	385963	-	ispG	flavodoxin-dependent (E)-4-hydroxy-3-methylbut-2-enyl-diphosphate synthase	429	KDR_0386	383622	384911	-	4-hydroxy-3-methylbut-2-en-1-yl diphosphate synthase (flavodoxin)	429	0
410	DR_0387	385994	386803	-	hypothetical protein	269	DR_RS02000	385994	386803	-		hypothetical protein	269	KDR_0387	384942	385751	-	hypothetical protein	269	0
411	DR_0388	386815	387309	+	hypothetical protein	164	DR_RS02005	386851	387309	+		DUF2262 domain-containing protein	152	KDR_0388	385799	386257	+	hypothetical protein	152	0
412	DR_0389	387340	387672	+	conserved hypothetical protein	110	DR_RS02010	387340	387672	+		Asp23/Gls24 family envelope stress response protein	110	KDR_0389	386288	386620	+	hypothetical protein	110	0
413	DR_0390	387647	389305	+	conserved hypothetical protein	552	DR_RS02015	387740	389305	+		DAK2 domain-containing protein	521	KDR_0390	386628	388253	+	hypothetical protein	541	20
414	DR_0391	389542	389727	+	hypothetical protein	61	DR_RS02020	389542	389727	+		hypothetical protein	61	KDR_0391	388490	388675	+	hypothetical protein	61	0
415	DR_0392	389791	391188	-	hypothetical protein	465	DR_RS02025	389791	391188	-		BON domain-containing protein	465	KDR_0392	388739	390136	-	hypothetical protein	465	0
416	DR_0393	391614	393650	+	elongation factor G	678	DR_RS02030	391641	393650	+		elongation factor G	669	KDR_0393	390589	392598	+	Elongation factor G	669	0
417	DR_0394	393726	394754	+	conserved hypothetical protein	342	DR_RS02035	393768	394754	+		phosphotransferase enzyme family protein	328	KDR_0394	392716	393702	+	Homoserine kinase	328	0
418	DR_0395	394911	395996	+	conserved hypothetical protein	361	DR_RS02040	394911	395996	+		MFS transporter	361	KDR_0395	393759	394946	+	Inner membrane transport protein YnfM	395	34
419	DR_0396	395998	396783	-	hypothetical protein	261	DR_RS02045	395998	396783	-		hypothetical protein	261	KDR_0396	394948	395733	-	hypothetical protein	261	0
420	DR_0397	396838	398931	+	molybdopterin oxidoreductase	697	DR_RS02050	396907	398931	+		molybdopterin oxidoreductase family protein	674	KDR_0397	395857	397881	+	Dimethyl sulfoxide reductase DmsA	674	0
421	DR_0398	399031	399495	-	hypothetical protein	154	DR_RS02055	399031	399495	-		hypothetical protein	154	KDR_0398	397981	398445	-	hypothetical protein	154	0
422	DR_0399	399596	401467	-	osteoblast specific factor 2-related protein	623	DR_RS02060	399596	401416	-		fasciclin domain-containing protein	606	KDR_0399	398546	400366	-	hypothetical protein	606	0
423	DR_0400	401573	404515	-	cell division protein FtsK, putative	980	DR_RS02065	401573	404515	-		DNA translocase FtsK	980	KDR_0400m	400523	404152	-	DNA segregation ATPase FtsK	1209	NA	fusion: DR_0400+DR_0401
424	DR_0401	404533	405204	-	hypothetical protein	223	DR_RS02070	404533	405204	-		DNA translocase FtsK 4TM domain-containing protein	223							NA	fusion
425	DR_0402	405291	405701	+	conserved hypothetical protein	136	DR_RS02075	405282	405701	+		M67 family metallopeptidase	139	KDR_0402	404230	404649	+	putative TtuB-protein conjugate cleaving protease	139	0
426	DR_0403	405795	406739	-	inosine-uridine preferring nucleoside hydrolase	314	DR_RS02080	405795	406739	-		nucleoside hydrolase	314	KDR_0403	404743	405687	-	Pyrimidine-specific ribonucleoside hydrolase RihB	314	0
427	DR_0404	406761	407105	+	hypothetical protein	114	DR_RS02085	406812	407105	+		hypothetical protein	97	KDR_0404	405760	406053	+	hypothetical protein	97	0
428	DR_0405	407319	410051	-	alpha-dextran endo-1,6-alpha-glucosidase	910	DR_RS02090	407319	410639	-	pulA	pullulanase-type alpha-1,6-glucosidase	1106	KDR_0405	406267	409587	-	Pullulanase	1106	0
429	DR_0406	410748	411389	+	ABC transporter, ATP-binding protein	213	DR_RS02095	410748	411389	+	ccmA	heme ABC exporter ATP-binding protein CcmA	213	KDR_0406	409696	410337	+	Linearmycin resistance ATP-binding protein LnrL	213	0
430	DR_0407	411386	412051	+	cytochrome c-type biogenesis protein, heme exporter protein B	221	DR_RS02100	411386	412051	+		heme exporter protein CcmB	221	KDR_0407	410334	410999	+	hypothetical protein	221	0
431	DR_0408	412061	412561	-	response regulator	166	DR_RS02105	412061	412552	-		response regulator	163	KDR_0408	411009	411509	-	Response regulator rcp1	166	3
432	DR_0409	412718	413137	+	hypothetical protein	139	DR_RS02110	412718	413137	+		DinB family protein	139	KDR_0409	411666	412085	+	hypothetical protein	139	0
433	DR_0410	413118	413501	+	inorganic pyrophosphatase-related protein	127	DR_RS02115	413130	413501	+		inorganic pyrophosphatase	123							NA	no annotation
434	DR_0411	413498	414181	+	oxidoreductase, short-chain dehydrogenase/reductase family	227	DR_RS02120	413498	414181	+		SDR family oxidoreductase	227	KDR_0411	412446	413129	+	Ribitol 2-dehydrogenase	227	0
435	DR_0412	414190	415164	+	pyridine nucleotide-disulphide oxidoreductase, class II	324	DR_RS02125	414202	415164	+		NAD(P)/FAD-dependent oxidoreductase	320	KDR_0412	413150	414112	+	Alkyl hydroperoxide reductase subunit F	320	0
436	DR_0413	415136	415366	+	hypothetical protein	76	DR_RS02130	415187	415366	+		hypothetical protein	59	KDR_0413	414084	414314	+	hypothetical protein	76	17
437	DR_0414	415529	415996	+	hydrolase, CbbY/CbbZ/GpH/YieH family	155	DR_RS02135	415532	415996	+		HAD-IA family hydrolase	154	KDR_0414	414316	414945	+	Phosphoglycolate phosphatase	209	55
438	DR_0415	416044	417564	-	carboxylesterase, putative	506	DR_RS02140	416044	417564	-		carboxylesterase/lipase family protein	506	KDR_0415	414993	416513	-	Para-nitrobenzyl esterase	506	0
439	DR_0416	417705	417947	+	ppGpp-regulated growth inhibitor suppressor ChpR/MazE, putative	80	DR_RS02145	417705	417947	+		AbrB/MazE/SpoVT family DNA-binding domain-containing protein	80	KDR_0416	416654	416896	+	Antitoxin MazE	80	0
440	DR_0417	417941	418294	+	ppGpp-regulated growth inhibitor ChpA/MazF, putative	117	DR_RS02150	417941	418294	+	mazF	endoribonuclease MazF	117	KDR_0417	416890	417243	+	Endoribonuclease toxin MazF	117	0
441	DR_0418	418314	418571	+	hypothetical protein	85	DR_RS02155	418347	418571	+		hypothetical protein	74	KDR_0418	417263	417520	+	hypothetical protein	85	11
442	DR_0419	418568	418981	+	hypothetical protein	137	DR_RS02160	418568	418981	+		type II toxin-antitoxin system VapC family toxin	137	KDR_0419	417517	417930	+	hypothetical protein	137	0
443	DR_0420	418978	421446	+	ATP-dependent helicase	822	DR_RS02165	418978	421446	+	hrpB	ATP-dependent helicase HrpB	822	KDR_0420	417927	420395	+	ATP-dependent RNA helicase HrpB	822	0
444	DR_0421	421627	421935	-	hypothetical protein	102	DR_RS02170	421627	421851	-		hypothetical protein	74	KDR_0421	420576	420800	-	hypothetical protein	74	0
445	DR_0422	422007	422783	-	conserved hypothetical protein	258	DR_RS02175	422007	422783	-		trans-aconitate 2-methyltransferase	258	KDR_0422	420956	421732	-	Trans-aconitate 2-methyltransferase	258	0
446							DR_RS02180	422904	423083	-		hypothetical protein	59	KDR_0422n	421853	422032	-	hypothetical protein	59	0
447	DR_0423	423080	423706	-	hypothetical protein	208	DR_RS02185	423080	423706	-	ddrA	single-stranded DNA-binding protein DdrA	208	KDR_0423	422029	422655	-	Single-stranded DNA-binding protein DdrA	208	0
448	DR_0424	423757	424491	+	imidazoleglycerol-phosphate dehydratase	244	DR_RS02190	423904	424491	+	hisB	imidazoleglycerol-phosphate dehydratase HisB	195	KDR_0424	422853	423440	+	Imidazoleglycerol-phosphate dehydratase	195	0
449	DR_0425	424532	425365	+	hypothetical protein	277	DR_RS02195	424532	425365	+		hypothetical protein	277	KDR_0425	423481	424314	+	hypothetical protein	277	0
450	DR_0426	425362	426009	+	amidotransferase HisH	215	DR_RS02200	425362	426009	+	hisH	imidazole glycerol phosphate synthase subunit HisH	215	KDR_0426	424311	424958	+	Imidazole glycerol phosphate synthase subunit HisH	215	0
451	DR_0427	426085	426846	+	general stress protein Ctc, putative	253	DR_RS02205	426133	426846	+		50S ribosomal protein L25/general stress protein Ctc	237	KDR_0427	425082	425795	+	50S ribosomal protein L25	237	0
452	DR_0428	426965	427384	+	conserved hypothetical protein	139	DR_RS02210	427031	427384	+		MGMT family protein	117	KDR_0428	425980	426333	+	DNA base-flipping protein	117	0
453	DR_0429	427430	428185	+	cytochrome-related protein	251	DR_RS02215	427436	428185	+		c-type cytochrome	249	KDR_0429	426379	427134	+	hypothetical protein	251	2
454	DR_0430	428408	429820	+	rtcB protein	470	DR_RS02220	428408	429820	+		RtcB family protein	470	KDR_0430	427357	428769	+	RNA-splicing ligase RtcB	470	0
455	DR_0431	429873	430592	-	conserved hypothetical protein	239	DR_RS02225	429873	430592	-		class I SAM-dependent methyltransferase	239	KDR_0431	428822	429541	-	Trans-aconitate 2-methyltransferase	239	0
456	DR_0432	430655	431299	+	DNA-binding response regulator	214	DR_RS02230	430655	431299	+		response regulator transcription factor	214	KDR_0432	429604	430248	+	Transcriptional regulatory protein DegU	214	0
457							DR_RS02235	431292	431546	+		hypothetical protein	84	KDR_0432n	430268	430495	+	hypothetical protein	75	-9
458	DR_0433	431543	432376	+	beta-lactamase, putative	277	DR_RS02240	431546	432376	+		serine hydrolase	276	KDR_0433	430495	431325	+	Beta-lactamase	276	0
459	DR_0434	432479	433486	+	cytochrome C6, putative	335	DR_RS02245	432608	433486	+		c-type cytochrome	292	KDR_0434	431578	432435	+	hypothetical protein	285	-7
460	DR_0435	433679	434185	+	cytochrome complex iron-sulfur subunit, putative	168	DR_RS02250	433679	434185	+		ubiquinol-cytochrome c reductase iron-sulfur subunit	168	KDR_0435	432474	433136	+	Cytochrome b6-f complex iron-sulfur subunit	220	52
461	DR_0436	434182	435519	+	cytochrome B6	445	DR_RS02255	434182	435519	+		cytochrome bc complex cytochrome b subunit	445	KDR_0436	433133	434470	+	Cytochrome bc1 complex cytochrome b subunit	445	0
462	DR_0437	435588	435806	+	hypothetical protein	72	DR_RS02260	435588	435806	+		hypothetical protein	72							NA	no annotation
463	DR_0438	435905	436201	+	hypothetical protein	98	DR_RS02265	435869	436147	-		hypothetical protein	92	KDR_0438r	434820	435098	-	hypothetical protein	92	0
464	DR_0439	436299	436718	+	HesB/YadR/YfhF family protein	139	DR_RS02270	436299	436718	+		iron-sulfur cluster assembly accessory protein	139	KDR_0439	435250	435669	+	Iron-sulfur cluster insertion protein ErpA	139	0
465	DR_0440	436818	437357	+	Holliday junction resolvase	179	DR_RS02275	436818	437357	+	ruvC	crossover junction endodeoxyribonuclease RuvC	179	KDR_0440	435769	436308	+	Crossover junction endodeoxyribonuclease RuvC	179	0
466	DR_0441	437368	437868	+	conserved hypothetical protein	166								KDR_0441	436319	437029	+	hypothetical protein	236	NA	re-annotation
467	DR_0442	438093	439172	-	twitching motility protein	359	DR_RS02285	438093	439172	-		type IV pilus twitching motility protein PilT	359	KDR_0442	437045	438124	-	Twitching mobility protein	359	0
468	DR_0443	439386	440822	-	pyrimidine-nucleoside phosphorylase	478	DR_RS02290	439386	440711	-		thymidine phosphorylase	441	KDR_0443	438338	439663	-	Pyrimidine-nucleoside phosphorylase	441	0
469	DR_0444	440797	441984	+	lipopolysaccharide biosynthesis protein, putative	395	DR_RS02295	440797	441984	+		glycosyltransferase family 4 protein	395	KDR_0444	439749	440936	+	Alpha-monoglucosyldiacylglycerol synthase	395	0
470	DR_0445	442103	442678	+	hypothetical protein	191	DR_RS02300	442106	442678	+		DUF2268 domain-containing putative Zn-dependent protease	190	KDR_0445	440987	441631	+	hypothetical protein	214	24
471	DR_0446	442679	442990	-	conserved hypothetical protein	103	DR_RS02305	442679	442990	-		antibiotic biosynthesis monooxygenase	103	KDR_0446	441632	441943	-	Heme oxygenase (staphylobilin-producing)	103	0
472	DR_0447	443030	443614	-	orotate phosphoribosyltransferase	194	DR_RS02310	443030	443614	-	pyrE	orotate phosphoribosyltransferase	194	KDR_0447	441983	442567	-	Orotate phosphoribosyltransferase	194	0
473	DR_0448	443662	443871	+	hypothetical protein	69	DR_RS02315	443662	443871	+		helix-turn-helix transcriptional regulator	69	KDR_0448	442615	442824	+	hypothetical protein	69	0
474	DR_0449	443926	444657	+	hypothetical protein	243	DR_RS02320	443926	444657	+		hypothetical protein	243	KDR_0449	442879	443610	+	hypothetical protein	243	0
475	DR_0450	444716	445561	+	conserved hypothetical protein	281	DR_RS02325	444716	445561	+		PIG-L family deacetylase	281	KDR_0450	443669	444514	+	1D-myo-inositol 2-acetamido-2-deoxy-alpha-D-glucopyranoside deacetylase	281	0
476	DR_0451	445936	447285	-	glutamine synthase	449	DR_RS02330	445936	447285	-		glutamine synthetase family protein	449	KDR_0451	444889	446238	-	Glutamine synthetase	449	0
477	DR_0452	447362	447760	-	hypothetical protein	132	DR_RS02335	447362	447760	-		barstar family protein	132	KDR_0452	446315	446713	-	hypothetical protein	132	0
478	DR_0453	447757	448332	-	guanyl-specific ribonuclease SA	191	DR_RS02340	447757	448254	-		ribonuclease	165	KDR_0453	446710	447285	-	hypothetical protein	191	26
479	DR_0454	448361	449185	-	bacitracin resistance protein	274	DR_RS02345	448361	449185	-		undecaprenyl-diphosphate phosphatase	274	KDR_0454	447314	448138	-	Undecaprenyl-diphosphatase	274	0
480	DR_0455	449222	450073	+	streptomycin 3-kinase	283	DR_RS02350	449243	450073	+		3\\'-kinase	276	KDR_0455	448175	449026	+	hypothetical protein	283	7
481	DR_0456	450152	450844	+	biopolymer transport protein, putative	230	DR_RS02355	450152	450844	+		MotA/TolQ/ExbB proton channel family protein	230	KDR_0456	449105	449797	+	Tol-Pal system protein TolQ	230	0
482	DR_0457	450847	451269	+	biopolymer transport protein, putative	140	DR_RS02360	450847	451269	+		biopolymer transporter ExbD	140	KDR_0457	449800	450222	+	Tol-Pal system protein TolR	140	0
483	DR_0458	451333	453852	+	hypothetical protein	839	DR_RS16610	451467	451724	-		hypothetical protein	85	KDR_0458	450286	452805	+	hypothetical protein	839	754
484							DR_RS16615	452112	453083	-		hypothetical protein	323							NA	merged into KDR_0458
485							DR_RS16625	453562	453852	+		hypothetical protein	96							NA	merged into KDR_0458
486	DR_0459	453926	454636	+	hypothetical protein	236	DR_RS02370	453926	454636	+		hypothetical protein	236	KDR_0459	452879	453589	+	hypothetical protein	236	0
487	DR_0460	454915	456843	-	acetyl-CoA synthase	642	DR_RS02375	454915	456843	-		acetate--CoA ligase	642	KDR_0460	453868	455796	-	Acetyl-coenzyme A synthetase	642	0
488	DR_0461	456979	457767	+	conserved hypothetical protein	262	DR_RS02380	456979	457767	+		type III pantothenate kinase	262	KDR_0461	455932	456720	+	Type III pantothenate kinase	262	0
489	DR_0462	457740	458669	+	hypothetical protein	309	DR_RS02385	457767	458669	+		cobalamin-binding protein	300	KDR_0462	456720	457622	+	hypothetical protein	300	0
490	DR_0463	458743	461679	-	maltooligosyltrehalose synthase	978	DR_RS02390	458743	461634	-	treY	malto-oligosyltrehalose synthase	963	KDR_0463	457696	460587	-	hypothetical protein	963	0
491	DR_0464	461814	463616	-	maltooligosyltrehalose trehalohydrolase, putative	600	DR_RS02395	461814	463616	-	treZ	malto-oligosyltrehalose trehalohydrolase	600	KDR_0464	460768	462576	-	Malto-oligosyltrehalose trehalohydrolase	602	2
492	DR_0465	464102	464686	-	conserved hypothetical protein	194	DR_RS02400	464102	464677	-		CAP domain-containing protein	191	KDR_0465	463062	463637	-	hypothetical protein	191	0
493	DR_0466	465081	467498	-	sensory box/GGDEF family protein	805	DR_RS02405	465081	467441	-		GGDEF and EAL domain-containing protein	786	KDR_0466	464041	466401	-	hypothetical protein	786	0
494	DR_0467	467498	469216	-	conserved hypothetical protein	572	DR_RS02410	467498	469216	-		DNA polymerase/3\\'-5\\' exonuclease PolX	572	KDR_0467	466458	468176	-	DNA polymerase/3'-5' exonuclease PolX	572	0
495	DR_0468	469213	469884	-	hypothetical protein	223	DR_RS02415	469213	469884	-		SAM-dependent methyltransferase	223	KDR_0468	468186	468845	-	hypothetical protein	219	-4
496	DR_0469	469881	470441	-	conserved hypothetical protein	186	DR_RS02420	469881	470441	-		Uma2 family endonuclease	186	KDR_0469	468842	469402	-	hypothetical protein	186	0
497	DR_0470	470438	471220	-	histidinol phosphatase, putative	260	DR_RS02425	470438	471220	-		histidinol-phosphatase	260	KDR_0470	469399	470181	-	Histidinol-phosphatase	260	0
498	DR_0471	471240	472010	+	conserved hypothetical protein	256	DR_RS02430	471282	472010	+		TIGR00730 family Rossman fold protein	242	KDR_0471	470243	470971	+	hypothetical protein	242	0
499	DR_0472	472040	473263	+	tetracycline-efflux transporter	407	DR_RS02435	472049	473263	+		tetracycline resistance MFS efflux pump	404	KDR_0472	471010	472224	+	Tetracycline resistance protein, class C	404	0
500	DR_0473	473316	474002	-	ABC transporter, ATP-binding protein	228	DR_RS02440	473316	474002	-		ABC transporter ATP-binding protein	228	KDR_0473	472277	472963	-	ABC transporter ATP-binding protein YtrE	228	0
501	DR_0474	473999	475159	-	conserved hypothetical protein	386	DR_RS02445	473999	475159	-		ABC transporter permease	386	KDR_0474	472960	474120	-	Macrolide export ATP-binding/permease protein MacB	386	0
502	DR_0475	475346	477295	-	ABC transporter, ATP-binding protein, EF-3 family	649	DR_RS02450	475346	476962	-		ATP-binding cassette domain-containing protein	538	KDR_0475	474307	475923	-	putative ABC transporter ATP-binding protein YbiT	538	0
503	DR_0476	477272	477583	+	conserved hypothetical protein	103	DR_RS02455	477272	477583	+		DUF485 domain-containing protein	103	KDR_0476	476233	476544	+	hypothetical protein	103	0
504	DR_0477	477580	479166	+	sodium:solute symporter protein	528	DR_RS02460	477580	479166	+		cation acetate symporter	528	KDR_0477	476541	478127	+	Monocarboxylic acid transporter	528	0
505	DR_0478	479741	480679	+	peptidase-related protein	312	DR_RS02465	479429	480679	+		M24 family metallopeptidase	416	KDR_0478	478390	479640	+	hypothetical protein	416	0
506	DR_0479	480753	483374	-	penicillin-binding protein 1	873	DR_RS02470	480753	483209	-		transglycosylase domain-containing protein	818	KDR_0479	479694	482171	-	Biosynthetic peptidoglycan transglycosylase	825	7
507	DR_0480	483549	484448	+	conserved hypothetical protein	299	DR_RS02475	483549	484448	+	ttcA	tRNA 2-thiocytidine(32) synthetase TtcA	299	KDR_0480	482511	483410	+	tRNA-cytidine(32) 2-sulfurtransferase	299	0
508	DR_0481	484534	485061	-	hypothetical protein	175	DR_RS02480	484534	485061	-		hypothetical protein	175	KDR_0481	483496	484023	-	hypothetical protein	175	0
509	DR_0482	485078	486064	-	B-cell receptor associated protein-related protein	328	DR_RS02485	485078	486064	-		prohibitin family protein	328	KDR_0482	484040	485026	-	hypothetical protein	328	0
510	DR_0483	486101	486562	-	conserved hypothetical protein	153	DR_RS02490	486101	486493	-		YchJ family protein	130	KDR_0483	485063	485455	-	hypothetical protein	130	0
511	DR_0484	486588	487526	-	hypothetical protein	312	DR_RS02495	486588	487526	-		SEL1-like repeat protein	312	KDR_0484	485550	486488	-	hypothetical protein	312	0
512	DR_0485	487540	489117	+	glutamyl-tRNA synthetase	525	DR_RS02500	487666	489117	+	gltX	glutamate--tRNA ligase	483	KDR_0485	486616	488079	+	Glutamate--tRNA ligase	487	4
513	DR_0486	489195	489716	-	hypothetical protein	173	DR_RS02505	489195	489653	-		hypothetical protein	152	KDR_0486	488157	488615	-	hypothetical protein	152	0
514	DR_0487	489733	490920	-	conserved hypothetical protein	395	DR_RS02510	489733	490920	-		ABC transporter permease	395	KDR_0487	488695	489882	-	Lipoprotein-releasing system transmembrane protein LolE	395	0
515	DR_0488	491029	491529	-	hypothetical protein	166	DR_RS02515	491029	491529	-		3D domain-containing protein	166	KDR_0488	489991	490491	-	hypothetical protein	166	0
516	DR_0489	491552	491899	-	hypothetical protein	115
517	DR_0490	492064	492720	-	pyrrolidone carboxyl peptidase	218	DR_RS02520	492064	492720	-		pyroglutamyl-peptidase I	218	KDR_0490	491026	491682	-	Pyrrolidone-carboxylate peptidase	218	0
518	DR_0491	492824	493609	+	conserved hypothetical protein	261	DR_RS02525	492824	493609	+		type 1 glutamine amidotransferase domain-containing protein	261	KDR_0491	491785	492570	+	Protein/nucleic acid deglycase HchA	261	0
519	DR_0492	493606	493911	+	conserved hypothetical protein	101	DR_RS02530	493606	493911	+		antibiotic biosynthesis monooxygenase	101	KDR_0492	492567	492872	+	Putative monooxygenase	101	0
520	DR_0493	493975	494850	+	formamidopyrimidine-DNA glycosylase	291	DR_RS02535	494008	494850	+		DNA-formamidopyrimidine glycosylase	280	KDR_0493	492969	493811	+	Formamidopyrimidine-DNA glycosylase	280	0
521	DR_0494	494847	495359	+	DNA topology modulation protein FlaR-related protein	170	DR_RS02540	494847	495359	+		DNA topology modulation protein FlaR	170	KDR_0494	493808	494320	+	hypothetical protein	170	0
522	DR_0495	495356	496000	+	pyridoxamine 5-phosphate oxidase	214	DR_RS02545	495356	496000	+	pdxH	pyridoxamine 5\\'-phosphate oxidase	214	KDR_0495	494317	494961	+	Pyridoxine/pyridoxamine 5'-phosphate oxidase	214	0
523	DR_0496	496083	497522	+	ferredoxin/ferredoxin--NADP reductase, putative	479	DR_RS02550	496164	497522	+		FAD-dependent oxidoreductase	452	KDR_0496	495125	496483	+	NADPH-ferredoxin reductase FprA	452	0
524	DR_0497	497548	498264	+	L-serine dehydratase, beta subunit	238	DR_RS02555	497599	498264	+	sdaAB	L-serine ammonia-lyase, iron-sulfur-dependent subunit beta	221	KDR_0497	496560	497225	+	L-serine dehydratase, beta chain	221	0
525	DR_t10	498343	498414	-	tRNA-Val									KDR_t11	497301	497375	-	tRNA-Val
526	DR_t11	498435	498507	-	tRNA-Met									KDR_t12	497393	497468	-	tRNA-Met
527	DR_0498	498568	500235	+	virulence factor-related protein	555	DR_RS02570	498763	500235	+	murJ	murein biosynthesis integral membrane protein MurJ	490	KDR_0498	497607	499196	+	lipid II flippase MurJ	529	39
528	DR_0499	500329	501261	+	3-hydroxyisobutyrate dehydrogenase	310	DR_RS02575	500329	501261	+		NAD(P)-dependent oxidoreductase	310	KDR_0499	499290	500222	+	2-(hydroxymethyl)glutarate dehydrogenase	310	0
529	DR_0500	501258	502121	+	conserved hypothetical protein	287	DR_RS02580	501258	502121	+		DegV family protein	287	KDR_0500	500219	501082	+	hypothetical protein	287	0
530	DR_0501	502484	503593	-	dihydroorotate dehydrogenase	369	DR_RS02585	502484	503593	-		quinone-dependent dihydroorotate dehydrogenase	369	KDR_0501	501445	502554	-	Dihydroorotate dehydrogenase (quinone)	369	0
531	DR_0502	503614	504843	+	alanyl-tRNA synthetase-related protein	409	DR_RS02590	503671	504843	+		serine-tRNA(Ala) deacylase AlaX	390	KDR_0502	502632	503804	+	Alanine--tRNA ligase	390	0
532	DR_0503	504840	506021	-	hypothetical protein	393	DR_RS02595	504840	505982	-		PQQ-binding-like beta-propeller repeat protein	380	KDR_0503	503801	504943	-	Outer membrane protein assembly factor BamB	380	0
533	DR_0504	506031	506795	-	conserved hypothetical protein	254	DR_RS02600	506031	506792	-		methyltransferase domain-containing protein	253	KDR_0504	504992	505753	-	Trans-aconitate 2-methyltransferase	253	0
534	DR_0505	507060	508766	+	5`-nucleotidase family protein	568	DR_RS02605	507060	508766	+		bifunctional metallophosphatase/5\\'-nucleotidase	568	KDR_0505	506021	507727	+	Cell wall protein	568	0
535	DR_0506	509003	509479	-	hypothetical protein	158	DR_RS02610	509003	509479	-		hypothetical protein	158							NA	no annotation
536	DR_0507	509476	513483	-	DNA polymerase III, alpha subunit	1335	DR_RS02615	509476	513483	-	dnaE	DNA polymerase III subunit alpha	1335	KDR_0507	508437	512438	-	DNA polymerase III subunit alpha	1333	-2
537	DR_0508	513563	514573	-	mrr restriction system protein	336	DR_RS02620	513563	514519	-		restriction endonuclease	318	KDR_0508	512524	513480	-	Mrr restriction system protein	318	0
538	DR_0509	514548	515156	-	hypothetical protein	202	DR_RS02625	514548	515156	-		hypothetical protein	202	KDR_0509	513509	514117	-	hypothetical protein	202	0
539	DR_0510	515265	515846	+	sensory box protein	193	DR_RS02630	515265	515846	+		PAS domain-containing protein	193	KDR_0510	514226	514807	+	hypothetical protein	193	0
540	DR_0511	515856	517352	-	ABC transporter, ATP-binding protein	498	DR_RS02635	515856	517352	-		ABC transporter permease subunit	498	KDR_0511	514817	516316	-	Vitamin B12 import ATP-binding protein BtuD	499	1
541	DR_0512	517349	518254	-	conserved hypothetical protein	301	DR_RS02640	517349	518242	-		EamA family transporter	297	KDR_0512	516313	517218	-	putative inner membrane transporter YedA	301	4
542	DR_t12	518331	518404	+	tRNA-Arg									KDR_t13	517295	517371	+	tRNA-Arg
543	DR_0513	518499	519833	-	integrase, putative	444	DR_RS02650	518499	519833	-		site-specific integrase	444	KDR_0513	517463	518797	-	Transposase from transposon Tn916	444	0
544	DR_0514	520225	520413	-	hypothetical protein	62	DR_RS02655	521179	521322	-		hypothetical protein	47	KDR_0514	520143	520286	-	hypothetical protein	47	0
545	DR_0515	521319	521735	-	hypothetical protein	138	DR_RS02660	521319	521654	-		helix-turn-helix transcriptional regulator	111	KDR_0515	520283	520669	-	hypothetical protein	128	17
546	DR_0516	521966	522415	+	hypothetical protein	149	DR_RS02665	521966	522415	+		hypothetical protein	149	KDR_0516	520930	521379	+	hypothetical protein	149	0
547	DR_0517	522471	522743	+	hypothetical protein	90	DR_RS16450	522471	522743	+		hypothetical protein	90	KDR_0517	521435	521707	+	hypothetical protein	90	0
548	DR_0518	522751	523011	+	hypothetical protein	86	DR_RS02675	522751	523011	+		hypothetical protein	86	KDR_0518	521715	521975	+	hypothetical protein	86	0
549	DR_0519	523008	523247	+	hypothetical protein	79	DR_RS02680	523008	523247	+		hypothetical protein	79	KDR_0519	521972	522211	+	hypothetical protein	79	0
550	DR_0520	523310	524083	+	hypothetical protein	257	DR_RS02685	523310	524083	+		hypothetical protein	257	KDR_0520	522274	523047	+	hypothetical protein	257	0
551	DR_0521	524080	524475	+	hypothetical protein	131	DR_RS02690	524080	524475	+		hypothetical protein	131	KDR_0521	523044	523439	+	hypothetical protein	131	0
552	DR_0522	524472	524975	+	hypothetical protein	167	DR_RS02695	524472	524975	+		hypothetical protein	167	KDR_0522	523436	523939	+	hypothetical protein	167	0
553	DR_0523	524968	525552	+	hypothetical protein	194	DR_RS02700	524968	525552	+		hypothetical protein	194	KDR_0523	523932	524516	+	hypothetical protein	194	0
554	DR_0524	525552	525950	+	hypothetical protein	132	DR_RS02705	525552	525950	+		hypothetical protein	132	KDR_0524	524516	524914	+	hypothetical protein	132	0
555	DR_0525	525947	526501	+	hypothetical protein	184	DR_RS02710	525947	526501	+		hypothetical protein	184	KDR_0525	524911	525465	+	hypothetical protein	184	0
556	DR_0526	526959	527306	-	hypothetical protein	115	DR_RS02715	526959	527330	-		hypothetical protein	123	KDR_0526	525923	526270	-	hypothetical protein	115	-8
557	DR_0527	527390	528247	-	hypothetical protein	285	DR_RS02720	527390	528214	-		hypothetical protein	274	KDR_0527	526354	527178	-	hypothetical protein	274	0
558	DR_0528	528994	529986	-	hypothetical protein	330	DR_RS02725	528994	529986	-		hypothetical protein	330	KDR_0528	527958	528950	-	hypothetical protein	330	0
559							DR_RS02730	530198	530458	-		hypothetical protein	86	KDR_0528n	529162	529422	-	hypothetical protein	86	0
560	DR_0529	530455	530718	-	hypothetical protein	87	DR_RS02735	530455	530718	-		hypothetical protein	87	KDR_0529	529419	529682	-	hypothetical protein	87	0
561	DR_0530	531188	533863	-	hypothetical protein	891	DR_RS02740	531188	533863	-		DUF3987 domain-containing protein	891	KDR_0530	530152	532827	-	hypothetical protein	891	0
562	DR_0531	533860	534480	-	hypothetical protein	206	DR_RS02745	533860	534081	-		hypothetical protein	73	KDR_0531	532824	533444	-	hypothetical protein	206	133
563	DR_0532	534477	534773	-	hypothetical protein	98	DR_RS02750	534477	534773	-		helix-turn-helix domain-containing protein	98	KDR_0532	533441	533737	-	hypothetical protein	98	0
564	DR_0533	534930	535760	-	hypothetical protein	276								KDR_0533	533894	534724	-	hypothetical protein	276	NA	re-annotation
565	DR_0534	536164	538266	-	serine/threonine protein kinase-related protein	700	DR_RS02755	536164	538242	-		protein kinase	692	KDR_0534	535128	535970	-	hypothetical protein	280	-412
566	DR_0535	538235	540712	-	conserved hypothetical protein	825	DR_RS02760	538235	540829	-		hypothetical protein	864	KDR_0535	537199	539676	-	hypothetical protein	825	-39
567	DR_0536	540833	541438	-	hypothetical protein	201	DR_RS02765	540833	541438	-		OmpA family protein	201	KDR_0536	539797	540402	-	hypothetical protein	201	0
568	DR_0537	541463	542698	-	hypothetical protein	411	DR_RS02770	541463	542533	-		hypothetical protein	356	KDR_0537	540427	541662	-	hypothetical protein	411	55
569	DR_0538	542702	545914	-	hypothetical protein	1070	DR_RS02775	542702	545902	-		tubulin-like doman-containing protein	1066	KDR_0538	541666	544878	-	hypothetical protein	1070	4
570	DR_0539	545914	546243	-	hypothetical protein	109	DR_RS02780	545914	546243	-		hypothetical protein	109	KDR_0539	544878	545207	-	hypothetical protein	109	0
571	DR_0540	546243	547679	-	hypothetical protein	478	DR_RS02785	546243	547562	-		hypothetical protein	439	KDR_0540	545207	546445	-	hypothetical protein	412	-27
572	DR_0541	547773	548570	-	conserved hypothetical protein	265	DR_RS02790	547773	548567	-		DUF72 domain-containing protein	264	KDR_0541	546737	547531	-	hypothetical protein	264	0
573	DR_0542	548592	549269	-	glycerophosphoryl diester phosphodiesterase, putative	225	DR_RS02795	548592	549269	-		glycerophosphodiester phosphodiesterase	225	KDR_0542	547556	548233	-	hypothetical protein	225	0
574	DR_0543	549374	550057	+	oxidoreductase, short-chain dehydrogenase/reductase family	227	DR_RS02800	549374	550057	+		SDR family oxidoreductase	227	KDR_0543	548338	549021	+	putative oxidoreductase	227	0
575	DR_0544	550134	550901	+	conserved hypothetical protein	255	DR_RS02805	550134	550901	+		sulfite exporter TauE/SafE family protein	255	KDR_0544	549098	549865	+	hypothetical protein	255	0
576	DR_0545	550886	551173	+	hypothetical protein	95	DR_RS02810	550898	551173	+		hypothetical protein	91	KDR_0545	549862	550137	+	hypothetical protein	91	0
577	DR_0546	551157	551534	-	hypothetical protein	125	DR_RS02815	551157	551534	-		prepilin-type N-terminal cleavage/methylation domain-containing protein	125							NA	no annotation
578	DR_0547	551643	553085	+	hypothetical protein	480	DR_RS02820	551901	553085	+		HTTM domain-containing protein	394	KDR_0547	550955	552049	+	hypothetical protein	364	-30
579	DR_0548	553128	554072	-	pilin, type IV, putative	314	DR_RS02825	553128	553604	-		prepilin-type N-terminal cleavage/methylation domain-containing protein	158	KDR_0548	552092	552568	-	hypothetical protein	158	0
580	DR_0549	554038	555384	+	replicative DNA helicase	448	DR_RS02830	554038	555384	+	dnaB	replicative DNA helicase	448	KDR_0549	553020	554348	+	Replicative DNA helicase	442	-6
581	DR_0550	555381	556133	+	MutT/nudix family protein	250	DR_RS02835	555381	556133	+		NUDIX hydrolase	250	KDR_0550	554348	555097	+	hypothetical protein	249	-1
582	DR_0551	556197	557441	-	glutaryl-CoA dehydrogenase, putative	414	DR_RS02840	556197	557555	-		acyl-CoA dehydrogenase family protein	452	KDR_0551	555161	556519	-	Crotonobetainyl-CoA reductase	452	0
583	DR_0552	557655	558275	+	conserved hypothetical protein	206	DR_RS02845	557655	558275	+		thiamine diphosphokinase	206	KDR_0552	556619	557239	+	hypothetical protein	206	0
584	DR_0553	558279	559697	-	hypothetical protein	472	DR_RS02850	558279	559697	-		alpha/beta hydrolase	472	KDR_0553	557243	558661	-	hypothetical protein	472	0
585	DR_0554	559740	560474	+	hypothetical protein	244	DR_RS02855	559788	560474	+		hypothetical protein	228	KDR_0554	558812	559438	+	hypothetical protein	208	-20
586	DR_0555	560682	562049	+	glutamate-1-semialdehyde 2,1-aminomutase	455	DR_RS02860	560715	562049	+	hemL	glutamate-1-semialdehyde 2,1-aminomutase	444	KDR_0555	559679	561013	+	Glutamate-1-semialdehyde 2,1-aminomutase	444	0
587	DR_0556	562046	562474	+	conserved hypothetical protein	142	DR_RS02865	562046	562474	+		CoA-binding protein	142	KDR_0556	561010	561438	+	putative protein YccU	142	0
588	DR_0557	562484	563317	-	hypothetical protein	277	DR_RS02870	562484	563317	-		segregation/condensation protein A	277	KDR_0557	561448	562281	-	hypothetical protein	277	0
589	DR_0558	563314	564306	-	tryptophanyl-tRNA synthetase	330	DR_RS02875	563314	564306	-	trpS	tryptophan--tRNA ligase	330	KDR_0558	562278	563270	-	Tryptophan--tRNA ligase	330	0
590	DR_t13	564388	564459	+	tRNA-Ala									KDR_t14	563352	563426	+	tRNA-Ala
591	DR_t14	564574	564645	-	tRNA-Val									KDR_t15	563535	563609	-	tRNA-Val
592	DR_0559	564716	566299	-	fibronectin/fibrinogen-binding protein, putative	527	DR_RS02890	564716	566278	-		NFACT family protein	520	KDR_0559	563680	565242	-	Rqc2 RqcH	520	0
593	DR_0560	566403	567533	-	conserved hypothetical protein	376	DR_RS02895	566403	567428	-		thioredoxin domain-containing protein	341	KDR_0560	565367	566404	-	hypothetical protein	345	4
594	DR_0561	567840	569021	+	maltose ABC transporter, periplasmic maltose-binding protein	393	DR_RS02900	567840	569021	+		extracellular solute-binding protein	393	KDR_0561	566804	567985	+	Maltose/maltodextrin-binding periplasmic protein	393	0
595	DR_0562	569132	570538	+	maltose ABC transporter, permease protein	468	DR_RS02905	569132	570538	+		ABC transporter permease subunit	468	KDR_0562	568096	569502	+	hypothetical protein	468	0
596	DR_0563	570535	571911	+	maltose ABC transporter, permease protein	458	DR_RS02910	570535	571911	+		sugar ABC transporter permease	458	KDR_0563	569499	570875	+	hypothetical protein	458	0
597	DR_0564	572140	572925	+	amino acid ABC transporter, periplasmic amino acid-binding protein	261	DR_RS02915	572140	572925	+		transporter substrate-binding domain-containing protein	261	KDR_0564	571104	571889	+	L-cystine-binding protein TcyA	261	0
598	DR_0565	572961	573641	+	amino acid ABC transporter, permease protein	226	DR_RS02920	572961	573641	+		amino acid ABC transporter permease	226	KDR_0565	571925	572605	+	L-cystine transport system permease protein YecS	226	0
599	DR_0566	573714	574205	+	conserved hypothetical protein	163	DR_RS02925	573714	574205	+		EVE domain-containing protein	163	KDR_0566	572678	573169	+	hypothetical protein	163	0
600														KDR_0566n	573223	573339	+	hypothetical protein	38	NA	new annotation
601	DR_0567	574443	576149	-	threonine dehydratase, biosynthetic	568	DR_RS02930	574443	576005	-	ilvA	threonine ammonia-lyase, biosynthetic	520	KDR_0567	573407	574969	-	L-threonine dehydratase biosynthetic IlvA	520	0
602	DR_0568	576184	576726	-	purine/pyrimidine phosphoribosyltransferase-related protein	180	DR_RS02935	576184	576714	-		phosphoribosyltransferase family protein	176	KDR_0568	575148	575678	-	Orotate phosphoribosyltransferase	176	0
603	DR_t15	576883	576953	+	tRNA-Cys									KDR_t16	575847	575920	+	tRNA-Cys
604	DR_t16	576983	577054	+	tRNA-Val									KDR_t17	575947	576021	+	tRNA-Val
605	DR_0569	577274	578302	+	hypothetical protein	342	DR_RS02950	577274	578302	+		hypothetical protein	342	KDR_0569	576238	577266	+	hypothetical protein	342	0
606							DR_RS02955	578385	578564	-		hypothetical protein	59	KDR_0569n	577349	577528	-	hypothetical protein	59	0
607	DR_0570	578644	578925	+	conserved hypothetical protein	93	DR_RS02960	578644	578925	+		rhodanese-like domain-containing protein	93	KDR_0570	577608	577889	+	hypothetical protein	93	0
608	DR_0571	578929	580122	-	hypothetical protein	397	DR_RS02965	578929	580122	-		FAD-binding oxidoreductase	397	KDR_0571	577893	579086	-	hypothetical protein	397	0
609	DR_0572	580230	581501	+	sporulation protein SpoIID-related protein	423	DR_RS02970	580230	581501	+		SpoIID/LytB domain-containing protein	423	KDR_0572	579194	580465	+	hypothetical protein	423	0
610	DR_0573	581498	584413	+	hypothetical protein	971	DR_RS02975	581498	584413	+		hypothetical protein	971	KDR_0573	580462	583377	+	LPS-assembly protein LptD	971	0
611	DR_0574	584448	585560	+	hypothetical protein	370	DR_RS02980	584448	585560	+		hypothetical protein	370	KDR_0574	583412	584524	+	hypothetical protein	370	0
612	DR_0575	585754	588387	-	preprotein translocase, SecA subunit	877	DR_RS02985	585754	588360	-	secA	preprotein translocase subunit SecA	868	KDR_0575	584718	587351	-	Protein translocase subunit SecA	877	9
613	DR_0576	588583	589350	+	RNA methyltransferase, putative	255	DR_RS02990	588583	589350	+		RNA methyltransferase	255	KDR_0576	587547	588314	+	tRNA (cytidine/uridine-2'-O-)-methyltransferase TrmJ	255	0
614	DR_0577	589404	591176	+	sensor histidine kinase	590	DR_RS02995	589428	591176	+		histidine kinase	582	KDR_0577	588380	590140	+	hypothetical protein	586	4
615	DR_0578	591238	591675	-	hypothetical protein	145	DR_RS03000	591238	591675	-		hypothetical protein	145	KDR_0578	590202	590639	-	hypothetical protein	145	0
616	DR_0579	591737	593005	-	DNA/pantothenate metabolism flavoprotein	422	DR_RS03005	591737	593005	-	coaBC	bifunctional phosphopantothenoylcysteine decarboxylase/phosphopantothenate--cysteine ligase CoaBC	422	KDR_0579	590701	591969	-	Coenzyme A biosynthesis bifunctional protein CoaBC	422	0
617	DR_0580	593206	593973	+	acetyltransferase, putative	255								KDR_0580	592048	592938	+	hypothetical protein	296	NA	re-annotation
618	DR_0581	593986	594483	-	hypothetical protein	165	DR_RS03015	593986	594483	-		hypothetical protein	165	KDR_0581	592951	593448	-	hypothetical protein	165	0
619	DR_0582	594495	595226	+	hypothetical protein	243	DR_RS03020	594612	595226	+		DinB family protein	204	KDR_0582	593577	594191	+	hypothetical protein	204	0
620	DR_0583	595289	597145	-	cell division protein FtsH	618	DR_RS03025	595289	597145	-	ftsH	ATP-dependent zinc metalloprotease FtsH	618	KDR_0583	594254	596110	-	ATP-dependent zinc metalloprotease FtsH	618	0
621	DR_0584	597451	598347	-	formyltetrahydrofolate deformylase	298	DR_RS03030	597451	598347	-	purU	formyltetrahydrofolate deformylase	298	KDR_0584	596416	597312	-	Formyltetrahydrofolate deformylase	298	0
622	DR_0585	598411	599553	+	aminopeptidase	380	DR_RS03035	598438	599553	+		aminopeptidase	371	KDR_0585	597376	598518	+	Aminopeptidase 2	380	9
623	DR_0586	599523	599942	+	conserved hypothetical protein	139	DR_RS03040	599601	599942	+	clpS	ATP-dependent Clp protease adapter ClpS	113	KDR_0586	598566	598907	+	ATP-dependent Clp protease adapter protein ClpS	113	0
624	DR_0587	599939	600859	+	mrr restriction system protein	306	DR_RS03045	599939	600859	+		restriction endonuclease	306	KDR_0587	598904	599824	+	Mrr restriction system protein	306	0
625	DR_0588	600865	603090	+	ATP-dependent Clp protease, ATP-binding subunit ClpA	741	DR_RS03050	600865	603090	+		ATP-dependent Clp protease ATP-binding subunit	741	KDR_0588	599830	602055	+	ATP-dependent Clp protease ATP-binding subunit ClpA	741	0
626	DR_0589	603103	603657	+	hypothetical protein	184	DR_RS03055	603229	603627	-		hypothetical protein	132	KDR_0589r	602194	602592	-	hypothetical protein	132	0
627	DR_0590	603764	604069	+	hypothetical protein	101	DR_RS03060	603764	604069	+	yidD	membrane protein insertion efficiency factor YidD	101	KDR_0590	602729	603034	+	hypothetical protein	101	0
628	DR_0591	604076	604822	-	hypothetical protein	248	DR_RS03065	604076	604909	-		hypothetical protein	277	KDR_0591	603041	603874	-	hypothetical protein	277	0
629	DR_0592	604906	605406	-	hypothetical protein	166	DR_RS03070	604906	605310	-		hypothetical protein	134	KDR_0592	603871	604275	-	hypothetical protein	134	0
630	DR_0593	605368	606075	+	beta-ketoadipate enol-lactone hydrolase, putative	235	DR_RS03075	605368	606075	+		alpha/beta hydrolase	235	KDR_0593	604333	605040	+	Putative non-heme bromoperoxidase BpoC	235	0
631	DR_0594	606138	607556	-	glycogen synthase	472	DR_RS03080	606138	607472	-		glycogen synthase	444	KDR_0594	605103	606437	-	Glycogen synthase	444	0
632	DR_0595	607567	608190	+	hypothetical protein	207	DR_RS03090	607801	608190	+		cupin domain-containing protein	129	KDR_0595	606766	607155	+	hypothetical protein	129	0
633	DR_t0595	607622	607708	+	tRNA-Ser									KDR_t18	606587	606676	+	tRNA-Ser
634	DR_0596	608448	609449	-	Holliday junction DNA helicase	333	DR_RS03100	608448	609449	-	ruvB	Holliday junction branch migration DNA helicase RuvB	333	KDR_0596	607413	608414	-	Holliday junction ATP-dependent DNA helicase RuvB	333	0
635	DR_0597	609507	610175	-	conserved hypothetical protein	222	DR_RS03105	609507	610175	-		SCO family protein	222	KDR_0597	608472	609140	-	hypothetical protein	222	0
636	DR_0598	610232	610825	+	conserved hypothetical protein	197	DR_RS03110	610295	610825	+		M23 family metallopeptidase	176	KDR_0598	609260	609790	+	hypothetical protein	176	0
637	DR_0599	610926	611765	-	aminoglycoside N3-acetyltransferase	279	DR_RS03115	610926	611747	-		AAC(3) family N-acetyltransferase	273	KDR_0599	609891	610712	-	SPbeta prophage-derived aminoglycoside N(3')-acetyltransferase-like protein YokD	273	0
638	DR_0600	611905	612144	-	hypothetical protein	79	DR_RS03120	611905	612144	-		hypothetical protein	79	KDR_0600	610870	611169	-	hypothetical protein	99	20
639	DR_0601	612425	614140	+	DNA primase	571	DR_RS03125	612425	614140	+	dnaG	DNA primase	571	KDR_0601	611390	613105	+	DNA primase	571	0
640	DR_0602	614142	614738	-	phosphoglycerate mutase-related protein	198	DR_RS03130	614142	614738	-		phosphoglycerate mutase family protein	198	KDR_0602	613107	613703	-	Putative phosphoserine phosphatase 2	198	0
641	DR_0603	614735	616381	-	cytidine/deoxycytidylate deaminase/nudix/methyltransferase domains protein	548	DR_RS03135	614735	616381	-		NUDIX domain-containing protein	548	KDR_0603	613700	615346	-	tRNA-specific adenosine deaminase	548	0
642	DR_0604	616378	616944	-	acetyltransferase, putative	188	DR_RS03140	616378	616944	-		GNAT family N-acetyltransferase	188	KDR_0604	615343	615909	-	Putative ribosomal N-acetyltransferase YdaF	188	0
643	DR_0605	616958	617641	-	GGDEF family protein	227	DR_RS03145	616958	617563	-		diguanylate cyclase	201	KDR_0605	615923	616528	-	hypothetical protein	201	0
644	DR_0606	617795	618157	+	chaperonin	120	DR_RS03150	617870	618157	+	groES	co-chaperone GroES	95	KDR_0606	616835	617122	+	10 kDa chaperonin	95	0
645	DR_0607	618232	619878	+	groEL protein	548	DR_RS03155	618232	619878	+	groL	chaperonin GroEL	548	KDR_0607	617197	618843	+	60 kDa chaperonin	548	0
646	DR_0608	620331	620942	+	hypothetical protein	203	DR_RS03160	620331	620942	+		GNAT family N-acetyltransferase	203	KDR_0608	619296	619907	+	hypothetical protein	203	0
647	DR_0609	621293	621781	+	hypothetical protein	162	DR_RS16630	621311	621781	+		AAA family ATPase	156	KDR_0609r	620174	620482	-	hypothetical protein	102	NA	reverse annotation
648	DR_0610	621803	622024	+	hypothetical protein	73	DR_RS16635	621803	622024	+		hypothetical protein	73							NA	no annotation
649	DR_0611	622070	623086	+	LuxA-related protein	338	DR_RS03175	622070	623086	+		LLM class flavin-dependent oxidoreductase	338	KDR_0611	621036	622052	+	hypothetical protein	338	0
650	DR_0612	623135	624754	+	arginine utilization protein RocB, putative	539	DR_RS03180	623135	624754	+		M20/M25/M40 family metallo-hydrolase	539	KDR_0612	622101	623720	+	Protein RocB	539	0
651	DR_0613	625089	625739	-	conserved hypothetical protein	216	DR_RS03185	625089	625739	-		urea carboxylase-associated family protein	216	KDR_0613	624055	624705	-	hypothetical protein	216	0
652	DR_0614	625745	626464	-	conserved hypothetical protein	239	DR_RS03190	625745	626542	-		YqcI/YcgG family protein	265	KDR_0614	624711	625508	-	hypothetical protein	265	0
653	DR_0615	626751	627704	+	transcriptional regulator, LysR family	317	DR_RS03195	626751	627704	+	oxyR	hydrogen peroxide-inducible genes activator OxyR	317	KDR_0615	625717	626670	+	Hca operon transcriptional activator HcaR	317	0
654	DR_0616	627755	628261	+	conserved hypothetical protein	168	DR_RS03200	627887	628261	+		roadblock/LC7 domain-containing protein	124	KDR_0616	626853	627227	+	hypothetical protein	124	0
655	DR_0617	628352	631342	+	metalloprotease, putative	996	DR_RS03205	628403	631342	+		insulinase family protein	979	KDR_0617	627369	630308	+	hypothetical protein	979	0
656	DR_0618	631595	632350	+	hypothetical protein	251	DR_RS03210	631595	632350	+		hypothetical protein	251	KDR_0618	630549	631316	+	hypothetical protein	255	4
657	DR_0619	632357	632797	-	conserved hypothetical protein	146	DR_RS03215	632357	632797	-		23S rRNA (pseudouridine(1915)-N(3))-methyltransferase RlmH	146	KDR_0619	631323	631763	-	Ribosomal RNA large subunit methyltransferase H	146	0
658	DR_0620	632821	635784	-	conserved hypothetical protein	987	DR_RS03220	632821	635769	-		transglutaminaseTgpA domain-containing protein	982	KDR_0620	631787	634735	-	hypothetical protein	982	0
659	DR_0621	635795	636757	-	moxR protein	320	DR_RS03225	635795	636757	-		AAA family ATPase	320	KDR_0621	634761	635723	-	hypothetical protein	320	0
660	DR_0622	636904	637398	+	hypothetical protein	164	DR_RS03230	636904	637398	+		hypothetical protein	164							NA	no annotation
661	DR_0623	637454	638620	+	aspartate aminotransferase	388	DR_RS03235	637454	638620	+		pyridoxal phosphate-dependent aminotransferase	388	KDR_0623	636420	637586	+	Aspartate/prephenate aminotransferase	388	0
662							DR_RS03240	638630	638833	+		hypothetical protein	67	KDR_0623n	637596	637799	+	hypothetical protein	67	0
663	DR_0624	638737	639333	+	conserved hypothetical protein	198	DR_RS03245	638830	639333	+		NAD(P)H-dependent oxidoreductase	167	KDR_0624	637796	638299	+	hypothetical protein	167	0
664	DR_0625	639376	640140	+	conserved hypothetical protein	254	DR_RS03250	639376	640140	+		AIM24 family protein	254	KDR_0625	638342	639106	+	hypothetical protein	254	0
665	DR_0626	640190	641446	+	UDP-N-acetylglucosamine--N-acetylmuramyl-(pentapeptide) pyrophosphoryl-undecaprenol N-acetylglucosamine transferase	418	DR_RS03255	640250	641446	+	murG	undecaprenyldiphospho-muramoylpentapeptide beta-N-acetylglucosaminyltransferase	398	KDR_0626	639216	640412	+	UDP-N-acetylglucosamine--N-acetylmuramyl- (pentapeptide) pyrophosphoryl-undecaprenol N-acetylglucosamine transferase	398	0
666	DR_0627	641424	642872	+	UDP-N-acetylmuramate--alanine ligase	482	DR_RS03260	641544	642872	+	murC	UDP-N-acetylmuramate--L-alanine ligase	442	KDR_0627	640390	641838	+	UDP-N-acetylmuramate--L-alanine ligase	482	40
667	DR_0628	642869	643741	+	UDP-N-acetylenolpyruvoylglucosamine reductase	290	DR_RS03265	642869	643741	+		UDP-N-acetylmuramate dehydrogenase	290	KDR_0628	641835	642707	+	UDP-N-acetylenolpyruvoylglucosamine reductase	290	0
668	DR_0629	643863	644726	+	cell division protein FtsQ-related protein	287	DR_RS03270	643863	644726	+		cell division protein FtsQ/DivIB	287	KDR_0629	642829	643692	+	Cell division protein FtsQ	287	0
669	DR_0630	644723	646276	+	cell division protein FtsA	517	DR_RS03275	644723	646276	+	ftsA	cell division protein FtsA	517	KDR_0630	643689	645242	+	Cell division protein FtsA	517	0
670	DR_0631	646361	647476	+	cell division protein FtsZ	371	DR_RS03280	646361	647476	+	ftsZ	cell division protein FtsZ	371	KDR_0631	645327	646442	+	Cell division protein FtsZ	371	0
671	DR_0632	647537	648526	-	hypothetical protein	329	DR_RS03285	647537	648526	-		endonuclease/exonuclease/phosphatase family protein	329	KDR_0632	646503	647492	-	hypothetical protein	329	0
672	DR_0633	648636	649343	+	AzlC family protein	235	DR_RS03290	648636	649343	+		AzlC family ABC transporter permease	235	KDR_0633	647602	648309	+	Inner membrane protein YgaZ	235	0
673	DR_0634	649340	649636	+	hypothetical protein	98	DR_RS03295	649340	649636	+		AzlD domain-containing protein	98	KDR_0634	648306	648602	+	hypothetical protein	98	0
674	DR_0635	649693	650697	-	6-phosphofructokinase	334	DR_RS03300	649693	650697	-	pfkA	6-phosphofructokinase	334	KDR_0635	648659	649663	-	ATP-dependent 6-phosphofructokinase 1	334	0
675	DR_0636	650694	651653	-	conserved hypothetical protein	319	DR_RS03305	650694	651653	-	rsmI	16S rRNA (cytidine(1402)-2\\'-O)-methyltransferase	319	KDR_0636	649660	650619	-	Ribosomal RNA small subunit methyltransferase I	319	0
676	DR_0637	651643	651876	-	hypothetical protein	77	DR_RS03310	651643	651864	-		hypothetical protein	73	KDR_0637	650609	650830	-	hypothetical protein	73	0
677	DR_0638	651959	652387	-	hypothetical protein	142	DR_RS03315	651959	652387	-		hypothetical protein	142	KDR_0638	650925	651353	-	hypothetical protein	142	0
678	DR_0639	652384	652647	-	hypothetical protein	87
679	DR_t17	652637	652707	-	tRNA-Gly									KDR_t19	651600	651673	-	tRNA-Gly
680	DR_t18	652728	652801	-	tRNA-Pro									KDR_t20	651691	651767	-	tRNA-Pro
681	DR_0640	652999	654225	+	S-adenosylmethionine synthase	408	DR_RS03335	652999	654225	+	metK	methionine adenosyltransferase	408	KDR_0640	651965	653191	+	S-adenosylmethionine synthase	408	0
682	DR_0641	654308	655054	-	hypothetical protein	248	DR_RS03340	654308	655009	-		hypothetical protein	233	KDR_0641	653274	653876	-	hypothetical protein	200	-33
683	DR_0642	655064	655567	-	lipopolysaccharide core biosynthesis protein KdtB	167	DR_RS03345	655064	655567	-	coaD	pantetheine-phosphate adenylyltransferase	167	KDR_0642	654030	654533	-	Phosphopantetheine adenylyltransferase	167	0
684	DR_0643	655597	656157	-	N-6 adenine-specific DNA restriction methylase, putative	186	DR_RS03350	655597	656148	-		RsmD family RNA methyltransferase	183	KDR_0643	654563	655114	-	Release factor glutamine methyltransferase	183	0
685	DR_0644	656250	656870	-	hypothetical protein	206	DR_RS03355	656250	656870	-		hypothetical protein	206	KDR_0644	655216	655836	-	hypothetical protein	206	0
686	DR_0645	657012	657593	+	molybdopterin-guanine dinucleotide biosynthesis protein A, putative	193	DR_RS03360	657012	657593	+		molybdenum cofactor guanylyltransferase	193	KDR_0645	655978	656559	+	Molybdenum cofactor guanylyltransferase	193	0
687	DR_0646	657597	658532	-	GTP-binding protein Era	311	DR_RS03365	657597	658532	-	era	GTPase Era	311	KDR_0646	656563	657498	-	GTPase Era	311	0
688	DR_0647	658500	659882	+	cell division cycle protein 48-related protein	460	DR_RS03370	658593	659882	+		AAA family ATPase	429	KDR_0647	657559	658848	+	ATP-dependent zinc metalloprotease FtsH	429	0
689	DR_0648	659879	660640	+	hypothetical protein	253	DR_RS03375	659879	660640	+		hypothetical protein	253	KDR_0648m	658845	660281	+	hypothetical protein	478	NA	fusion: DR_0648 + DR_0649
690	DR_0649	660628	661314	+	hypothetical protein	228	DR_RS03380	660637	661314	+		hypothetical protein	225							NA	fusion
691	DR_0650	661356	661640	+	hypothetical protein	94	DR_RS03385	661356	661640	+		hypothetical protein	94	KDR_0650	660323	660607	+	hypothetical protein	94	0
692	DR_0651	661669	662574	-	arginase	301	DR_RS03390	661669	662574	-	rocF	arginase	301	KDR_0651	660636	661541	-	Arginase	301	0
693	DR_0652	662666	664006	-	Na+/H+ antiporter, putative	446	DR_RS03395	662666	664006	-		sodium:proton antiporter	446	KDR_0652	661633	662973	-	Na(+)/H(+) antiporter NhaP	446	0
694	DR_0653	664043	664573	-	conserved hypothetical protein	176	DR_RS03400	664043	664573	-		GNAT family N-acetyltransferase	176	KDR_0653	663010	663540	-	hypothetical protein	176	0
695	DR_0654	664659	665615	-	proline iminopeptidase-related protein	318	DR_RS03405	664659	665615	-		alpha/beta hydrolase	318	KDR_0654	663626	664582	-	hypothetical protein	318	0
696	DR_0655	666355	666753	-	hypothetical protein	132	DR_RS03410	665678	667117	+		DUF839 domain-containing protein	479	KDR_0655r	664636	666084	+	hypothetical protein	482	3
697	DR_0656	667231	668526	-	proton/sodium-glutamate symport protein	431	DR_RS03415	667231	668526	-		cation:dicarboxylase symporter family transporter	431	KDR_0656	666198	667493	-	Proton/sodium-glutamate symport protein	431	0
698	DR_0657	668543	669382	+	serine esterase, putative	279	DR_RS03420	668702	669382	+		serine esterase	226	KDR_0657	667669	668349	+	hypothetical protein	226	0
699	DR_0658	669555	670649	-	conserved hypothetical protein	364	DR_RS03425	669555	670493	-		MBL fold metallo-hydrolase	312	KDR_0658	668522	669460	-	putative metallo-hydrolase YflN	312	0
700	DR_0659	670698	671456	-	frnE protein	252	DR_RS03430	670698	671456	-	frnE	protein disulfide isomerase FrnE	252	KDR_0659	669665	670423	-	hypothetical protein	252	0
701							DR_RS03435	671625	672005	+		helix-turn-helix transcriptional regulator	126	KDR_0659n	670592	670972	+	hypothetical protein	126	0
702	DR_0660	671909	672427	+	conserved hypothetical protein	172	DR_RS03440	672002	672427	+		type II toxin-antitoxin system VapC family toxin	141	KDR_0660	670969	671394	+	hypothetical protein	141	0
703	DR_0661	672543	672797	+	hypothetical protein	84	DR_RS03445	672543	672797	+		MULTISPECIES: ribbon-helix-helix domain-containing protein	84	KDR_0661	671510	671764	+	hypothetical protein	84	0
704	DR_0662	672788	673135	+	conserved hypothetical protein	115	DR_RS03450	672788	673135	+		type II toxin-antitoxin system PemK/MazF family toxin	115	KDR_0662	671755	672102	+	Endoribonuclease MazF9	115	0
705	DR_0663	673239	673715	+	hypothetical protein	158	DR_RS03455	673239	673715	+		phospholipase D-like domain-containing protein	158							NA	no annotation
706	DR_0664	673691	674197	+	hypothetical protein	168	DR_RS03460	673712	674197	+		hypothetical protein	161							NA	no annotation
707	DR_0665	674194	674880	-	hypothetical protein	228	DR_RS03465	674194	674880	-		DUF4238 domain-containing protein	228	KDR_0665	673161	673985	-	hypothetical protein	274	46
708	DR_0666	674933	676159	-	transposase, putative	408	DR_RS03470	674933	676159	-	tnpB	IS200/IS605 family element RNA-guided endonuclease TnpB	408							NA	deletion
709	DR_0667	676146	676568	-	transposase, putative	140	DR_RS03475	676146	676568	-	tnpA	IS200/IS605-like element ISDra2 family transposase	140							NA	deletion
710	DR_0668	676754	679828	-	carbamoyl-phosphate synthase, large subunit	1024	DR_RS03480	676754	679828	-	carB	carbamoyl-phosphate synthase large subunit	1024	KDR_0668	673985	677059	-	Carbamoyl-phosphate synthase large chain	1024	0
711	DR_0669	679913	680773	+	hypothetical protein	286	DR_RS03485	679913	680773	+		phosphotransferase	286	KDR_0669	677144	678004	+	hypothetical protein	286	0
712	DR_0670	680828	681391	-	hypothetical protein	187	DR_RS03490	680828	681244	-		VOC family protein	138	KDR_0670	678059	678475	-	hypothetical protein	138	0
713	DR_0671	681399	682544	+	aminotransferase, class I	381	DR_RS03495	681390	682544	+		aminotransferase class I/II-fold pyridoxal phosphate-dependent enzyme	384	KDR_0671	678621	679775	+	putative N-succinyldiaminopimelate aminotransferase DapC	384	0
714	DR_0672	682590	683099	+	hypothetical protein	169	DR_RS03500	682590	683099	+		hypothetical protein	169	KDR_0672	679821	680330	+	hypothetical protein	169	0
715	DR_0673	683121	683708	+	hypothetical protein	195	DR_RS03505	683235	683708	+		hypothetical protein	157	KDR_0673	680466	680939	+	hypothetical protein	157	0
716	DR_0674	683957	685165	+	arginosuccinate synthase	402	DR_RS03510	683957	685165	+		argininosuccinate synthase	402	KDR_0674	681188	682396	+	Argininosuccinate synthase	402	0
717	DR_0675	685167	685604	+	hypothetical protein	145	DR_RS03515	685167	685604	+		GNAT family N-acetyltransferase	145	KDR_0675	682398	682835	+	hypothetical protein	145	0
718	DR_0676	685601	686059	+	acetyltransferase, putative	152	DR_RS03520	685601	686059	+		GNAT family N-acetyltransferase	152	KDR_0676	682832	683290	+	N-acetyltransferase Eis	152	0
719	DR_0677	685939	686565	+	acetyltransferase, putative	208	DR_RS03525	686056	686565	+		GNAT family N-acetyltransferase	169	KDR_0677	683287	683796	+	hypothetical protein	169	0
720	DR_0678	686715	688181	+	argininosuccinate lyase	488	DR_RS03530	686766	688181	+	argH	argininosuccinate lyase	471	KDR_0678	683997	685412	+	Argininosuccinate lyase	471	0
721	DR_0679	688203	688502	+	conserved hypothetical protein	99	DR_RS03535	688203	688502	+		nucleotidyltransferase family protein	99	KDR_0679	685434	685733	+	hypothetical protein	99	0
722	DR_0680	688492	688842	+	conserved hypothetical protein	116	DR_RS03540	688492	688842	+		DUF86 domain-containing protein	116	KDR_0680	685684	686073	+	hypothetical protein	129	13
723	DR_0681	688880	689362	+	hypothetical protein	160	DR_RS03545	688880	689362	+		GNAT family N-acetyltransferase	160	KDR_0681	686111	686593	+	hypothetical protein	160	0
724	DR_0682	689369	689956	+	hypothetical protein	195	DR_RS03550	689501	689956	+		GNAT family N-acetyltransferase	151	KDR_0682	686732	687187	+	hypothetical protein	151	0
725	DR_0683	689991	690521	+	conserved hypothetical protein	176	DR_RS03555	689991	690521	+		N-acetyltransferase	176	KDR_0683	687222	687752	+	Amino-acid acetyltransferase	176	0
726	DR_0684	690685	691869	+	carbamoyl-phosphate synthase, small subunit	394	DR_RS03560	690685	691869	+	carA	glutamine-hydrolyzing carbamoyl-phosphate synthase small subunit	394	KDR_0684	687916	689100	+	Carbamoyl-phosphate synthase small chain	394	0
727	DR_0685	692088	694229	+	hypothetical protein	713	DR_RS03565	692211	694229	+		DUF11 domain-containing protein	672	KDR_0685	689442	691460	+	hypothetical protein	672	0
728	DR_0686	694365	697361	+	conserved hypothetical protein	998	DR_RS03570	694365	697361	+		DUF11 domain-containing protein	998	KDR_0686	691596	694592	+	hypothetical protein	998	0
729	DR_0687	697364	702340	+	hypothetical protein	1658	DR_RS03575	697364	702340	+		DUF11 domain-containing protein	1658	KDR_0687a	694595	694921	+	hypothetical protein	108	NA	DR_0687, N-terminla
730														KDR_0687n	695391	695963	+	Transposase, partial	190	NA	insertion
731														KDR_0687b	695991	700640	+	hypothetical protein	1549	NA	DR_0687, C-terminal
732	DR_0688	702341	704995	+	conserved hypothetical protein	884	DR_RS03580	702419	704995	+		DUF11 domain-containing protein	858	KDR_0688	700641	703295	+	hypothetical protein	884	26
733	DR_0689	705155	705898	+	uracil-DNA N-glycosylase	247	DR_RS03585	705155	705898	+		uracil-DNA glycosylase	247	KDR_0689	703455	704198	+	Uracil-DNA glycosylase	247	0
734	DR_0690	705915	706955	+	type I topoisomerase, putative	346	DR_RS03590	705915	706955	+		DNA topoisomerase IB	346	KDR_0690	704215	705255	+	hypothetical protein	346	0
735	DR_0691	706960	707724	+	hypothetical protein	254	DR_RS03595	706960	707724	+		hypothetical protein	254	KDR_0691	705260	706024	+	hypothetical protein	254	0
736	DR_0692	707944	708357	+	nitrogen regulatory protein P-II	137	DR_RS03600	707974	708357	+		P-II family nitrogen regulator	127	KDR_0692	706274	706657	+	Nitrogen regulatory protein P-II	127	0
737	DR_0693	708354	709673	+	ammonium transporter	439	DR_RS03605	708396	709673	+		ammonium transporter	425	KDR_0693	706654	707973	+	Ammonia channel	439	14
738	DR_0694	710022	710339	+	hypothetical protein	105	DR_RS03610	710043	710339	+		V-type ATP synthase subunit H	98	KDR_0694	708322	708639	+	hypothetical protein	105	7
739	DR_0695	710336	712408	+	v-type ATP synthase, I subunit	690	DR_RS03615	710336	712408	+		V-type ATP synthase subunit I	690	KDR_0695	708648	710708	+	hypothetical protein	686	-4
740	DR_0696	712427	712732	+	v-type ATP synthase, K subunit	101	DR_RS03620	712427	712732	+		ATP synthase subunit K	101	KDR_0696	710727	711032	+	hypothetical protein	101	0
741	DR_0697	712735	713292	+	v-type ATP synthase, E subunit	185	DR_RS03625	712735	713292	+		V-type ATP synthase subunit E	185	KDR_0697	711035	711592	+	V-type ATP synthase subunit E	185	0
742	DR_0698	713228	714286	+	v-type ATP synthase, C subunit	352	DR_RS03630	713309	714286	+		V-type ATPase subunit	325	KDR_0698	711609	712586	+	V-type ATP synthase subunit C	325	0
743	DR_0699	714283	714630	+	v-type ATP synthase, F subunit	115	DR_RS03635	714313	714630	+		V-type ATP synthase subunit F	105	KDR_0699	712583	712930	+	V-type ATP synthase subunit F	115	10
744	DR_0700	714726	716474	+	v-type ATP synthase, A subunit	582	DR_RS03640	714726	716474	+		V-type ATP synthase subunit A	582	KDR_0700	713026	714774	+	V-type ATP synthase alpha chain	582	0
745	DR_0701	716471	717886	+	v-type ATP synthase, B subunit	471	DR_RS03645	716471	717886	+		V-type ATP synthase subunit B	471	KDR_0701	714771	716186	+	V-type ATP synthase beta chain	471	0
746	DR_0702	717977	718651	+	v-type ATP synthase, D subunit	224	DR_RS03650	717977	718651	+		V-type ATP synthase subunit D	224	KDR_0702	716277	716951	+	V-type ATP synthase subunit D	224	0
747	DR_0703	718728	719186	+	conserved hypothetical protein	152	DR_RS03655	718728	719186	+		cupin domain-containing protein	152	KDR_0703	717028	717486	+	hypothetical protein	152	0
748	DR_0704	719207	719803	+	hypothetical protein	198	DR_RS03660	719222	719803	+		HD domain-containing protein	193	KDR_0704	717522	718103	+	hypothetical protein	193	0
749	DR_0705	719805	720731	-	conserved hypothetical protein	308	DR_RS03665	719805	720731	-		endo alpha-1,4 polygalactosaminidase	308	KDR_0705	718105	719031	-	hypothetical protein	308	0
750	DR_0706	720728	721486	-	hypothetical protein	252	DR_RS03670	720728	721486	-		hypothetical protein	252	KDR_0706	719028	719786	-	hypothetical protein	252	0
751	DR_0707	721470	723626	-	hypothetical protein	718	DR_RS03675	721470	723626	-		hypothetical protein	718	KDR_0707	719770	721926	-	hypothetical protein	718	0
752	DR_0708	723813	726005	-	hypothetical protein	730	DR_RS03680	723813	726005	-		hypothetical protein	730	KDR_0708	722113	724305	-	hypothetical protein	730	0
753	DR_0709	726122	727036	-	snoG protein, putative	304	DR_RS03685	726122	727018	-		NAD(P)-dependent oxidoreductase	298	KDR_0709	724422	725318	-	dTDP-6-deoxy-L-talose 4-dehydrogenase (NAD(P)(+))	298	0
754	DR_0710	727033	727881	-	mannose-1-phosphate guanyltransferase, putative	282	DR_RS03690	727033	727776	-		nucleotidyltransferase family protein	247	KDR_0710	725333	726076	-	UTP--glucose-1-phosphate uridylyltransferase	247	0
755	DR_0711	727824	728858	-	UDP-glucose 4-epimerase, putative	344	DR_RS03695	727824	728858	-		NAD-dependent 4,6-dehydratase LegB	344	KDR_0711	726124	727158	-	GDP-6-deoxy-D-mannose reductase	344	0
756	DR_0712	728855	730339	-	hypothetical protein	494	DR_RS03700	728855	730339	-		hypothetical protein	494	KDR_0712	727155	728639	-	hypothetical protein	494	0
757	DR_0713				not annotated		DR_RS03705	730350	731888	-	pelF	GT4 family glycosyltransferase PelF	512	KDR_0713	728650	730188	-	D-inositol-3-phosphate glycosyltransferase	512	0
758	DR_0714	732142	732942	-	hypothetical protein	266	DR_RS03710	732142	732942	-		hypothetical protein	266	KDR_0714	730442	731242	-	hypothetical protein	266	0
759	DR_0715	732946	733545	-	G/U mismatch-specific DNA glycosylase	199	DR_RS03715	732946	733545	-		mismatch-specific DNA-glycosylase	199	KDR_0715	731246	731845	-	G/U mismatch-specific DNA glycosylase	199	0
760	DR_0716	733552	734148	-	conserved hypothetical protein	198	DR_RS03720	733552	734148	-		sulfite oxidase-like oxidoreductase	198	KDR_0716	731852	732448	-	Putative protein-methionine-sulfoxide reductase subunit YedZ1	198	0
761	DR_0717	734351	735799	-	leucyl aminopeptidase, putative	482	DR_RS03725	734351	735481	-		leucyl aminopeptidase family protein	376	KDR_0717	732651	734006	-	putative cytosol aminopeptidase	451	75
762	DR_0718	735814	736176	+	aspartate 1-decarboxylase	120	DR_RS03730	735814	736176	+		aspartate 1-decarboxylase	120	KDR_0718	734127	734477	+	Aspartate 1-decarboxylase	116	-4
763	DR_0719	736318	737676	+	conserved hypothetical protein	452	DR_RS03735	736318	737676	+		HD-GYP domain-containing protein	452	KDR_0719	734619	735977	+	hypothetical protein	452	0
764	DR_0720	737681	738328	-	transcriptional regulator, TetR family	215	DR_RS03740	737681	738316	-		WHG domain-containing protein	211	KDR_0720	735982	736560	-	hypothetical protein	192	-19
765	DR_0721	738306	738554	+	conserved hypothetical protein	82	DR_RS16455	738315	738554	+		SRPBCC family protein	79	KDR_0721	736616	736855	+	hypothetical protein	79	0
766	DR_0722	738551	738820	+	hypothetical protein	89	DR_RS16460	738551	738820	+		hypothetical protein	89	KDR_0722	736852	737121	+	hypothetical protein	89	0
767	DR_0723	738817	740790	+	glycosyl hydrolase, family 13	657	DR_RS03750	738958	740790	+		alpha-amylase family glycosyl hydrolase	610	KDR_0723	737259	739091	+	Maltodextrin glucosidase	610	0
768	DR_0724	740780	742633	-	hypothetical protein	617	DR_RS03755	740780	742633	-		hypothetical protein	617	KDR_0724	739081	740934	-	hypothetical protein	617	0
769	DR_0725	742632	742961	+	hypothetical protein	109
770	DR_0726	742992	744230	+	hypothetical protein	412	DR_RS03760	742992	744230	+		hypothetical protein	412	KDR_0726	741293	742531	+	hypothetical protein	412	0
771	DR_0727	744284	744739	+	hypothetical protein	151	DR_RS03765	744350	744739	+		NADH-quinone oxidoreductase subunit 15	129	KDR_0727	742621	743040	+	NADH-quinone oxidoreductase subunit 15	139	10
772	DR_0728	744800	745711	-	fructokinase	303	DR_RS03770	744800	745711	-		carbohydrate kinase	303	KDR_0728	743101	744012	-	Fructokinase	303	0
773	DR_0729	745797	746576	-	hydrolase, CbbY/CbbZ/GpH/YieH family	259	DR_RS03775	745797	746480	-		HAD family hydrolase	227	KDR_0729	744098	744781	-	Phosphoglycolate phosphatase	227	0
774	DR_0730	746575	747330	+	oxidoreductase, short-chain dehydrogenase/reductase family	251	DR_RS03780	746575	747330	+		SDR family oxidoreductase	251	KDR_0730	744876	745631	+	Glucose 1-dehydrogenase 2	251	0
775	DR_0731	747334	747747	-	response regulator	137	DR_RS03785	747334	747747	-		response regulator	137	KDR_0731	745635	746048	-	Response regulator rcp1	137	0
776	DR_0732	747876	748673	+	hisF protein	265	DR_RS03790	747888	748673	+	hisF	imidazole glycerol phosphate synthase subunit HisF	261	KDR_0732	746177	746974	+	Imidazole glycerol phosphate synthase subunit HisF	265	4
777	DR_0733	748718	749374	+	phosphoribosyl-AMP cyclohydrolase/phosphoribosyl-ATP pyrophosphohydrolase	218	DR_RS03795	748718	749374	+	hisIE	bifunctional phosphoribosyl-AMP cyclohydrolase/phosphoribosyl-ATP diphosphatase HisIE	218	KDR_0733	747019	747675	+	Histidine biosynthesis bifunctional protein HisIE	218	0
778	DR_0734	749378	749665	-	hypothetical protein	95	DR_RS03800	749378	749596	-		hypothetical protein	72	KDR_0734	747679	747897	-	hypothetical protein	72	0
779	DR_0735	749650	750339	+	transcriptional regulator, TetR family	229	DR_RS03805	749668	750339	+		TetR/AcrR family transcriptional regulator	223	KDR_0735	747969	748640	+	hypothetical protein	223	0
780	DR_0736	750380	750790	+	hypothetical protein	136	DR_RS16640	750392	750790	+		hypothetical protein	132	KDR_0736m	748693	750177	+	TolC family protein	494	NA	fusion: DR_0736 + DR_0737
781	DR_0737	751046	751687	+	hypothetical protein	213	DR_RS16645	750766	751257	+		TolC family protein	163							NA	fusion
782	DR_0738	751872	752915	+	hypothetical protein	347	DR_RS03815	751878	752915	+		TolC family protein	345	KDR_0738	750180	751217	+	hypothetical protein	345	0
783							DR_RS16655	752951	753238	+		hypothetical protein	95							NA	no annotation
784	DR_0739	753043	754206	+	conserved hypothetical protein	387	DR_RS03820	753235	754206	+		efflux RND transporter periplasmic adaptor subunit	323	KDR_0739	751271	752509	+	hypothetical protein	412	89
785	DR_0740	754435	757845	+	drug transport protein, putative	1136	DR_RS03825	754435	757845	+		efflux RND transporter permease subunit	1136	KDR_0740	752739	756149	+	Multidrug resistance protein MdtB	1136	0
786	DR_0741	758036	758461	-	hypothetical protein	141	DR_RS03830	758036	758341	-		hypothetical protein	101	KDR_0741	756340	756645	-	hypothetical protein	101	0
787	DR_0742	758472	758987	+	arginine repressor/activator	171	DR_RS03835	758514	758987	+	argR	arginine repressor	157	KDR_0742	756776	757291	+	Arginine repressor	171	14
788	DR_0743	759073	759750	-	response regulator	225	DR_RS03840	759073	759750	-		MULTISPECIES: response regulator transcription factor	225	KDR_0743	757377	758054	-	Response regulator MprA	225	0
789	DR_0744	759885	761585	+	sensor histidine kinase	566	DR_RS03845	760032	761585	+		ATP-binding protein	517	KDR_0744	758189	759889	+	Adaptive-response sensory-kinase SasA	566	49
790	DR_0745	761680	762780	+	periplasmic serine protease, HtrA/DegQ/DegS family	366	DR_RS03850	761680	762780	+		S1C family serine protease	366	KDR_0745	759984	761084	+	Putative serine protease HhoA	366	0
791	DR_0746	762833	763072	+	hypothetical protein	79	DR_RS03855	762860	763072	+		hypothetical protein	70	KDR_0746	761164	761376	+	hypothetical protein	70	0
792	DR_0747	763138	764034	-	aldose epimerase family protein	298	DR_RS03860	763138	764034	-		aldose 1-epimerase	298	KDR_0747	761442	762338	-	putative protein YphB	298	0
793	DR_0748	764031	764771	-	RNA methyltransferase, TrmH family	246	DR_RS03865	764031	764771	-	rlmB	23S rRNA (guanosine(2251)-2\\'-O)-methyltransferase RlmB	246	KDR_0748	762335	763075	-	Putative TrmH family tRNA/rRNA methyltransferase	246	0
794	DR_0749	764774	765328	-	hypothetical protein	184	DR_RS03870	764828	765316	+		Na+/H+ antiporter subunit E	162	KDR_0749r	763126	763620	+	Na(+)/H(+) antiporter subunit E1	164	2
795	DR_0750	765387	768206	-	sensory box/GGDEF family protein	939	DR_RS03875	765387	768095	-		EAL domain-containing protein	902	KDR_0750	763691	766399	-	hypothetical protein	902	0
796	DR_0751	768422	768709	-	conserved hypothetical protein	95	DR_RS03880	768422	768709	-	minE	cell division topological specificity factor MinE	95	KDR_0751	766726	767013	-	Cell division topological specificity factor	95	0
797	DR_0752	768709	769539	-	septum site-determining protein	276	DR_RS03885	768709	769515	-	minD	septum site-determining protein MinD	268	KDR_0752	767013	767819	-	Septum site-determining protein MinD	268	0
798	DR_0753	769557	770345	+	conserved hypothetical protein	262	DR_RS03890	769656	770345	+		DsbA family protein	229	KDR_0753	767960	768649	+	hypothetical protein	229	0
799	DR_0754	770356	770817	+	conserved hypothetical protein	153	DR_RS03895	770356	770817	+		disulfide bond formation protein B	153	KDR_0754	768660	769121	+	disulfide formation protein	153	0
800	DR_0755	770965	771465	+	ribosomal protein L19	166	DR_RS03900	770965	771465	+	rplS	50S ribosomal protein L19	166	KDR_0755	769269	769769	+	50S ribosomal protein L19	166	0
801	DR_0756	771536	772108	-	conserved hypothetical protein	190	DR_RS03905	771536	772108	-	tsaB	tRNA (adenosine(37)-N6)-threonylcarbamoyltransferase complex dimerization subunit type 1 TsaB	190	KDR_0756	769840	770412	-	hypothetical protein	190	0
802	DR_0757	772144	773379	+	citrate synthase	411	DR_RS03910	772246	773379	+		citrate synthase	377	KDR_0757	770550	771683	+	Citrate synthase	377	0
803	DR_0758	773448	774275	-	conserved hypothetical protein	275	DR_RS03915	773448	774275	-		DUF72 domain-containing protein	275	KDR_0758	771752	772579	-	hypothetical protein	275	0
804	DR_0759	774444	775499	+	conserved hypothetical protein	351	DR_RS03920	774444	775499	+		cell division protein ZapE	351	KDR_0759	772748	773803	+	Cell division protein ZapE	351	0
805	DR_0760	775527	776552	+	hypothetical protein	341	DR_RS03925	775527	776552	+		serine hydrolase	341	KDR_0760	773852	774856	+	hypothetical protein	334	-7
806	DR_0761	776654	777580	-	conserved hypothetical protein	308	DR_RS03930	776654	777484	-		metallophosphatase family protein	276	KDR_0761	774959	775777	-	Bis(5'-nucleosyl)-tetraphosphatase, symmetrical	272	-4
807	DR_0762	777571	777966	+	hypothetical protein	131	DR_RS03935	777571	777966	+		hypothetical protein	131	KDR_0762	775876	776271	+	hypothetical protein	131	0
808	DR_0763	778019	778495	-	hypothetical protein	158	DR_RS03940	778019	778549	-		GNAT family N-acetyltransferase	176	KDR_0763	776324	776854	-	hypothetical protein	176	0
809	DR_0764	778413	779423	+	lipoate-protein ligase B	336	DR_RS03945	778689	779423	+	lipB	MULTISPECIES: lipoyl(octanoyl) transferase LipB	244	KDR_0764	776994	777728	+	Octanoyltransferase	244	0
810	DR_0765	779478	780473	+	lipoic acid synthase	331	DR_RS03950	779478	780473	+	lipA	lipoyl synthase	331	KDR_0765	777783	778778	+	Lipoyl synthase	331	0
811	DR_0766	780480	781925	+	hypothetical protein	481	DR_RS03955	780597	781925	+		PQQ-binding-like beta-propeller repeat protein	442	KDR_0766	778902	780230	+	hypothetical protein	442	0
812	DR_0767	781934	782431	+	hypothetical protein	165	DR_RS03960	781952	782431	+		short-chain dehydrogenase	159	KDR_0767	780257	780736	+	hypothetical protein	159	0
813	DR_0768	782459	783760	+	UDP-N-acetylmuramoylalanyl-D-glutamyl-2,6-diaminopimelate--D-alanyl-D-alanyl ligase	433	DR_RS03965	782459	783760	+		UDP-N-acetylmuramoyl-tripeptide--D-alanyl-D-alanine ligase	433	KDR_0768	780764	782065	+	UDP-N-acetylmuramoyl-tripeptide--D-alanyl-D- alanine ligase	433	0
814	DR_0769	783795	784598	+	hypothetical protein	267	DR_RS03970	783795	784598	+		hypothetical protein	267	KDR_0769	782100	782903	+	hypothetical protein	267	0
815	DR_0770	784879	786054	+	fimbrial assembly protein PilM, putative	391	DR_RS03975	784879	786054	+	pilM	type IV pilus assembly protein PilM	391	KDR_0770	783184	784359	+	Cell division protein FtsA	391	0
816	DR_0771	786047	786763	+	hypothetical protein	238	DR_RS03980	786047	786763	+		hypothetical protein	238	KDR_0771	784352	785068	+	hypothetical protein	238	0
817	DR_0772	786760	787419	+	hypothetical protein	219	DR_RS03985	786760	787419	+		type 4a pilus biogenesis protein PilO	219	KDR_0772	785065	785724	+	hypothetical protein	219	0
818	DR_0773	787416	789323	+	hypothetical protein	635	DR_RS03990	787416	789323	+		hypothetical protein	635	KDR_0773	785721	787628	+	hypothetical protein	635	0
819	DR_0774	789327	791549	+	general secretion pathway protein D, putative	740	DR_RS03995	790281	791549	+		hypothetical protein	422	KDR_0774	788586	789854	+	putative type IV piliation system protein	422	0
820	DR_0775	791645	792961	+	chorismate synthase	438	DR_RS04005	791813	792961	+	aroC	chorismate synthase	382	KDR_0775	790118	791266	+	Chorismate synthase	382	0
821	DR_0776	792969	793685	+	shikimate kinase	238	DR_RS04010	793095	793685	+		shikimate kinase	196	KDR_0776	791274	791990	+	Shikimate kinase	238	42
822	DR_0777	793672	794724	+	3-dehydroquinate synthase	350	DR_RS04015	793672	794724	+	aroB	3-dehydroquinate synthase	350	KDR_0777	792016	793029	+	3-dehydroquinate synthase	337	-13
823	DR_0778	794873	795304	+	3-dehydroquinate dehydratase	143	DR_RS04020	794873	795304	+	aroQ	type II 3-dehydroquinate dehydratase	143	KDR_0778	793178	793609	+	3-dehydroquinate dehydratase	143	0
824	DR_0779	795043	796278	+	conserved hypothetical protein	411	DR_RS04030	795301	796278	+		alpha/beta hydrolase-fold protein	325	KDR_0779	793606	794583	+	hypothetical protein	325	0
825	DR_0780	796318	796596	+	hypothetical protein	92	DR_RS04035	796318	796596	+		hypothetical protein	92	KDR_0780	794623	794901	+	hypothetical protein	92	0
826	DR_0781	796758	797426	+	response regulator, OmpR/PhoB family	222	DR_RS04040	796758	797426	+		response regulator transcription factor	222	KDR_0781	795063	795731	+	Alkaline phosphatase synthesis transcriptional regulatory protein PhoP	222	0
827	DR_0782	797472	798404	+	conserved hypothetical protein	310	DR_RS04045	797499	798404	+		P1 family peptidase	301	KDR_0782	795804	796709	+	putative aminopeptidase	301	0
828	DR_0783	798414	798881	+	MutT/nudix family protein	155	DR_RS04050	798414	798881	+		NUDIX hydrolase	155	KDR_0783	796719	797186	+	RNA pyrophosphohydrolase	155	0
829	DR_0784	798934	799401	+	MutT/nudix family protein	155	DR_RS04055	798952	799401	+		NUDIX domain-containing protein	149	KDR_0784	797239	797706	+	NADH pyrophosphatase	155	6
830	DR_0785	799470	800291	+	hypothetical protein	273	DR_RS16660	799385	799684	-		GNAT family N-acetyltransferase	99	KDR_0785r	797690	797989	-	hypothetical protein	99	0
831	DR_0786	800165	800938	+	uroporphyrinogen-III synthase, putative	257	DR_RS04065	800165	800938	+		uroporphyrinogen-III synthase	257	KDR_0786	798470	799243	+	hypothetical protein	257	0
832	DR_0787	800959	801672	+	conserved hypothetical protein	237	DR_RS04070	800971	801672	+		S4 domain-containing protein	233	KDR_0787	799264	799977	+	hypothetical protein	237	4
833	DR_0788	801743	802897	-	branched-chain amino acid ABC transporter, periplasmic amino acid-binding protein, putative	384	DR_RS04075	801743	802891	-		branched-chain amino acid ABC transporter substrate-binding protein	382	KDR_0788	800048	801196	-	Leu/Ile/Val-binding protein	382	0
834	DR_0789	803083	804036	+	O-acetylserine (thiol)-lyase	317	DR_RS04080	803083	804036	+	cysK	cysteine synthase A	317	KDR_0789	801388	802341	+	Cysteine synthase	317	0
835	DR_0790	804226	805905	+	conserved hypothetical protein	559	DR_RS04085	804226	805905	+		glycerol-3-phosphate acyltransferase	559	KDR_0790	802531	804210	+	Glycerol-3-phosphate acyltransferase	559	0
836	DR_0791	806027	806944	+	chloride peroxidase, putative	305	DR_RS04090	806072	806944	+		alpha/beta hydrolase	290	KDR_0791	804377	805249	+	2-succinyl-6-hydroxy-2, 4-cyclohexadiene-1-carboxylate synthase	290	0
837	DR_0792	807014	808408	-	conserved hypothetical protein	464	DR_RS04095	807014	808408	-		MATE family efflux transporter	464	KDR_0792	805319	806713	-	putative FMN/FAD exporter YeeO	464	0
838	DR_0793	808428	808976	-	conserved hypothetical protein	182	DR_RS04100	808428	808976	-		dihydrofolate reductase family protein	182	KDR_0793	806733	807281	-	putative protein YyaP	182	0
839	DR_0794	809065	810462	-	acetylornithine aminotransferase	465	DR_RS04105	809065	810354	-		aspartate aminotransferase family protein	429	KDR_0794	807370	808659	-	[LysW]-aminoadipate semialdehyde transaminase	429	0
840	DR_0795	810447	811082	-	hypothetical protein	211	DR_RS04110	810447	811082	-		hypothetical protein	211	KDR_0795	808752	809387	-	hypothetical protein	211	0
841	DR_0796	811086	811646	-	acetyltransferase, putative	186	DR_RS04115	811086	811646	-		GNAT family N-acetyltransferase	186	KDR_0796	809391	809951	-	hypothetical protein	186	0
842	DR_0797	811702	812178	-	hypothetical protein	158	DR_RS04120	811702	812271	-		GNAT family N-acetyltransferase	189	KDR_0797	810007	810576	-	hypothetical protein	189	0
843	DR_0798	812222	812845	-	acetyltransferase, putative	207	DR_RS04125	812222	812809	-		GNAT family N-acetyltransferase	195	KDR_0798	810527	811117	-	hypothetical protein	196	1
844	DR_0799	812853	814049	+	glucose-fructose oxidoreductase	398	DR_RS04130	812937	814049	+		Gfo/Idh/MocA family oxidoreductase	370	KDR_0799	811242	812354	+	Glucose--fructose oxidoreductase	370	0
845	DR_0800	814309	814491	-	hypothetical protein	60	DR_RS04135	814309	814491	-		hypothetical protein	60	KDR_0800	812613	812795	-	hypothetical protein	60	0
846	DR_0801	814541	815773	-	lycopene cyclase	410	DR_RS04140	814541	815773	-		lycopene cyclase family protein	410	KDR_0801	812845	814077	-	Lycopene beta cyclase	410	0
847	DR_0802	815859	816257	-	hypothetical protein	132	DR_RS04145	815859	816425	-		anti-sigma factor	188	KDR_0802m	814163	814903	-	anti-sigma facotr	246	NA	fusion: DR_0802+DR_0803
848	DR_0803	816355	816597	-	hypothetical protein	80	DR_RS04150	816355	816597	-		hypothetical protein	80							NA	fusion
849	DR_0804	816594	817442	-	sigma factor, putative	282	DR_RS04155	816594	817442	-		sigma factor	282	KDR_0804	814900	815748	-	hypothetical protein	282	0
850	DR_0805	817610	818008	+	conserved hypothetical protein	132	DR_RS04160	817688	818008	+		twin-arginine translocase TatA/TatE family subunit	106	KDR_0805	815994	816314	+	Sec-independent protein translocase protein TatA	106	0
851	DR_0806	818049	818861	+	Sec-independent protein translocase protein TatC, putative	270	DR_RS04165	818049	818861	+	tatC	twin-arginine translocase subunit TatC	270	KDR_0806	816355	817167	+	Sec-independent protein translocase protein TatC	270	0
852	DR_0807	818907	819926	+	prolipoprotein diacylglyceryl transferase	339	DR_RS04170	819003	819926	+		prolipoprotein diacylglyceryl transferase	307	KDR_0807	817309	818232	+	Phosphatidylglycerol--prolipoprotein diacylglyceryl transferase	307	0
853	DR_0808	820056	821519	+	UDP-N-acetylglucosamine pyrophosphorylase	487	DR_RS04175	820065	821519	+	glmU	bifunctional UDP-N-acetylglucosamine diphosphorylase/glucosamine-1-phosphate N-acetyltransferase GlmU	484	KDR_0808	818371	819825	+	Bifunctional protein GlmU	484	0
854	DR_0809	821548	822546	+	conserved hypothetical protein	332	DR_RS04180	821662	822546	+		UbiA family prenyltransferase	294	KDR_0809	819968	820852	+	hypothetical protein	294	0
855	DR_0810	822531	823898	+	dehydrogenase, putative	455	DR_RS04185	822543	823898	+		FAD-dependent oxidoreductase	451	KDR_0810	820849	822204	+	1-hydroxycarotenoid 3,4-desaturase	451	0
856	DR_0811	823953	824297	-	hypothetical protein	114	DR_RS04190	823953	824297	-		DMT family protein	114	KDR_0811	822259	822603	-	hypothetical protein	114	0
857	DR_0812	824459	826234	-	serine protease, subtilase family	591	DR_RS04195	824459	826234	-		S8 family serine peptidase	591	KDR_0812	822765	824540	-	hypothetical protein	591	0
858	DR_0813	826586	828157	-	1-pyrroline-5-carboxylate dehydrogenase	523	DR_RS04200	826586	828157	-	pruA	L-glutamate gamma-semialdehyde dehydrogenase	523	KDR_0813	824892	826463	-	1-pyrroline-5-carboxylate dehydrogenase 2	523	0
859	DR_0814	828617	829549	-	proline dehydrogenase, putative	310	DR_RS04205	828617	829549	-		proline dehydrogenase	310	KDR_0814	826923	827855	-	Proline dehydrogenase	310	0
860	DR_0815	829593	830396	-	transcriptional regulator, GntR family	267	DR_RS04210	829593	830309	-		GntR family transcriptional regulator	238	KDR_0815	827899	828615	-	HTH-type transcriptional repressor RspR	238	0
861	DR_0816	830374	830838	-	Mg(2+) transport ATPase-related protein	154	DR_RS04215	830374	830838	-		MgtC/SapB family protein	154	KDR_0816	828680	829144	-	Protein MgtC	154	0
862	DR_0817	830887	831300	-	hypothetical protein	137	DR_RS04220	830887	831300	-		hypothetical protein	137	KDR_0817	829193	829540	-	hypothetical protein	115	-22
863	DR_0818	831469	831966	+	hypothetical protein	165	DR_RS04225	831496	831888	-		hypothetical protein	130	KDR_0818r	829802	830194	-	hypothetical protein	130	0
864	DR_0819	832077	832811	+	hypothetical protein	244	DR_RS04230	832077	832811	+	recO	DNA repair protein RecO	244	KDR_0819	830383	831117	+	DNA repair protein RecO	244	0
865	DR_0820	832980	833378	-	hypothetical protein	132	DR_RS04235	832980	833378	-		hypothetical protein	132	KDR_0820	831286	831684	-	hypothetical protein	132	0
866	DR_0821	833394	834758	-	lipase, putative	454	DR_RS04240	833394	834290	-		alpha/beta hydrolase	298	KDR_0821	831700	832605	-	Acetyl esterase	301	3
867	DR_0822	834535	835335	-	oxidoreductase, short-chain dehydrogenase/reductase family	266	DR_RS04245	834535	835275	-		SDR family oxidoreductase	246	KDR_0822	832841	833581	-	3-oxoacyl-[acyl-carrier-protein] reductase FabG	246	0
868	DR_0823	835370	836209	+	ROK family protein	279	DR_RS04250	835370	836209	+		ROK family protein	279	KDR_0823	833676	834515	+	Polyphosphate glucokinase	279	0
869	DR_0824	836260	837516	+	hydrolase, putative	418	DR_RS04255	836311	837516	+		amidohydrolase family protein	401	KDR_0824	834617	835822	+	Aminodeoxyfutalosine deaminase	401	0
870	DR_0825	837572	837793	+	ribosomal protein L31	73	DR_RS04260	837572	837793	+	rpmE	MULTISPECIES: 50S ribosomal protein L31	73	KDR_0825	835878	836099	+	50S ribosomal protein L31	73	0
871	DR_0826	837914	838930	-	conserved hypothetical protein	338	DR_RS04265	837914	838930	-		bifunctional oligoribonuclease/PAP phosphatase NrnA	338	KDR_0826	836220	837236	-	Bifunctional oligoribonuclease and PAP phosphatase NrnA	338	0
872	DR_0827	839013	839648	+	hydrolase, CbbY/CbbZ/GpH/YieH family	211	DR_RS04270	839013	839648	+		HAD family phosphatase	211	KDR_0827	837319	837954	+	hypothetical protein	211	0
873	DR_0828	840142	841536	+	isocitrate lyase	464	DR_RS04275	840247	841536	+	aceA	isocitrate lyase	429	KDR_0828	838553	839842	+	Isocitrate lyase	429	0
874	DR_0829	841659	842555	+	WD-repeat family protein	298	DR_RS04280	841692	842555	+		PD40 domain-containing protein	287	KDR_0829	839998	840861	+	hypothetical protein	287	0
875	DR_0830	842566	843408	-	ion transporter, putative	280	DR_RS04285	842566	843408	-		ion transporter	280	KDR_0830	840872	841714	-	Cyclic nucleotide-gated potassium channel	280	0
876	DR_0831	843468	843902	-	hypothetical protein	144	DR_RS04290	843468	843902	-		hypothetical protein	144	KDR_0831	841774	842208	-	hypothetical protein	144	0
877	DR_0832	844046	844918	+	conserved hypothetical protein	290	DR_RS04295	844046	844918	+		SDR family oxidoreductase	290	KDR_0832	842352	843224	+	Protein YeeZ	290	0
878							DR_RS16400	844920	845096	+		hypothetical protein	58	KDR_0832n	843226	843402	+	hypothetical protein	58	0
879	DR_0833	845165	846070	+	histone deacetylase/AcuC/AphA family protein	301	DR_RS04300	845165	846070	+		histone deacetylase	301	KDR_0833	843471	844376	+	hypothetical protein	301	0
880	DR_0834	846244	846885	+	nitrogen regulator, putative	213	DR_RS04305	846244	846885	+		cyclic nucleotide-binding domain-containing protein	213	KDR_0834	844550	845191	+	Transcriptional regulator LdrP	213	0
881	DR_0835	847026	847874	+	hypothetical protein	282	DR_RS16465	846969	848066	-		IS1 transposase	365	KDR_0835r	845275	846372	-	IS1 transposase	365	0
882	DR_0836	848193	849242	+	conserved hypothetical protein	349	DR_RS04320	848193	849242	+		DNA double-strand break repair nuclease NurA	349	KDR_0836	846499	847548	+	DNA double-strand break repair nuclease NurA	349	0
883	DR_0837	849239	851095	+	conserved hypothetical protein	618	DR_RS04325	849287	851095	+		ATP-binding protein	602	KDR_0837	847545	849401	+	hypothetical protein	618	16
884	DR_0838	851108	851758	+	hypothetical protein	216	DR_RS04330	851177	851758	+		hypothetical protein	193	KDR_0838	849483	850064	+	hypothetical protein	193	0
885	DR_0839	851748	852287	+	hypothetical protein	179	DR_RS04335	851748	852287	+		hypothetical protein	179	KDR_0839	850054	850593	+	hypothetical protein	179	0
886	DR_0840	852257	853690	-	regulatory protein MocR, putative	477	DR_RS04340	852257	853690	-		PLP-dependent aminotransferase family protein	477	KDR_0840	850563	851996	-	HTH-type transcriptional regulatory protein GabR	477	0
887	DR_0841	853663	854349	+	conserved hypothetical protein	228	DR_RS04345	853831	854349	+		putative metal-dependent hydrolase	172	KDR_0841	852137	852655	+	Putative metal-dependent hydrolase YfiT	172	0
888	DR_0842	854346	854933	+	NimA-related protein	195	DR_RS04350	854346	854933	+	nimA	5-nitroimidazole antibiotic resistance protein NimA	195	KDR_0842	852652	853239	+	hypothetical protein	195	0
889	DR_0843	855012	855914	-	conserved hypothetical protein	300	DR_RS04355	855012	855914	-		transglutaminase family protein	300	KDR_0843	853318	854220	-	hypothetical protein	300	0
890	DR_0844	856017	858089	+	conserved hypothetical protein	690	DR_RS04360	856059	858089	+		DUF255 domain-containing protein	676	KDR_0844	854365	856395	+	hypothetical protein	676	0
891	DR_0845	858536	859216	-	ribose 5-phosphate isomerase	226	DR_RS04365	858536	859216	-	rpiA	ribose 5-phosphate isomerase A	226	KDR_0845	856842	857522	-	Ribose-5-phosphate isomerase A	226	0
892	DR_0846	859216	859743	-	bacterioferritin comigratory protein	175	DR_RS04370	859216	859743	-		peroxiredoxin	175	KDR_0846	857522	858049	-	Putative peroxiredoxin	175	0
893	DR_0847	859761	860120	-	ComA-related protein	119	DR_RS04375	859761	860180	-		PaaI family thioesterase	139	KDR_0847	858067	858486	-	Putative esterase	139	0
894	DR_0848	860241	861368	-	lipoprotein, putative	375	DR_RS04380	860241	861368	-		M23 family metallopeptidase	375	KDR_0848	858547	859674	-	hypothetical protein	375	0
895	DR_0849	861365	861898	-	hypothetical protein	177	DR_RS04385	861365	861865	-		hypothetical protein	166	KDR_0849	859671	860171	-	hypothetical protein	166	0
896	DR_0850	861917	862234	-	hypothetical protein	105	DR_RS04390	861917	862234	-		hypothetical protein	105	KDR_0850	860223	860540	-	hypothetical protein	105	0
897	DR_0851	862216	863157	-	4-hydroxybenzoate octaprenyltransferase	313	DR_RS04395	862216	863112	-	ubiA	putative 4-hydroxybenzoate polyprenyltransferase	298	KDR_0851	860522	861463	-	4-hydroxybenzoate polyprenyltransferase, mitochondrial	313	15
898	DR_0852	863542	863946	+	hypothetical protein	134								KDR_0852r	862176	862292	-	hypothetical protein	38	NA	re-annotation
899	DR_t0852	863725	863806	+	tRNA-Leu									KDR_t21	862031	862115	+	tRNA-Leu
900	DR_0853	864114	864704	-	gliding motility protein	196	DR_RS04410	864114	864704	-		ADP-ribosylation factor-like protein	196	KDR_0853	862420	863010	-	Mutual gliding-motility protein MglA	196	0
901	DR_0854	864820	865305	-	conserved hypothetical protein	161	DR_RS04415	864820	865305	-		roadblock/LC7 domain-containing protein	161	KDR_0854	863126	863611	-	hypothetical protein	161	0
902														KDR_0854n	863710	864933	+	IS4 family transposase IS2621	408	NA	insertion
903	DR_0855	865304	867274	+	hypothetical protein	656								KDR_0855	864997	866925	+	hypothetical protein	642	NA	re-annotation
904	DR_0856	867308	867901	-	DNA polymerase III, epsilon subunit, putative	197	DR_RS04425	867308	867886	-		exonuclease domain-containing protein	192	KDR_0856	866942	867520	-	DNA polymerase III PolC-type	192	0
905	DR_0857	868270	869127	+	hypothetical protein	285	DR_RS16665	868028	868507	+		hypothetical protein	159	KDR_0857	867713	868762	+	hypothetical protein	349	190
906							DR_RS16670	868462	869127	+		CPBP family glutamic-type intramembrane protease	221							NA	no annotation
907	DR_0858	869299	869994	+	hypothetical protein	231	DR_RS04435	869191	869994	+		hypothetical protein	267	KDR_0858	868827	869630	+	hypothetical protein	267	0
908	DR_0859	870027	870509	+	S-adenosylmethionine:2-demethylmenaquinone methyltransferase	160	DR_RS04440	870027	870509	+	rraA	ribonuclease E activity regulator RraA	160	KDR_0859	869663	870145	+	4-hydroxy-4-methyl-2-oxoglutarate aldolase	160	0
909	DR_0860	870550	871728	+	sensor histidine kinase	392	DR_RS04445	870550	871728	+		HAMP domain-containing histidine kinase	392	KDR_0860	870186	871364	+	Adaptive-response sensory-kinase SasA	392	0
910	DR_0861	871992	873638	-	phytoene dehydrogenase	548	DR_RS04450	871992	873638	-	crtI	phytoene desaturase family protein	548	KDR_0861	871628	873274	-	Phytoene desaturase (lycopene-forming)	548	0
911	DR_0862	873739	874716	-	phytoene synthase	325	DR_RS04455	873739	874665	-		phytoene/squalene synthase family protein	308	KDR_0862	873375	874301	-	15-cis-phytoene synthase	308	0
912	DR_0863	874846	875733	+	hypothetical protein	295	DR_RS04460	874888	875733	+		phage holin family protein	281	KDR_0863	874524	875369	+	hypothetical protein	281	0
913	DR_0864	875735	876616	+	hypothetical protein	293	DR_RS04465	875735	876616	+		hypothetical protein	293	KDR_0864	875371	876252	+	hypothetical protein	293	0
914	DR_0865	876710	877108	+	ferric uptake regulation protein, putative	132	DR_RS04470	876710	877108	+		transcriptional repressor	132	KDR_0865	876346	876744	+	Zinc-specific metallo-regulatory protein	132	0
915	DR_0866	877121	878215	-	lipopolysaccharide biosynthesis protein-related protein	364	DR_RS04475	877121	878215	-		glycosyltransferase family 4 protein	364	KDR_0866	876757	877851	-	D-inositol-3-phosphate glycosyltransferase	364	0
916	DR_0867	878208	879107	-	methylenetetrahydrofolate dehydrogenase/methenylenetetrahydrofolate cyclohydrolase	299	DR_RS04480	878208	879107	-		bifunctional 5,10-methylenetetrahydrofolate dehydrogenase/5,10-methenyltetrahydrofolate cyclohydrolase	299	KDR_0867	877844	878743	-	Bifunctional protein FolD protein	299	0
917	DR_0868	879115	880686	-	phosphoribosylaminoimidazolecarboxamide formyltransferase/IMP cyclohydrolase	523	DR_RS04485	879115	880647	-	purH	bifunctional phosphoribosylaminoimidazolecarboxamide formyltransferase/IMP cyclohydrolase	510	KDR_0868	878751	880283	-	Bifunctional purine biosynthesis protein PurH	510	0
918	DR_0869	880800	881486	+	hypothetical protein	228	DR_RS04490	880866	881444	-		hypothetical protein	192	KDR_0869r	880502	881080	-	hypothetical protein	192	0
919	DR_0870	881473	882723	-	transposase, putative	416	DR_RS04495	881473	882705	-		transposase	410							NA	deletion
920	DR_0871	883013	883612	+	hypothetical protein	199	DR_RS04505	883013	883612	+		hypothetical protein	199	KDR_0871	881321	881920	+	hypothetical protein	199	0
921	DR_0872	883616	884620	-	homoserine O-acetyltransferase, putative	334	DR_RS04510	883616	884620	-		alpha/beta fold hydrolase family protein	334	KDR_0872	881924	882928	-	Homoserine O-acetyltransferase	334	0
922	DR_0873	884617	886338	-	O-acetylhomoserine (thiol)-lyase	573	DR_RS04515	884617	885951	-		O-acetylhomoserine aminocarboxypropyltransferase/cysteine synthase	444	KDR_0873	882925	884259	-	O-acetyl-L-homoserine sulfhydrylase 1	444	0
923	DR_t19	886348	886421	+	tRNA-Ile									KDR_t22	884656	884732	+	tRNA-Ile
924	DR_0874	886570	887301	-	hypothetical protein	243	DR_RS04525	886570	887301	-		hypothetical protein	243	KDR_0874	884878	885609	-	hypothetical protein	243	0
925	DR_0875	887453	888871	-	zinc metalloprotease, putative	472	DR_RS04530	887453	888829	-		M1 family metallopeptidase	458	KDR_0875	885761	887137	-	Aminopeptidase N	458	0
926	DR_0876	888868	889341	-	hypothetical protein	157	DR_RS04535	888868	889341	-		NUDIX hydrolase	157	KDR_0876	887176	887649	-	hypothetical protein	157	0
927	DR_0877	889464	889808	+	hypothetical protein	114	DR_RS04540	889464	889808	+		hypothetical protein	114	KDR_0877	887772	888116	+	hypothetical protein	114	0
928	DR_0878	889875	890417	-	adenine phosphoribosyltransferase, putative	180	DR_RS04545	889875	890417	-		phosphoribosyltransferase family protein	180	KDR_0878	888183	888725	-	Orotate phosphoribosyltransferase	180	0
929	DR_0879	890397	890765	+	hypothetical protein	122								KDR_0879	888969	889073	+	hypothetical protein	34	NA	re-annotation
930	DR_0880	890762	893206	+	NADH-ubiquinone/plastoquinone subunit, putative	814	DR_RS04550	890762	893206	+		proton-conducting transporter membrane subunit	814	KDR_0880	889070	891514	+	Na(+)/H(+) antiporter subunit A	814	0
931	DR_0881	893203	893742	+	cation transport system protein, putative	179	DR_RS04555	893203	893742	+		Na(+)/H(+) antiporter subunit B	179	KDR_0881	891511	892050	+	hypothetical protein	179	0
932	DR_0882	893742	894191	+	cation transport system protein, putative	149	DR_RS04560	893742	894191	+		NADH-quinone oxidoreductase subunit K	149	KDR_0882	892050	892499	+	hypothetical protein	149	0
933	DR_0883	894188	895827	+	pseudogene									KDR_0883	892496	894136	+	Na(+)/H(+) antiporter subunit D	546	NA	re-annotation
934	DR_0884	895824	896333	+	conserved hypothetical protein	169	DR_RS04570	895824	896333	+		Na+/H+ antiporter subunit E	169	KDR_0884	894133	894642	+	Na(+)/H(+) antiporter subunit E	169	0
935	DR_0885	896330	896590	+	cation transport system protein, putative	86	DR_RS04575	896330	896590	+		monovalent cation/H+ antiporter complex subunit F	86	KDR_0885	894639	894899	+	Na(+)/H(+) antiporter subunit F	86	0
936	DR_0886	896590	896997	+	conserved hypothetical protein	135	DR_RS04580	896590	896997	+	mnhG	monovalent cation/H(+) antiporter subunit G	135	KDR_0886	894899	895306	+	hypothetical protein	135	0
937	DR_0887	897060	897446	-	hypothetical protein	128	DR_RS04585	897060	897377	-		hypothetical protein	105	KDR_0887	895369	895686	-	hypothetical protein	105	0
938	DR_0888	897508	898269	+	hypothetical protein	253	DR_RS04590	897508	898269	+		LysM peptidoglycan-binding domain-containing protein	253	KDR_0888	895817	896578	+	hypothetical protein	253	0
939	DR_0889	898277	898627	+	hypothetical protein	116	DR_RS04595	898370	898627	+		DUF1844 domain-containing protein	85	KDR_0889	896679	896936	+	hypothetical protein	85	0
940	DR_0890	898628	899065	+	conserved hypothetical protein	145	DR_RS04600	898628	899065	+	dtd	D-aminoacyl-tRNA deacylase	145	KDR_0890	896937	897374	+	D-aminoacyl-tRNA deacylase	145	0
941	DR_0891	899143	899727	-	DNA-binding response regulator	194	DR_RS04605	899143	899727	-		response regulator transcription factor	194	KDR_0891	897452	898036	-	Transcriptional regulatory protein DesR	194	0
942	DR_0892	899724	900833	-	sensor histidine kinase	369	DR_RS04610	899724	900824	-		HAMP domain-containing histidine kinase	366	KDR_0892	898033	899133	-	hypothetical protein	366	0
943	DR_0893	900994	901689	-	conserved hypothetical protein	231	DR_RS04615	900994	901689	-		Bax inhibitor-1/YccA family protein	231	KDR_0893	899303	899986	-	Inner membrane protein YbhL	227	-4
944	DR_0894	901774	903279	-	hypothetical protein	501	DR_RS04620	901774	903279	-		PRC-barrel domain-containing protein	501	KDR_0894	900083	901588	-	hypothetical protein	501	0
945	DR_0895	903383	903769	+	hypothetical protein	128	DR_RS04625	903383	903769	+		hypothetical protein	128	KDR_0895	901713	902078	+	hypothetical protein	121	-7
946	DR_0896	903759	904532	+	ribosomal large subunit pseudouridine synthase B	257	DR_RS04630	903759	904532	+		rRNA pseudouridine synthase	257	KDR_0896	902068	902841	+	Ribosomal large subunit pseudouridine synthase B	257	0
947	DR_0897	905064	905651	-	hypothetical protein	195	DR_RS04640	905064	905573	-		DUF2721 domain-containing protein	169	KDR_0897	903373	903882	-	hypothetical protein	169	0
948	DR_0898	905672	906856	+	conserved hypothetical protein	394	DR_RS04645	905672	906856	+		AI-2E family transporter	394	KDR_0898	903981	905165	+	hypothetical protein	394	0
949	DR_0899	907071	907610	+	ribonuclease H	179	DR_RS04650	907071	907610	+	rnhA	ribonuclease HI	179	KDR_0899	905380	905919	+	Ribonuclease H	179	0
950	DR_0900	907631	908080	-	hypothetical protein	149	DR_RS04655	907631	908068	-		DUF3197 domain-containing protein	145	KDR_0900	905940	906389	-	hypothetical protein	149	4
951	DR_0901	908143	908529	+	ribosome-binding factor A, putative	128	DR_RS04660	908218	908529	+		ribosome-binding factor A	103	KDR_0901	906527	906838	+	Ribosome-binding factor A	103	0
952	DR_0902	908523	908951	+	conserved hypothetical protein	142	DR_RS04665	908523	908951	+		acyl-CoA thioesterase	142	KDR_0902	906832	907260	+	Putative esterase	142	0
953	DR_0903	909133	910689	-	hypothetical protein	518	DR_RS04670	909133	910764	-		hypothetical protein	543	KDR_0903m	907442	910138	-	VWA domain-containing protein	898	NA	fusion: DR_0903+DR_0904
954	DR_0904	910719	911828	-	hypothetical protein	369	DR_RS04675	910719	911807	-		VWA domain-containing protein	362							NA	fusion
955	DR_0905	912010	914220	-	conserved hypothetical protein	736
956	DR_0906	912217	914208	+	DNA gyrase, subunit B	663	DR_RS04680	912217	914208	+		type IIA DNA topoisomerase subunit B	663	KDR_0906	910425	912518	+	DNA gyrase subunit B	697	34
957	DR_0907	914327	914728	+	cold shock protein, CSD family	133	DR_RS04685	914468	914728	+	pprM	MULTISPECIES: DNA damage response modulator PprM	86	KDR_0907	912778	913038	+	hypothetical protein	86	0
958	DR_0908	914873	916117	+	hypothetical protein	414	DR_RS04690	914804	915241	-		hypothetical protein	145	KDR_0908r	913114	913551	-	hypothetical protein	145	0
959							DR_RS04695	915296	916084	-		hypothetical protein	262	KDR_0908n	913606	914394	-	hypothetical protein	262	0
960	DR_0909	916185	916667	+	hypothetical protein	160	DR_RS04700	916185	916667	+		hypothetical protein	160	KDR_0909	914495	914977	+	hypothetical protein	160	0
961	DR_0910	916718	918715	+	cell wall protein, putative	665	DR_RS04705	916757	918715	+		LysM peptidoglycan-binding domain-containing protein	652	KDR_0910	915040	917025	+	hypothetical protein	661	9
962	DR_0911	918781	923421	-	DNA-directed RNA polymerase, beta` subunit	1546	DR_RS04710	918781	923421	-	rpoC	DNA-directed RNA polymerase subunit beta\\'	1546	KDR_0911	917091	921731	-	DNA-directed RNA polymerase subunit beta'	1546	0
963	DR_0912	923560	927099	-	DNA-directed RNA polymerase, beta subunit	1179	DR_RS04715	923560	927039	-		DNA-directed RNA polymerase subunit beta	1159	KDR_0912	921870	925349	-	DNA-directed RNA polymerase subunit beta	1159	0
964	DR_0913	927296	927649	+	hypothetical protein	117	DR_RS16675	927314	927649	+		hypothetical protein	111	KDR_0913m	925624	926868	+	Ribosomal RNA small subunit methyltransferase C	414	NA	fusion: DR_0913+DR_0914
965	DR_0914	927660	928556	+	conserved hypothetical protein	298	DR_RS04720	927660	928556	+		class I SAM-dependent methyltransferase	298							NA	fusion
966	DR_0915	928796	929470	-	hypothetical protein	224	DR_RS16680	928796	929470	-		hypothetical protein	224							NA	fusion
967	DR_0916				not annotated		DR_RS04725	929420	930589	+	rpoD	RNA polymerase sigma factor RpoD	389	KDR_0916m	927121	928902	+	RNA polymerase sigma factor RpoD	593	NA	fusion: DR_0915+DR_0916
968	DR_0917	930764	932221	+	hypothetical protein	485	DR_RS04730	930764	932221	+		DUF4129 domain-containing protein	485	KDR_0917	929077	930534	+	hypothetical protein	485	0
969	DR_0918	932218	933282	+	MoxR-related protein	354	DR_RS04735	932218	933282	+		MoxR family ATPase	354	KDR_0918	930531	931595	+	hypothetical protein	354	0
970	DR_0919	933279	934418	+	conserved hypothetical protein	379	DR_RS04740	933279	934418	+		DUF58 domain-containing protein	379	KDR_0919	931592	932731	+	hypothetical protein	379	0
971	DR_0920	934648	934911	+	M-related protein	87	DR_RS04745	934648	934911	+		M-like protein	87	KDR_0920	932961	933224	+	hypothetical protein	87	0
972	DR_0921	935433	936611	-	trans-sulfuration enzyme	392	DR_RS04750	935433	936611	-		PLP-dependent aspartate aminotransferase family protein	392	KDR_0921	933746	934846	-	L-methionine gamma-lyase	366	-26
973	DR_t20	936753	936835	-	tRNA-Leu									KDR_t23	935063	935148	-	tRNA-Leu
974	DR_t21	936888	936961	-	tRNA-His									KDR_t24	935198	935274	-	tRNA-His
975	DR_0922	937138	938283	+	acyl-CoA dehydrogenase	381	DR_RS04765	937138	938283	+		acyl-CoA dehydrogenase family protein	381	KDR_0922	935316	936596	+	Acryloyl-CoA reductase (NADH)	426	45
976	DR_0923	938320	938604	-	conserved hypothetical protein	94	DR_RS04770	938320	938604	-		DUF427 domain-containing protein	94	KDR_0923	936633	936917	-	hypothetical protein	94	0
977	DR_0924	938689	939327	+	conserved hypothetical protein	212	DR_RS04775	938689	939327	+		DUF47 domain-containing protein	212	KDR_0924	937002	937640	+	hypothetical protein	212	0
978	DR_0925	939352	940353	+	low-affinity inorganic phosphate transporter, putative	333	DR_RS04780	939352	940353	+		inorganic phosphate transporter	333	KDR_0925	937665	938666	+	hypothetical protein	333	0
979	DR_0926	940535	941752	-	sodium extrusion protein NatB	405	DR_RS04785	940535	941752	-		ABC transporter permease	405	KDR_0926	938848	940107	-	hypothetical protein	419	14
980	DR_0927	941784	942518	-	sodium extrusion protein NatA	244	DR_RS04790	941784	942518	-		ATP-binding cassette domain-containing protein	244	KDR_0927	940097	940831	-	ABC transporter ATP-binding protein NatA	244	0
981	DR_0928	942508	943524	+	endonuclease III, putative	338	DR_RS04800	942733	943524	+		endonuclease III	263	KDR_0928	941112	941837	+	Endonuclease III	241	-22
982	DR_0929	943693	943956	-	acylphosphatase, putative	87	DR_RS04805	943693	943956	-		MULTISPECIES: acylphosphatase	87	KDR_0929	942006	942269	-	Acylphosphatase	87	0
983	DR_0930	944031	945002	+	phosphotriesterase, putative	323	DR_RS04810	944031	945002	+		phosphotriesterase	323	KDR_0930	942344	943315	+	Phosphotriesterase homology protein	323	0
984	DR_0931	945063	945758	+	hypothetical protein	231								KDR_0931r	943389	943988	-	hypothetical protein	199	NA	re-annotation
985	DR_0932	945839	946801	+	polyprenyl synthase	320	DR_RS04820	945785	946801	+		polyprenyl synthetase family protein	338	KDR_0932	944099	945115	+	Octaprenyl diphosphate synthase	338	0
986	DR_0933	946876	948810	+	alpha-amlyase	644	DR_RS04825	946876	948810	+		amylosucrase	644	KDR_0933	945190	947124	+	Amylosucrase	644	0
987	DR_0934	948832	949605	+	transcriptional regulator, MerR family	257	DR_RS04830	948859	949605	+		helix-turn-helix transcriptional regulator	248	KDR_0934	947173	947919	+	hypothetical protein	248	0
988	DR_0935	949583	950674	+	phosphatase, putative	363	DR_RS04835	949748	950674	+		metallophosphoesterase	308	KDR_0935	947897	948988	+	Bis(5'-nucleosyl)-tetraphosphatase, symmetrical	363	55
989	DR_0936	950744	951784	+	conserved hypothetical protein	346	DR_RS04840	950744	951784	+	rlmN	23S rRNA (adenine(2503)-C(2))-methyltransferase RlmN	346	KDR_0936	949058	950098	+	Dual-specificity RNA methyltransferase RlmN	346	0
990	DR_0937	952112	953902	+	tetratricopeptide repeat family protein	596	DR_RS04845	952112	953902	+		tetratricopeptide repeat protein	596	KDR_0937	950426	952216	+	Beta-barrel assembly-enhancing protease	596	0
991	DR_0938	953899	955086	+	hypothetical protein	395	DR_RS04850	953899	955086	+		SPOR domain-containing protein	395	KDR_0938	952213	953403	+	hypothetical protein	396	1
992	DR_0939	955083	955787	+	conserved hypothetical protein	234	DR_RS04855	955092	955787	+		redox-sensing transcriptional repressor Rex	231	KDR_0939	953400	954104	+	Redox-sensing transcriptional repressor Rex	234	3
993	DR_0940	955784	956410	+	hypothetical protein	208	DR_RS04860	955790	956410	+		hypothetical protein	206	KDR_0940	954107	954727	+	hypothetical protein	206	0
994	DR_0941	956504	957799	+	tryptophan synthase, beta subunit	431	DR_RS04865	956543	957799	+	trpB	tryptophan synthase subunit beta	418	KDR_0941	954860	956116	+	Tryptophan synthase beta chain	418	0
995	DR_0942	957796	958608	+	tryptophan synthase, alpha subunit	270	DR_RS04870	957796	958608	+	trpA	tryptophan synthase subunit alpha	270	KDR_0942	956113	956925	+	Tryptophan synthase alpha chain	270	0
996	DR_0943	958797	959114	-	hypothetical protein	105	DR_RS04875	958797	959126	-		DUF309 domain-containing protein	109	KDR_0943	957114	957443	-	hypothetical protein	109	0
997	DR_0944	959113	959538	+	thioredoxin	141	DR_RS04880	959209	959538	+	trxA	thioredoxin	109	KDR_0944	957499	957855	+	Thioredoxin	118	9
998	DR_0945	959631	960218	-	conserved hypothetical protein	195	DR_RS04885	959631	960218	-		alpha/beta hydrolase	195	KDR_0945	957948	958535	-	hypothetical protein	195	0
999	DR_0946	960218	961249	-	conserved hypothetical protein	343	DR_RS04890	960218	961249	-		M42 family metallopeptidase	343	KDR_0946	958535	959566	-	hypothetical protein	343	0
1000	DR_0947	961246	961596	-	hypothetical protein	116	DR_RS04895	961246	961674	-		isochorismatase family protein	142	KDR_0947	959563	959991	-	hypothetical protein	142	0
1001	DR_0948	961738	962190	-	hypothetical protein	150	DR_RS04900	961738	962190	-		alkyl hydroperoxide reductase	150	KDR_0948	960055	960507	-	hypothetical protein	150	0
1002	DR_0949	962225	962683	-	hypothetical protein	152	DR_RS04905	962225	962683	-		hypothetical protein	152	KDR_0949	960542	961000	-	hypothetical protein	152	0
1003	DR_0950	962804	963943	-	NADH dehydrogenase II	379	DR_RS04910	962804	963943	-		NAD(P)/FAD-dependent oxidoreductase	379	KDR_0950	961121	962260	-	NADH dehydrogenase-like protein YjlD	379	0
1004	DR_0951	964186	964980	-	succinate dehydrogenase, iron-sulfur subunit	264	DR_RS04915	964186	964899	-		succinate dehydrogenase iron-sulfur subunit	237	KDR_0951	962503	963297	-	Succinate dehydrogenase iron-sulfur subunit	264	27
1005	DR_0952	965046	966797	-	succinate dehydrogenase, flavoprotein subunit	583	DR_RS04920	965046	966797	-	sdhA	succinate dehydrogenase flavoprotein subunit	583	KDR_0952	963363	965114	-	Succinate dehydrogenase flavoprotein subunit	583	0
1006	DR_0953	966866	967243	-	succinate dehydrogenase, hydrophobic subunit SdhD, putative	125	DR_RS04925	966866	967243	-		succinate dehydrogenase hydrophobic membrane anchor subunit	125	KDR_0953	965183	965560	-	hypothetical protein	125	0
1007	DR_0954	967243	967599	-	succinate dehydrogenase, cytochrome subunit	118	DR_RS04930	967243	967599	-	sdhC	succinate dehydrogenase, cytochrome b556 subunit	118	KDR_0954	965560	965916	-	hypothetical protein	118	0
1008	DR_0955	967799	968032	+	hypothetical protein	77	DR_RS04935	967811	968032	+		hypothetical protein	73	KDR_0955	966116	966349	+	hypothetical protein	77	4
1009	DR_0956	968064	968846	-	hypothetical protein	260	DR_RS04940	968064	968900	-		phosphatase PAP2 family protein	278	KDR_0956	966381	967217	-	hypothetical protein	278	0
1010	DR_0957	968969	970534	+	sugar ABC transporter, ATP-binding protein	521	DR_RS04945	968969	970534	+		ABC transporter ATP-binding protein	521	KDR_0957	967286	968851	+	Xylose import ATP-binding protein XylG	521	0
1011	DR_0958	970607	971605	-	peptide ABC transporter, permease protein	332	DR_RS04950	970607	971605	-		ABC transporter permease	332	KDR_0958	968924	969922	-	Glutathione transport system permease protein GsiD	332	0
1012	DR_0959	971610	972647	-	peptide ABC transporter, permease protein	345	DR_RS04955	971610	972647	-		ABC transporter permease	345	KDR_0959	969927	970964	-	Dipeptide transport system permease protein DppB	345	0
1013	DR_0960	972773	973963	+	hypothetical protein	396	DR_RS04960	972773	973963	+		WD40 repeat domain-containing protein	396	KDR_0960	971364	972455	+	hypothetical protein	363	-33
1014	DR_0961	974336	975109	-	ribosomal large subunit pseudouridine synthase, Rlu family	257	DR_RS04965	974336	975097	-		pseudouridine synthase	253	KDR_0961	972828	973589	-	hypothetical protein	253	0
1015	DR_0962	975097	975807	-	hypothetical protein	236	DR_RS04970	975097	975690	-		NAD(P)H-dependent oxidoreductase	197	KDR_0962	973589	974182	-	hypothetical protein	197	0
1016	DR_0963	975941	977191	+	N-acetyl-gamma-glutamyl-phosphate reductase	416	DR_RS04975	976145	977191	+	argC	N-acetyl-gamma-glutamyl-phosphate reductase	348	KDR_0963	974637	975683	+	[LysW]-L-2-aminoadipate 6-phosphate reductase	348	0
1017	DR_0964	977285	978787	+	carboxypeptidase-related protein	500	DR_RS04980	977258	978787	+		S10 family peptidase	509	KDR_0964	975750	977279	+	hypothetical protein	509	0
1018	DR_0965	978926	980515	-	GMC oxidoreductase	529	DR_RS04985	978926	980515	-		GMC family oxidoreductase N-terminal domain-containing protein	529	KDR_0965	977418	979007	-	Alcohol dehydrogenase [acceptor]	529	0
1019	DR_0966	980855	984631	+	5-methyltetrahydrofolate--homocysteine methyltransferase	1258	DR_RS04990	980855	984631	+	metH	methionine synthase	1258	KDR_0966	979347	983129	+	Methionine synthase	1260	2
1020	DR_0967	984659	985312	+	hypothetical protein	217	DR_RS04995	984689	985312	+		integrin alpha	207	KDR_0967	983187	983810	+	hypothetical protein	207	0
1021	DR_0968	985425	986165	+	5,10-methylenetetrahydrofolate reductase-related protein	246	DR_RS05000	985425	986165	+		methylenetetrahydrofolate reductase	246	KDR_0968	983923	984663	+	hypothetical protein	246	0
1022	DR_0969	986321	987607	-	hypothetical protein	428	DR_RS05005	986321	987607	-		DUF4139 domain-containing protein	428	KDR_0969	984819	986105	-	hypothetical protein	428	0
1023	DR_0970	987721	988674	-	electron transfer flavoprotein, alpha subunit	317	DR_RS05010	987721	988674	-		electron transfer flavoprotein subunit alpha/FixB family protein	317	KDR_0970	986219	987172	-	Electron transfer flavoprotein subunit alpha	317	0
1024	DR_0971	988674	989435	-	electron transfer flavoprotein, beta subunit	253	DR_RS05015	988674	989435	-		electron transfer flavoprotein subunit beta/FixA family protein	253	KDR_0971	987172	987933	-	Electron transfer flavoprotein subunit beta	253	0
1025	DR_0972	989752	990447	+	conserved hypothetical protein	231	DR_RS05020	989752	990447	+		hypothetical protein	231	KDR_0972	988250	988945	+	hypothetical protein	231	0
1026	DR_0973	990444	990851	-	gamma-carboxymuconolactone decarboxylase	135	DR_RS05025	990444	990851	-		carboxymuconolactone decarboxylase family protein	135	KDR_0973	988942	989349	-	hypothetical protein	135	0
1027	DR_0974	990890	991477	+	conserved hypothetical protein	195	DR_RS05030	990920	991477	+		AAA family ATPase	185	KDR_0974	989403	989975	+	hypothetical protein	190	5
1028	DR_0975	991482	991985	-	MutT/nudix family protein	167	DR_RS05035	991482	991985	-		NUDIX hydrolase	167	KDR_0975	989980	990483	-	hypothetical protein	167	0
1029	DR_0976	991972	993099	-	peptide chain release factor 1	375	DR_RS05040	991972	993090	-	prfA	peptide chain release factor 1	372	KDR_0976	990470	991588	-	Peptide chain release factor 1	372	0
1030	DR_0977	993349	994821	+	phosphoenolpyruvate carboxykinase	490	DR_RS05045	993421	994821	+	pckA	phosphoenolpyruvate carboxykinase (ATP)	466	KDR_0977	991919	993526	+	Phosphoenolpyruvate carboxykinase (ATP)	535	69
1031	DR_0978	994760	995986	-	transposase, putative	408	DR_RS05050	994760	995986	-	tnpB	IS200/IS605 family element RNA-guided endonuclease TnpB	408	KDR_0977n1	993742	994593	+	hypothetical protein	283	NA	insertion
1032	DR_0979	995973	996395	-	transposase, putative	140	DR_RS05055	995973	996395	-	tnpA	IS200/IS605-like element ISDra2 family transposase	140	KDR_0977n2	994762	994896	+	hypothetical protein	44	NA	insertion
1033														KDR_0977n3	994984	996129	+	TPP-dependent acetoin dehydrogenase subunit alpha	381	NA	insertion
1034														KDR_0977n4	996382	997407	+	TPP-dependent acetoin dehydrogenase subunit beta	341	NA	insertion
1035														KDR_0980n	997654	998913	+	Glutamate/leucine dehydrogenase	419	NA	insertion
1036	DR_0980	996456	997634	+	glutamate dehydrogenase, putative	392	DR_RS05060	996456	997634	+		Glu/Leu/Phe/Val dehydrogenase	392	KDR_0980	998978	1000291	+	Glutamate dehydrogenase	437	45
1037	DR_0981	997631	998665	-	GGDEF family protein	344	DR_RS05065	997631	998665	-		GGDEF domain-containing protein	344	KDR_0981	1000461	1001495	-	hypothetical protein	344	0
1038	DR_0982	998738	999349	-	conserved hypothetical protein	203	DR_RS05070	998738	999349	-		site-2 protease family protein	203	KDR_0982	1001568	1002179	-	hypothetical protein	203	0
1039	DR_0983	999399	1000523	-	tRNA nucleotidyltransferase, putative	374	DR_RS05075	999399	1000523	-		CCA tRNA nucleotidyltransferase	374	KDR_0983	1002229	1003353	-	CC-adding tRNA nucleotidyltransferase	374	0
1040	DR_0984	1000523	1001783	-	pseudogene		DR_RS16685	1000523	1000777	-		PDZ domain-containing protein	84	KDR_0984	1003353	1004615	-	Putative serine protease HtrA	420	336
1041							DR_RS16690	1000786	1001205	-		trypsin-like peptidase domain-containing protein, partial	139							NA	merged into KDR_0984
1042							DR_RS16695	1001187	1001783	-		trypsin-like peptidase domain-containing protein	198							NA	merged into KDR_0984
1043	DR_0985	1001875	1002834	-	conserved hypothetical protein	319	DR_RS05085	1001875	1002756	-	hslO	Hsp33 family molecular chaperone HslO	293	KDR_0985	1004707	1005666	-	33 kDa chaperonin	319	26
1044	DR_0986	1003017	1004996	+	extracellular solute binding protein, family 5	659								KDR_0986	1005967	1007823	+	Periplasmic dipeptide transport protein	618	NA	re-annotation
1045	DR_0987	1005049	1005768	+	DNA-binding response regulator	239	DR_RS05095	1005091	1005768	+		response regulator transcription factor	225	KDR_0987	1007918	1008595	+	Transcriptional regulatory protein LiaR	225	0
1046	DR_0988	1005906	1006388	-	hypothetical protein	160	DR_RS05100	1005906	1006388	-		OmpH family outer membrane protein	160	KDR_0988	1008733	1009215	-	hypothetical protein	160	0
1047	DR_0989	1006525	1007055	-	cationic outer membrane protein OmpH, putative	176	DR_RS05105	1006525	1007007	-		OmpH family outer membrane protein	160	KDR_0989	1009352	1009834	-	hypothetical protein	160	0
1048	DR_0990	1007146	1007775	+	acetoin utilization protein, putative	209	DR_RS05110	1007146	1007775	+		CBS and ACT domain-containing protein	209	KDR_0990	1009973	1010602	+	Inosine-5'-monophosphate dehydrogenase	209	0
1049	DR_0991	1008232	1009407	-	aminotransferase, class V	391	DR_RS05115	1008232	1009386	-		alanine--glyoxylate aminotransferase family protein	384	KDR_0991	1011060	1012214	-	Serine-pyruvate aminotransferase	384	0
1050	DR_0992	1009495	1010844	+	NADH oxidase	449	DR_RS05120	1009495	1010844	+		FAD-dependent oxidoreductase	449	KDR_0992	1012323	1013672	+	Coenzyme A disulfide reductase	449	0
1051	DR_0993	1010926	1011276	-	hypothetical protein	116	DR_RS05125	1010926	1011276	-		roadblock/LC7 domain-containing protein	116	KDR_0993	1013754	1014104	-	hypothetical protein	116	0
1052	DR_0994	1011273	1011611	-	hypothetical protein	112	DR_RS05130	1011273	1011611	-		roadblock/LC7 domain-containing protein	112	KDR_0994	1014101	1014439	-	hypothetical protein	112	0
1053	DR_0995	1011608	1011955	-	conserved hypothetical protein	115	DR_RS05135	1011608	1011955	-		roadblock/LC7 domain-containing protein	115	KDR_0995	1014436	1014783	-	hypothetical protein	115	0
1054	DR_0996	1012025	1012252	+	hypothetical protein	75
1055	DR_0997	1012367	1013149	+	transcriptional regulator, FNR/CRP family	260	DR_RS05140	1012367	1013149	+		cyclic nucleotide-binding domain-containing protein	260	KDR_0997	1015195	1015806	+	Transcriptional regulator, DdrI	203	-57
1056	DR_0998	1013157	1014209	+	mrp protein	350	DR_RS05145	1013157	1014209	+		Mrp/NBP35 family ATP-binding protein	350	KDR_0998	1015984	1017036	+	Iron-sulfur cluster carrier protein	350	0
1057	DR_0999	1014206	1014883	+	conserved hypothetical protein	225	DR_RS05150	1014206	1014883	+		transcriptional regulator	225	KDR_0999	1017033	1017710	+	hypothetical protein	225	0
1058	DR_1000	1014891	1015478	+	hypothetical protein	195	DR_RS05155	1014912	1015478	+		2\\'-5\\' RNA ligase family protein	188	KDR_1000	1017739	1018305	+	hypothetical protein	188	0
1059	DR_1001	1015681	1016811	-	phospho-2-dehydro-3-deoxyheptonate aldolase/chorismate mutase	376	DR_RS05160	1015681	1016781	-		bifunctional 3-deoxy-7-phosphoheptulonate synthase/chorismate mutase	366	KDR_1001	1018508	1019608	-	Protein AroA(G)	366	0
1060	DR_1002	1016849	1017298	-	conserved hypothetical protein	149	DR_RS05165	1016849	1017298	-		hypothetical protein	149	KDR_1002	1019676	1020125	-	Group 2 truncated hemoglobin YjbI	149	0
1061	DR_1003	1017342	1017941	-	transcriptional regulator	199	DR_RS05170	1017342	1017941	-		TetR family transcriptional regulator C-terminal domain-containing protein	199	KDR_1003	1020169	1020768	-	HTH-type transcriptional regulator BetI	199	0
1062	DR_1004	1018036	1018347	+	sugE protein	103	DR_RS05175	1018036	1018347	+		multidrug efflux SMR transporter	103	KDR_1004	1020863	1021174	+	Guanidinium exporter	103	0
1063	DR_1005	1018344	1018685	+	sugE protein	113	DR_RS05180	1018344	1018685	+		MULTISPECIES: multidrug efflux SMR transporter	113	KDR_1005	1021171	1021512	+	Guanidinium exporter	113	0
1064	DR_1006	1018720	1019841	-	dGTP triphosphohydrolase-related protein	373	DR_RS05185	1018720	1019841	-	dgt	dNTP triphosphohydrolase	373	KDR_1006	1021547	1022668	-	Deoxyguanosinetriphosphate triphosphohydrolase-like protein	373	0
1065	DR_1007	1019945	1020445	+	MutT/nudix family protein	166	DR_RS05190	1019945	1020445	+		NUDIX hydrolase	166	KDR_1007	1022772	1023272	+	ADP-ribose pyrophosphatase	166	0
1066	DR_1008	1020442	1021335	+	riboflavin kinase/FMN adenylyltransferase	297	DR_RS05195	1020442	1021335	+	ribF	riboflavin biosynthesis protein RibF	297	KDR_1008	1023269	1024162	+	Bifunctional riboflavin kinase/FMN adenylyltransferase	297	0
1067	DR_1009	1021402	1022706	-	conserved hypothetical protein	434	DR_RS16700	1021402	1022706	-		CAP domain-containing protein	434	KDR_1009	1024229	1026076	-	hypothetical protein	615	181
1068	DR_1010	1022660	1023292	+	hypothetical protein	210	DR_RS05205	1022942	1023244	-		hypothetical protein	100							NA	no annotation
1069	DR_1011	1023413	1024318	+	conserved hypothetical protein	301	DR_RS05210	1023413	1024318	+		1,4-dihydroxy-6-naphthoate synthase	301	KDR_1011	1026245	1027150	+	1,4-dihydroxy-6-naphtoate synthase	301	0
1070	DR_1012	1024354	1025277	+	ABC transporter, ATP-binding protein	307	DR_RS05215	1024354	1025277	+		ABC transporter ATP-binding protein	307	KDR_1012	1027225	1028109	+	Bacitracin transport ATP-binding protein BcrA	294	-13
1071	DR_1013	1025277	1026050	+	hypothetical protein	257	DR_RS05220	1025277	1026050	+		ABC transporter permease	257	KDR_1013	1028109	1028882	+	hypothetical protein	257	0
1072	DR_1014	1026256	1026693	-	vanadium chloroperoxidase-related protein	145	DR_RS05225	1026256	1026693	-		vanadium-dependent haloperoxidase	145	KDR_1014m	1029088	1030431	-	vanadium-dependent haloperoxidase	447	NA	fusion: DR_1014+DR_1015
1073	DR_1015	1026744	1027598	-	hypothetical protein	284	DR_RS05230	1026744	1027598	-		hypothetical protein	284							NA	fusion
1074	DR_1016	1027697	1029028	+	thiophene and furan oxidation protein	443	DR_RS05235	1027697	1029028	+	mnmE	tRNA uridine-5-carboxymethylaminomethyl(34) synthesis GTPase MnmE	443	KDR_1016	1030530	1031861	+	tRNA modification GTPase MnmE	443	0
1075							DR_RS05240	1029036	1029200	-		hypothetical protein	54	KDR_1016n	1031869	1032033	-	hypothetical protein	54	0
1076	DR_1017	1029452	1030249	+	rRNA methylase	265	DR_RS05245	1029452	1030249	+		RNA methyltransferase	265	KDR_1017	1032285	1033082	+	23S rRNA (uridine(2479)-2'-O)-methyltransferase	265	0
1077	DR_1018	1030452	1031648	+	hypothetical protein	398	DR_RS05250	1030452	1031648	+		hypothetical protein	398	KDR_1018	1033285	1034481	+	hypothetical protein	398	0
1078	DR_1019	1031813	1033381	+	glycerol-3-phosphate dehydrogenase	522	DR_RS05255	1031813	1033381	+		glycerol-3-phosphate dehydrogenase/oxidase	522	KDR_1019	1034646	1036214	+	Glycerol-3-phosphate dehydrogenase 2	522	0
1079	DR_1020	1033441	1035408	-	cell division protein FtsH	655	DR_RS05260	1033441	1035186	-	ftsH	ATP-dependent zinc metalloprotease FtsH, partial	581	KDR_1020	1036274	1038241	-	ATP-dependent zinc metalloprotease FtsH	655	74
1080	DR_1021	1035572	1036075	+	hypothetical protein	167	DR_RS05265	1035572	1036075	+		DUF4384 domain-containing protein	167	KDR_1021	1038405	1038908	+	hypothetical protein	167	0
1081	DR_1022	1036177	1037163	+	conserved hypothetical protein	328								KDR_1022m	1039010	1040422	+	hypothetical protein	470	NA	fusion: DR_1022+DR_1023
1082	DR_1023	1037055	1037588	+	hypothetical protein	177	DR_RS05275	1037127	1037588	+		hypothetical protein	153							NA	fusion
1083	DR_1024	1037585	1038100	+	conserved hypothetical protein	171	DR_RS05280	1037585	1038100	+		putative metal-dependent hydrolase	171	KDR_1024	1040419	1040934	+	Putative metal-dependent hydrolase YfiT	171	0
1084	DR_1025	1038101	1038580	+	MutT/nudix family protein	159	DR_RS05285	1038101	1038580	+		NUDIX domain-containing protein	159	KDR_1025	1040935	1041414	+	NADH pyrophosphatase	159	0
1085	DR_1026	1038577	1039941	-	oxidoreductase	454	DR_RS05290	1038577	1039941	-		FAD-binding oxidoreductase	454	KDR_1026	1041411	1042775	-	putative FAD-linked oxidoreductase	454	0
1086	DR_1027	1039795	1040822	+	pseudogene									KDR_1027	1042914	1043657	+	Arginine-binding extracellular protein ArtP	247	NA	re-annotation
1087	DR_1028	1040876	1041526	+	amino acid ABC transporter, permease protein	216	DR_RS05300	1040876	1041526	+		amino acid ABC transporter permease	216	KDR_1028	1043711	1044361	+	Arginine transport system permease protein ArtQ	216	0
1088	DR_1029	1041530	1042015	+	epoxidase, putative	161	DR_RS16715	1041931	1042101	+		cupin domain-containing protein	56	KDR_1029	1044365	1044937	+	HTH-type transcriptional regulator PuuR	190	134
1089	DR_1030	1042129	1043265	+	aminotransferase, putative	378	DR_RS05310	1042129	1043265	+		PLP-dependent aminotransferase family protein	378	KDR_1030	1044965	1046101	+	2-aminoadipate transaminase	378	0
1090	DR_1031	1043315	1044376	+	(S)-2-hydroxy-acid oxidase	353	DR_RS05315	1043315	1044376	+		alpha-hydroxy-acid oxidizing protein	353	KDR_1031	1046151	1047212	+	4-hydroxymandelate oxidase	353	0
1091	DR_1032	1044413	1045183	+	gufA protein	256	DR_RS05320	1044413	1045183	+		ZIP family metal transporter	256	KDR_1032	1047249	1048019	+	Zinc transporter ZupT	256	0
1092	DR_1033	1045205	1045618	+	hypothetical protein	137	DR_RS05325	1045424	1045618	+		hypothetical protein	64	KDR_1033	1048041	1048454	+	hypothetical protein	137	73
1093	DR_1034	1045869	1046627	-	branched-chain amino acid ABC transporter, ATP-binding protein	252	DR_RS05330	1045869	1046627	-		ABC transporter ATP-binding protein	252	KDR_1034	1048705	1049463	-	High-affinity branched-chain amino acid transport ATP-binding protein LivF	252	0
1094	DR_1035	1046627	1047466	-	branched-chain amino acid ABC transporter, ATP-binding protein	279	DR_RS05335	1046627	1047466	-		ABC transporter ATP-binding protein	279	KDR_1035	1049463	1050302	-	Lipopolysaccharide export system ATP-binding protein LptB	279	0
1095	DR_1036	1047463	1048878	-	branched-chain amino acid ABC transporter, permease protein	471	DR_RS05340	1047463	1048878	-		branched-chain amino acid ABC transporter permease	471	KDR_1036	1050299	1051714	-	hypothetical protein	471	0
1096	DR_1037	1048882	1049952	-	branched-chain amino acid ABC transporter, permease protein	356	DR_RS05345	1048882	1049871	-		branched-chain amino acid ABC transporter permease	329	KDR_1037	1051718	1052707	-	High-affinity branched-chain amino acid transport system permease protein LivH	329	0
1097	DR_1038	1050030	1051211	-	branched-chain amino acid ABC transporter, periplasmic amino acid-binding protein	393	DR_RS05350	1050030	1051184	-		branched-chain amino acid ABC transporter substrate-binding protein	384	KDR_1038	1052866	1054020	-	Leu/Ile/Val-binding protein	384	0
1098	DR_1039	1051525	1054075	+	pseudogene									KDR_1039	1054361	1056913	+	DNA mismatch repair protein MutS	850	NA	re-annotation
1099	DR_1040	1054062	1054499	+	hypothetical protein	145	DR_RS05360	1054062	1054499	+		hypothetical protein	145	KDR_1040	1056900	1057337	+	hypothetical protein	145	0
1100	DR_1041	1054506	1055552	+	conserved hypothetical protein	348	DR_RS05365	1054545	1055552	+		attH protein	335	KDR_1041	1057383	1058390	+	hypothetical protein	335	0
1101	DR_1042	1055645	1056040	+	Pex-related protein	131	DR_RS05370	1055708	1056040	+		PadR family transcriptional regulator	110	KDR_1042	1058546	1058878	+	hypothetical protein	110	0
1102	DR_1043	1056019	1056357	+	hypothetical protein	112	DR_RS05375	1056037	1056357	+		permease prefix domain 1-containing protein	106	KDR_1043m	1058875	1059912	+	hypothetical protein	345	NA	fusion: DR_1043+DR_1044
1103	DR_1044	1056354	1057073	+	hypothetical protein	239	DR_RS05380	1056354	1057073	+		hypothetical protein	239							NA	fusion
1104	DR_1045	1057095	1057451	+	hypothetical protein	118	DR_RS05385	1057134	1057451	+		hypothetical protein	105	KDR_1045	1059973	1060290	+	hypothetical protein	105	0
1105	DR_1046	1057871	1060498	+	ATP-dependent Clp protease, ATP-binding subunit ClpB	875	DR_RS05390	1057940	1060498	+	clpB	ATP-dependent chaperone ClpB	852	KDR_1046	1060779	1063337	+	Chaperone protein ClpB	852	0
1106	DR_1047	1060525	1061007	+	hypothetical protein	160	DR_RS05395	1060576	1061007	+		conjugal transfer protein TraF	143	KDR_1047	1063421	1063846	+	hypothetical protein	141	-2
1107	DR_1048	1061102	1061590	+	hypothetical protein	162	DR_RS05400	1061108	1061590	+		hypothetical protein	160	KDR_1048	1063947	1064429	+	hypothetical protein	160	0
1108	DR_1049	1061702	1062076	+	hypothetical protein	124	DR_RS05410	1061774	1062076	+		DUF2316 family protein	100	KDR_1049	1064613	1064915	+	hypothetical protein	100	0
1109	DR_1050	1061972	1062523	-	hypothetical protein	183	DR_RS05415	1061972	1062523	-		hypothetical protein	183							NA	no annotation
1110	DR_1051	1062523	1063068	-	conserved hypothetical protein	181	DR_RS05420	1062523	1063068	-		MOSC domain-containing protein	181	KDR_1051	1065362	1065907	-	hypothetical protein	181	0
1111	DR_1052	1063119	1063811	+	hypothetical protein	230	DR_RS05425	1063137	1063811	+		spermidine synthase	224	KDR_1052	1065976	1066650	+	hypothetical protein	224	0
1112	DR_1053	1064215	1064925	-	hydrolase, putative	236	DR_RS05435	1065060	1065254	+		DUF2892 domain-containing protein	64	KDR_1053	1067010	1067765	-	hypothetical protein	251	187
1113	DR_1054	1064985	1065209	-	hypothetical protein	74								KDR_1054r	1067900	1068094	+	hypothetical protein	64	NA	re-annotation
1114	DR_1055	1065318	1066625	-	aspartyl-tRNA synthetase, non-discriminating	435	DR_RS05440	1065318	1066625	-	aspS	aspartate--tRNA(Asn) ligase	435	KDR_1055	1068158	1069465	-	Aspartate--tRNA(Asp/Asn) ligase	435	0
1115	DR_1056	1066826	1068190	-	hypothetical protein	454	DR_RS05445	1066826	1068109	-		MFS transporter	427	KDR_1056	1069666	1070949	-	Multidrug resistance protein MdtG	427	0
1116	DR_1057	1068135	1069220	-	phosphinothricin acetyltransferase, putative	361	DR_RS05450	1068135	1069127	-		GNAT family N-acetyltransferase	330	KDR_1057	1070975	1071967	-	Mycothiol acetyltransferase	330	0
1117	DR_1058	1069192	1070088	-	hypothetical protein	298	DR_RS05455	1069192	1070088	-		GNAT family N-acetyltransferase	298	KDR_1058	1071964	1072926	-	Mycothiol acetyltransferase	320	22
1118	DR_1059	1070193	1070795	+	hypothetical protein	200	DR_RS05460	1070193	1070795	+		HD domain-containing protein	200	KDR_1059	1073031	1073633	+	hypothetical protein	200	0
1119	DR_1060	1070928	1071809	+	conserved hypothetical protein	293								KDR_1060	1073784	1074752	+	putative GTPase	322	NA	re-annotation
1120	DR_1061	1071779	1072945	+	NADPH quinone oxidoreductase, putative	388	DR_RS05470	1071956	1072945	+		NADPH:quinone oxidoreductase family protein	329	KDR_1061	1074796	1075785	+	2-haloacrylate reductase	329	0
1121							DR_RS16720	1072888	1073544	-		hypothetical protein	218	KDR_1061n	1075942	1076385	-	hypothetical protein	147	-71
1122	DR_1062	1073615	1074832	-	FemA-related protein	405	DR_RS05480	1073615	1074688	-		lipid II:glycine glycyltransferase FemX	357	KDR_1062	1076456	1077529	-	hypothetical protein	357	0
1123	DR_1063	1074789	1075823	+	peptidyl-prolyl cis-trans isomerase C	344	DR_RS05485	1074798	1075823	+		peptidylprolyl isomerase	341	KDR_1063	1077639	1078664	+	Foldase protein PrsA	341	0
1124	DR_1064	1075873	1076655	-	hypothetical protein	260	DR_RS16725	1075905	1076174	-		hypothetical protein	89	KDR_1064	1078746	1079495	-	hypothetical protein	249	160
1125	DR_1065	1076652	1077221	-	conserved hypothetical protein	189	DR_RS05495	1076652	1077221	-		DinB family protein	189	KDR_1065	1079492	1080061	-	hypothetical protein	189	0
1126	DR_1066	1077363	1077629	-	hypothetical protein	88	DR_RS05500	1077320	1077526	-		DUF4177 domain-containing protein	68	KDR_1066	1080159	1080365	-	hypothetical protein	68	0
1127	DR_1067	1077672	1077908	-	hypothetical protein	78	DR_RS05505	1077672	1077908	-		WGxxGxxG-CTERM domain-containing protein	78	KDR_1067	1080511	1080747	-	hypothetical protein	78	0
1128	DR_1068	1078087	1078923	-	3-hydroxybutyryl-CoA dehydrogenase	278	DR_RS05510	1078087	1078923	-		3-hydroxybutyryl-CoA dehydrogenase	278	KDR_1068	1080926	1081762	-	putative 3-hydroxybutyryl-CoA dehydrogenase	278	0
1129	DR_1069	1078950	1079381	-	hypothetical protein	143	DR_RS05515	1078950	1079381	-		hypothetical protein	143	KDR_1069	1081789	1082220	-	hypothetical protein	143	0
1130	DR_1070	1079477	1080076	-	peptidase E, putative	199	DR_RS05520	1079477	1080076	-		Type 1 glutamine amidotransferase-like domain-containing protein	199	KDR_1070	1082316	1082915	-	putative peptidase	199	0
1131	DR_1071	1080079	1080396	-	conserved hypothetical protein	105	DR_RS05525	1080079	1080396	-		YciI family protein	105	KDR_1071	1082918	1083235	-	hypothetical protein	105	0
1132	DR_1072	1080415	1081596	-	acetyl-CoA acetyltransferase	393	DR_RS05530	1080415	1081596	-		acetyl-CoA C-acetyltransferase	393	KDR_1072	1083254	1084435	-	Acetyl-CoA acetyltransferase	393	0
1133	DR_1073	1081696	1082061	+	hypothetical protein	121	DR_RS05535	1081696	1082061	+		hypothetical protein	121	KDR_1073	1084535	1084882	+	hypothetical protein	115	-6
1134														KDR_1073n	1084912	1085187	+	hypothetical protein	91	NA	new annotation
1135	DR_1074	1082045	1082800	+	(3R)-hydroxymyristoyl-acyl carrier protein dehydratase	251	DR_RS05540	1082372	1082800	+	fabZ	3-hydroxyacyl-ACP dehydratase FabZ	142	KDR_1074	1085202	1085639	+	3-hydroxyacyl-[acyl-carrier-protein] dehydratase FabZ	145	3
1136	DR_1075	1082973	1084157	+	conserved hypothetical protein	394	DR_RS05545	1083012	1084157	+		LptF/LptG family permease	381	KDR_1075	1085851	1086996	+	hypothetical protein	381	0
1137	DR_1076	1084100	1085335	+	cell wall synthesis protein, putative	411	DR_RS05550	1084154	1085335	+		galactosyldiacylglycerol synthase	393	KDR_1076	1086993	1088174	+	Processive diacylglycerol beta-glucosyltransferase	393	0
1138	DR_1077	1085332	1086537	+	chitooligosaccharide deacetylase	401	DR_RS05555	1085332	1086537	+		polysaccharide deacetylase family protein	401	KDR_1077	1088171	1089376	+	hypothetical protein	401	0
1139	DR_1078	1086543	1087433	+	antibiotic biosynthesis protein LmbJ, putative	296	DR_RS05560	1086693	1087433	+		class I SAM-dependent methyltransferase	246	KDR_1078	1089466	1090272	+	Ubiquinone biosynthesis O-methyltransferase, mitochondrial	268	22
1140	DR_1079	1087415	1087672	-	hypothetical protein	85	DR_RS05565	1087415	1087672	-		hypothetical protein	85	KDR_1079	1090254	1090511	-	hypothetical protein	85	0
1141	DR_1080	1087749	1088408	-	rfbJ protein/conserved hypothetical protein	219	DR_RS05570	1087749	1088408	-		glycosyltransferase family 2 protein	219	KDR_1080	1090588	1091247	-	hypothetical protein	219	0
1142	DR_1081	1088466	1089167	-	transcriptional regulator, TetR family	233	DR_RS05575	1088466	1089167	-		TetR/AcrR family transcriptional regulator	233	KDR_1081	1091305	1092033	-	hypothetical protein	242	9
1143	DR_1082	1089419	1089994	+	light-repressed protein A, putative	191	DR_RS05580	1089419	1089994	+	raiA	ribosome-associated translation inhibitor RaiA	191	KDR_1082	1092258	1092833	+	Ribosome hibernation promotion factor	191	0
1144	DR_1083	1090045	1090782	-	hypothetical protein	245	DR_RS05585	1090045	1090755	-		hypothetical protein	236	KDR_1083	1092884	1093594	-	hypothetical protein	236	0
1145	DR_1084	1090854	1092989	+	methylmalonyl-CoA mutase, beta subunit	711	DR_RS05590	1090854	1092989	+	scpA	methylmalonyl-CoA mutase	711	KDR_1084	1093693	1095828	+	Methylmalonyl-CoA mutase	711	0
1146	DR_1085	1093053	1093808	-	conserved hypothetical protein	251	DR_RS05595	1093053	1093808	-		class I SAM-dependent methyltransferase	251	KDR_1085	1095892	1096647	-	hypothetical protein	251	0
1147	DR_1086	1093807	1094910	+	alanine racemase	367	DR_RS05600	1093855	1094910	+	alr	alanine racemase	351	KDR_1086	1096694	1097749	+	Alanine racemase	351	0
1148	DR_1087	1095075	1095935	-	conserved hypothetical protein	286	DR_RS05605	1095075	1095935	-	fni	type 2 isopentenyl-diphosphate Delta-isomerase	286	KDR_1087	1097914	1098774	-	Isopentenyl-diphosphate delta-isomerase	286	0
1149														KDR_1087n	1098811	1098930	-	hypothetical protein	39	NA	new annotation
1150	DR_1088	1096088	1096954	-	conserved hypothetical protein	288	DR_RS05610	1096088	1096954	-		DUF721 domain-containing protein	288	KDR_1088	1098927	1099793	-	hypothetical protein	288	0
1151	DR_1089	1096951	1098030	-	recF protein	359	DR_RS05615	1096951	1098030	-	recF	DNA replication and repair protein RecF	359	KDR_1089	1099790	1100869	-	DNA replication and repair protein RecF	359	0
1152	DR_1090	1098196	1099266	+	GGDEF family protein	356	DR_RS05620	1098196	1099266	+		diguanylate cyclase	356	KDR_1090	1101035	1102105	+	hypothetical protein	356	0
1153	DR_1091	1099503	1099988	-	hypothetical protein	161	DR_RS05625	1099503	1099988	-		hypothetical protein	161	KDR_1091	1102342	1102827	-	hypothetical protein	161	0
1154	DR_1092	1100057	1100557	+	hypothetical protein	166	DR_RS05630	1100063	1100557	+		hypothetical protein	164	KDR_1092	1102902	1103396	+	hypothetical protein	164	0
1155	DR_1093	1101113	1102168	+	tryptophanyl-tRNA synthetase	351	DR_RS05635	1101143	1102168	+	trpS	tryptophan--tRNA ligase	341	KDR_1093	1103984	1105009	+	Tryptophan--tRNA ligase 2	341	0
1156	DR_1094	1102329	1102616	-	hypothetical protein	95	DR_RS05640	1102329	1102610	-		YiaA/YiaB family inner membrane protein	93	KDR_1094	1105170	1105451	-	hypothetical protein	93	0
1157	DR_1095	1102713	1102943	-	hypothetical protein	76	DR_RS05645	1102713	1102943	-		hypothetical protein	76	KDR_1095	1105554	1105784	-	hypothetical protein	76	0
1158	DR_1096	1102980	1104368	-	3-phosphoshikimate-1-carboxyvinyltransferase	462	DR_RS05650	1102980	1104299	-	aroA	3-phosphoshikimate 1-carboxyvinyltransferase	439	KDR_1096	1105821	1107209	-	3-phosphoshikimate 1-carboxyvinyltransferase	462	23
1159	DR_1097	1104497	1105195	-	phosphoglycerate mutase, putative	232	DR_RS05655	1104497	1105186	-		histidine phosphatase family protein	229	KDR_1097	1107338	1108036	-	phosphoglycerate mutase GpmB	232	3
1160	DR_1098	1105249	1106289	+	hypothetical protein	346	DR_RS05660	1105249	1106289	+		hypothetical protein	346	KDR_1098	1108090	1109130	+	hypothetical protein	346	0
1161	DR_1099	1106674	1107267	-	conserved hypothetical protein	197	DR_RS05665	1106674	1107267	-		DUF305 domain-containing protein	197	KDR_1099	1109516	1110109	-	hypothetical protein	197	0
1162	DR_1100	1107264	1108166	-	conserved hypothetical protein	300	DR_RS05670	1107264	1108166	-		rhodanese-related sulfurtransferase	300	KDR_1100	1110106	1111008	-	hypothetical protein	300	0
1163	DR_1101	1108200	1108976	+	conserved hypothetical protein	258	DR_RS05675	1108200	1108976	+		class I SAM-dependent methyltransferase	258	KDR_1101	1111066	1111818	+	2-methoxy-6-polyprenyl-1,4-benzoquinol methylase, mitochondrial	250	-8
1164	DR_1102	1109031	1110008	+	cation efflux system protein	325	DR_RS05680	1109031	1110008	+		cation diffusion facilitator family transporter	325	KDR_1102	1111873	1112850	+	Metal cation efflux system protein CzcD	325	0
1165	DR_1103	1110055	1112328	+	ABC transporter, ATP-binding protein, EF-3 family	757								KDR_1103	1112897	1114984	+	Vitamin B12 import ATP-binding protein BtuD	695	NA	re-annotation
1166	DR_1104	1112556	1112843	+	hypothetical protein	95	DR_RS05690	1112556	1112843	+		DUF2087 domain-containing protein	95	KDR_1104	1115399	1115686	+	hypothetical protein	95	0
1167	DR_1105	1112934	1114445	+	DNA repair protein	503	DR_RS05700	1113102	1114445	+	radA	DNA repair protein RadA	447	KDR_1105	1115945	1117288	+	DNA repair protein RadA	447	0
1168	DR_1106	1114568	1115818	-	dihydroorotase	416	DR_RS05705	1114568	1115818	-		dihydroorotase	416	KDR_1106	1117411	1118661	-	Dihydroorotase	416	0
1169	DR_1107	1115837	1116379	-	hypothetical protein	180	DR_RS05710	1115837	1116379	-		hypothetical protein	180	KDR_1107	1118680	1118856	-	hypothetical protein	58	-122
1170	DR_1108	1116456	1116920	-	hypothetical protein	154	DR_RS05715	1116456	1116920	-		DUF3995 domain-containing protein	154	KDR_1108	1119299	1119763	-	hypothetical protein	154	0
1171	DR_1109	1116921	1117865	-	aspartate carbamoyltransferase	314	DR_RS05720	1116921	1117865	-		aspartate carbamoyltransferase catalytic subunit	314	KDR_1109	1119764	1120708	-	Aspartate carbamoyltransferase	314	0
1172	DR_1110	1117862	1118413	-	pyrimidine operon regulatory protein PyrR	183	DR_RS05725	1117862	1118413	-	pyrR	bifunctional pyr operon transcriptional regulator/uracil phosphoribosyltransferase PyrR	183	KDR_1110	1120705	1121256	-	Bifunctional protein PyrR	183	0
1173														KDR_1110n	1121253	1121528	-	hypothetical protein	91	NA	new annotation
1174	DR_1111	1118661	1119074	-	transcriptional regulator, MerR family	137	DR_RS05730	1118661	1119074	-		MerR family transcriptional regulator	137	KDR_1111	1121552	1121965	-	hypothetical protein	137	0
1175	DR_1112	1119130	1119621	+	hypothetical protein	163	DR_RS05735	1119130	1119621	+		DMT family transporter	163	KDR_1112	1122021	1122512	+	hypothetical protein	163	0
1176	DR_1113	1119606	1120094	+	hypothetical protein	162	DR_RS05740	1119618	1120094	+		DMT family transporter	158	KDR_1113	1122497	1122985	+	hypothetical protein	162	4
1177	DR_1114	1120142	1120690	+	heat shock protein, HSP20 family	182	DR_RS05745	1120193	1120690	+		Hsp20/alpha crystallin family protein	165	KDR_1114	1123084	1123581	+	18 kDa heat shock protein	165	0
1178	DR_1115	1120847	1122043	+	S-layer-like array-related protein	398	DR_RS05750	1120856	1122043	+		DUF4384 domain-containing protein	395	KDR_1115	1123747	1124934	+	hypothetical protein	395	0
1179	DR_1116	1122274	1123299	-	hypothetical protein	341	DR_RS05755	1122274	1123158	-		hypothetical protein	294	KDR_1116	1125165	1126190	-	hypothetical protein	341	47
1180	DR_1117	1123384	1125627	-	ATP-dependent Clp protease, ATP-binding subunit ClpC	747	DR_RS05760	1123384	1125627	-		ATP-dependent Clp protease ATP-binding subunit	747	KDR_1117	1126275	1128518	-	ATP-dependent Clp protease ATP-binding subunit ClpC	747	0
1181	DR_1118	1125852	1126874	-	conserved hypothetical protein	340	DR_RS05765	1125852	1126874	-		PIN/TRAM domain-containing protein	340	KDR_1118	1128743	1129765	-	hypothetical protein	340	0
1182	DR_1119	1126996	1127724	-	conserved hypothetical protein	242	DR_RS05770	1126996	1127724	-		metallophosphoesterase	242	KDR_1119	1129887	1130615	-	hypothetical protein	242	0
1183	DR_t22	1127817	1127890	-	tRNA-Pro									KDR_t25	1130705	1130781	-	tRNA-Pro
1184	DR_1120	1127979	1129163	+	kinase, acetokinase family	394	DR_RS05780	1128018	1129163	+		butyrate kinase	381	KDR_1120	1130870	1132054	+	Butyrate kinase 2	394	13
1185	DR_1121	1129163	1129543	+	hypothetical protein	126	DR_RS05785	1129163	1129543	+		hypothetical protein	126	KDR_1121	1132054	1132434	+	hypothetical protein	126	0
1186	DR_1122	1129614	1130732	+	prephenate dehydrogenase	372	DR_RS05790	1129614	1130732	+		prephenate dehydrogenase	372	KDR_1122	1132505	1133623	+	hypothetical protein	372	0
1187	DR_1123	1130812	1132092	-	UDP-N-acetylglucosamine 1-carboxyvinyltransferase	426	DR_RS05795	1130812	1132092	-	murA	UDP-N-acetylglucosamine 1-carboxyvinyltransferase	426	KDR_1123	1133703	1134983	-	UDP-N-acetylglucosamine 1-carboxyvinyltransferase 2	426	0
1188	DR_1124	1132687	1133958	+	SLH family protein	423	DR_RS05800	1132687	1133958	+		S-layer homology domain-containing protein	423	KDR_1124	1135578	1136849	+	hypothetical protein	423	0
1189	DR_1125	1134183	1134530	+	hypothetical protein	115	DR_RS05810	1134183	1134530	+		hypothetical protein	115	KDR_1125	1137074	1137421	+	hypothetical protein	115	0
1190	DR_1126	1134718	1136772	+	single-stranded-DNA-specific exonuclease, putative	684								KDR_1126	1137418	1139535	+	hypothetical protein	705	NA	re-annotation
1191	DR_1127	1136639	1137889	-	hypothetical protein	416	DR_RS05820	1136639	1137853	-		toxic anion resistance protein	404	KDR_1127	1139532	1140746	-	hypothetical protein	404	0
1192	DR_1128	1137918	1138622	-	hypothetical protein	234	DR_RS05825	1137918	1138622	-		hypothetical protein	234	KDR_1128	1140811	1141515	-	hypothetical protein	234	0
1193	DR_1129	1138631	1139242	-	hypothetical protein	203	DR_RS05830	1138631	1139239	-		hypothetical protein	202	KDR_1129	1141524	1142132	-	hypothetical protein	202	0
1194	DR_1130	1139263	1140651	-	protoporphyrinogen oxidase	462	DR_RS05835	1139263	1140612	-	hemG	protoporphyrinogen oxidase	449	KDR_1130	1142156	1143505	-	Protoporphyrinogen oxidase	449	0
1195	DR_1131	1140623	1141573	-	ferrochelatase	316	DR_RS05840	1140623	1141573	-	hemH	ferrochelatase	316	KDR_1131	1143516	1144466	-	Ferrochelatase	316	0
1196	DR_1132	1141677	1143500	-	dihydroxy-acid dehydratase	607	DR_RS05845	1141677	1143500	-	ilvD	dihydroxy-acid dehydratase	607	KDR_1132	1144570	1146351	-	Dihydroxy-acid dehydratase	593	-14
1197	DR_1133	1143575	1144753	-	uroporphyrinogen decarboxylase	392	DR_RS05850	1143575	1144753	-	hemE	uroporphyrinogen decarboxylase	392	KDR_1133	1146468	1147646	-	Uroporphyrinogen decarboxylase	392	0
1198	DR_1134	1144821	1145021	-	hypothetical protein	66	DR_RS05855	1144821	1145021	-		hypothetical protein	66	KDR_1134	1147714	1147875	-	hypothetical protein	53	-13
1199	DR_1135	1145236	1145892	+	hypothetical protein	218	DR_RS05860	1145236	1145892	+		hypothetical protein	218	KDR_1135	1148130	1148786	+	hypothetical protein	218	0
1200	DR_1136	1145915	1146316	-	hypothetical protein	133	DR_RS05865	1145915	1146316	-		hypothetical protein	133	KDR_1136	1148809	1149168	-	hypothetical protein	119	-14
1201	DR_1137	1146390	1147379	-	hypothetical protein	329	DR_RS05870	1146390	1147361	-		GNAT family N-acetyltransferase	323	KDR_1137	1149284	1150255	-	Mycothiol acetyltransferase	323	0
1202	DR_1138	1147461	1148225	-	hypothetical protein	254	DR_RS05875	1147461	1148225	-		hypothetical protein	254	KDR_1138	1150320	1151120	-	hypothetical protein	266	12
1203	DR_1139	1148302	1148697	-	hypothetical protein	131	DR_RS05880	1148302	1148697	-		inorganic diphosphatase	131	KDR_1139	1151197	1151592	-	hypothetical protein	131	0
1204	DR_1140	1148694	1149068	-	hypothetical protein	124	DR_RS05885	1148694	1149068	-		hypothetical protein	124	KDR_1140	1151589	1151963	-	hypothetical protein	124	0
1205	DR_1141	1149137	1150633	+	glycosyl hydrolase, family 13	498	DR_RS05890	1149170	1150633	+		glycoside hydrolase family 13 protein	487	KDR_1141	1152065	1153528	+	Neopullulanase	487	0
1206	DR_1142	1150677	1152119	+	hypothetical protein	480	DR_RS05895	1150818	1151966	-		hypothetical protein	382	KDR_1142r	1153713	1154861	-	hypothetical protein	382	0
1207							DR_RS05900	1151963	1152250	-		hypothetical protein	95							NA	merged into KDR_1143
1208	DR_1143	1152328	1153038	-	hypothetical protein	236	DR_RS05905	1152328	1152945	-		hypothetical protein	205	KDR_1143	1154858	1155841	-	hypothetical protein	327	122
1209	DR_1144	1153074	1153817	-	hypothetical protein	247	DR_RS05910	1153074	1153817	-		hypothetical protein	247	KDR_1144	1155970	1156713	-	hypothetical protein	247	0
1210	DR_1145	1153825	1155645	-	GTP-binding elongation factor family protein LepA	606	DR_RS05915	1153825	1155645	-	lepA	translation elongation factor 4	606	KDR_1145	1156721	1158541	-	Elongation factor 4	606	0
1211	DR_1146	1155760	1156341	+	general stress protein 26, putative	193	DR_RS05920	1155787	1156341	+		pyridoxamine 5\\'-phosphate oxidase family protein	184	KDR_1146	1158683	1159237	+	hypothetical protein	184	0
1212	DR_1147	1156412	1157293	-	chorismate mutase/prephenate dehydratase	293	DR_RS05925	1156412	1157293	-		prephenate dehydratase	293	KDR_1147	1159308	1160189	-	Bifunctional chorismate mutase/prephenate dehydratase	293	0
1213	DR_1148	1157470	1157997	+	conserved hypothetical protein	175	DR_RS05930	1157506	1157997	+		cation:proton antiporter regulatory subunit	163	KDR_1148	1160402	1160896	+	K(+)/H(+) antiporter subunit KhtT	164	1
1214	DR_1149	1158024	1159175	+	Na+/H+ antiporter, putative	383	DR_RS05935	1158024	1159175	+		cation:proton antiporter	383	KDR_1149	1160923	1162074	+	K(+)/H(+) antiporter subunit KhtU	383	0
1215	DR_1150	1159623	1161140	+	conserved hypothetical protein	505	DR_RS05940	1159761	1161140	+	miaB	tRNA (N6-isopentenyl adenosine(37)-C2)-methylthiotransferase MiaB	459	KDR_1150	1162659	1164038	+	tRNA-2-methylthio-N(6)-dimethylallyladenosine synthase	459	0
1216	DR_1151	1161195	1162103	-	3-hydroxybutyryl-CoA dehydratase	302	DR_RS05945	1161195	1162010	-		enoyl-CoA hydratase-related protein	271	KDR_1151	1164093	1164908	-	Short-chain-enoyl-CoA hydratase	271	0
1217	DR_1152	1162177	1162917	-	conserved hypothetical protein	246	DR_RS05950	1162177	1162917	-		(S)-ureidoglycine aminohydrolase	246	KDR_1152	1165075	1165815	-	(S)-ureidoglycine aminohydrolase	246	0
1218	DR_1153	1163069	1164415	-	allantoinase, putative	448	DR_RS05955	1163069	1164415	-		allantoinase	448	KDR_1153	1165967	1167313	-	Allantoinase	448	0
1219	DR_1154	1164412	1165662	-	N-carbamyl-L-amino acid amidohydrolase	416	DR_RS05960	1164412	1165662	-		allantoate amidohydrolase	416	KDR_1154	1167310	1168560	-	N-carbamoyl-L-amino-acid hydrolase	416	0
1220	DR_1155	1165659	1167050	-	malate synthase, putative	463	DR_RS05965	1165659	1167050	-		malate synthase	463	KDR_1155	1168557	1169948	-	Malate synthase A	463	0
1221	DR_1156	1167114	1167917	-	transcriptional regulator	267	DR_RS05970	1167114	1167917	-		IclR family transcriptional regulator	267	KDR_1156	1170012	1170815	-	Pectin degradation repressor protein KdgR	267	0
1222							DR_RS16735	1168122	1168385	-		hypothetical protein	87							NA	merged into KDR_1157
1223	DR_1157	1168122	1169353	-	pseudogene		DR_RS05980	1168319	1169353	-		glycerate kinase	344	KDR_1157	1171020	1172252	-	Putative hydroxypyruvate reductase	410	66
1224							DR_RS05985	1169359	1169586	-		hypothetical protein	75	KDR_1157n	1172258	1172500	-	hypothetical protein	80	5
1225	DR_1158	1169618	1170184	+	conserved hypothetical protein	188	DR_RS05990	1169618	1170184	+	uraD	2-oxo-4-hydroxy-4-carboxy-5-ureidoimidazoline decarboxylase	188	KDR_1158	1172517	1173083	+	Uric acid degradation bifunctional protein PucL	188	0
1226	DR_1159	1170321	1170866	-	transcriptional regulator, MarR family	181	DR_RS05995	1170321	1170854	-		MarR family transcriptional regulator	177	KDR_1159	1173220	1173753	-	Transcriptional repressor MprA	177	0
1227	DR_1160	1170968	1171864	+	uricase	298	DR_RS06000	1170968	1171864	+	pucL	urate oxidase	298	KDR_1160	1173870	1174763	+	Uricase	297	-1
1228	DR_1161	1171861	1172220	+	conserved hypothetical protein	119	DR_RS06005	1171861	1172220	+	uraH	hydroxyisourate hydrolase	119	KDR_1161	1174760	1175119	+	5-hydroxyisourate hydrolase	119	0
1229	DR_1162	1172331	1172807	-	transcription elongation factor	158	DR_RS06010	1172331	1172807	-	greA	transcription elongation factor GreA	158	KDR_1162	1175230	1175706	-	Transcription elongation factor GreA	158	0
1230	DR_1163	1172856	1173929	-	twitching motility protein	357	DR_RS06015	1172856	1173929	-		type IV pilus twitching motility protein PilT	357	KDR_1163	1175755	1176828	-	Twitching mobility protein	357	0
1231	DR_1164	1173926	1174771	-	pantoate--beta-alanine ligase	281	DR_RS06020	1173926	1174771	-	panC	pantoate--beta-alanine ligase	281	KDR_1164	1176825	1177742	-	Pantothenate synthetase	305	24
1232	DR_1165	1174824	1175195	-	conserved hypothetical protein	123	DR_RS06025	1174824	1175195	-		phage holin family protein	123	KDR_1165	1177723	1178094	-	hypothetical protein	123	0
1233	DR_1166	1175337	1175921	+	hypothetical protein	194	DR_RS06030	1175337	1175921	+		hypothetical protein	194	KDR_1166	1178236	1178820	+	hypothetical protein	194	0
1234	DR_1167	1175954	1176556	+	dedA protein	200	DR_RS06035	1175954	1176556	+		DedA family protein	200	KDR_1167	1178853	1179455	+	putative membrane protein	200	0
1235	DR_1168	1176525	1177367	-	MutT/nudix family protein	280	DR_RS06040	1176525	1177367	-	nudC	NAD(+) diphosphatase	280	KDR_1168	1179424	1180266	-	NADH pyrophosphatase	280	0
1236	DR_1169	1177364	1178503	-	conserved hypothetical protein	379	DR_RS06045	1177364	1178503	-		VWA-like domain-containing protein	379	KDR_1169	1180263	1181402	-	hypothetical protein	379	0
1237	DR_1170	1178500	1179282	-	hypothetical protein	260	DR_RS06050	1178500	1179282	-		hypothetical protein	260	KDR_1170	1181399	1182181	-	hypothetical protein	260	0
1238	DR_1171	1179287	1180309	-	conserved hypothetical protein	340	DR_RS06055	1179287	1180309	-		MoxR family ATPase	340	KDR_1171	1182186	1183208	-	hypothetical protein	340	0
1239	DR_1172	1180478	1181374	-	hypothetical protein	298	DR_RS06060	1180478	1181374	-		hypothetical protein	298	KDR_1172	1183377	1184273	-	hypothetical protein	298	0
1240	DR_1173	1181431	1182423	+	shikimate 5-dehydrogenase, putative	330	DR_RS06065	1181602	1182423	+		shikimate dehydrogenase	273	KDR_1173	1184348	1185322	+	Shikimate dehydrogenase (NADP(+))	324	51
1241	DR_1174	1182459	1185854	+	sensory box sensor histidine kinase	1131	DR_RS06070	1182420	1185854	+		PAS domain S-box protein	1144	KDR_1174	1185319	1188753	+	Adaptive-response sensory-kinase SasA	1144	0
1242	DR_1175	1185937	1187088	+	sensor histidine kinase/response regulator	383	DR_RS06075	1185979	1187088	+		ATP-binding protein	369	KDR_1175	1188750	1189988	+	Adaptive-response sensory-kinase SasA	412	43
1243	DR_1176	1187178	1187426	-	hypothetical protein	82	DR_RS06080	1187178	1187426	-		hypothetical protein	82	KDR_1176	1190078	1190326	-	hypothetical protein	82	0
1244	DR_1177	1187564	1187986	+	conserved hypothetical protein	140	DR_RS06085	1187564	1187986	+		OsmC family protein	140	KDR_1177	1190464	1190886	+	Protein YhfA	140	0
1245	DR_1178	1187983	1188819	+	hypothetical protein	278	DR_RS06090	1187983	1188819	+		PhzF family phenazine biosynthesis protein	278	KDR_1178	1190883	1191719	+	hypothetical protein	278	0
1246	DR_1179	1188875	1190521	+	hypothetical protein	548	DR_RS06095	1188935	1190521	+		phospholipase D-like domain-containing protein	528	KDR_1179	1191835	1193421	+	Cardiolipin synthase B	528	0
1247	DR_1180	1190526	1191035	+	hypothetical protein	169	DR_RS06100	1190526	1191035	+		hypothetical protein	169	KDR_1180	1193426	1193935	+	hypothetical protein	169	0
1248	DR_1181	1191094	1191507	-	hypothetical protein	137	DR_RS06105	1191094	1191507	-		pyridoxamine 5\\'-phosphate oxidase family protein	137	KDR_1181	1193994	1194407	-	hypothetical protein	137	0
1249	DR_1182	1191642	1192166	+	phosphinothricin acetyltransferase	174	DR_RS06110	1191642	1192166	+		GNAT family N-acetyltransferase	174	KDR_1182	1194542	1195066	+	L-methionine sulfoximine/L-methionine sulfone acetyltransferase	174	0
1250	DR_1183	1192256	1192882	+	mazG protein	208	DR_RS06115	1192256	1192882	+		MazG family protein	208	KDR_1183	1195156	1195782	+	Nucleoside triphosphate pyrophosphohydrolase	208	0
1251	DR_1184	1192879	1193463	+	MutT/nudix family protein	194	DR_RS06120	1192879	1193463	+		CoA pyrophosphatase	194	KDR_1184	1195779	1196363	+	putative Nudix hydrolase NudL	194	0
1252	DR_1185	1193526	1194569	-	S-layer-like array-related protein	347	DR_RS06125	1193526	1194569	-		PEGA domain-containing protein	347	KDR_1185	1196426	1197469	-	hypothetical protein	347	0
1253	DR_1186	1194614	1194844	+	hypothetical protein	76	DR_RS16740	1194614	1194844	+		hypothetical protein	76							NA	no annotation
1254	DR_1187	1194841	1195752	+	conserved hypothetical protein	303	DR_RS06135	1194952	1195752	+		TerC family protein	266	KDR_1187	1197852	1198652	+	hypothetical protein	266	0
1255	DR_1188	1195812	1197146	-	permease, putative	444	DR_RS06140	1195812	1197146	-		AI-2E family transporter	444	KDR_1188	1198712	1200046	-	hypothetical protein	444	0
1256	DR_1189	1197280	1198965	+	methylmalonyl-CoA mutase, alpha subunit, chain A	561	DR_RS06145	1197319	1198965	+		methylmalonyl-CoA mutase family protein	548	KDR_1189	1200213	1201865	+	Methylmalonyl-CoA mutase	550	2
1257	DR_1190	1198979	1199629	+	hypothetical protein	216	DR_RS06150	1199009	1199629	+		TMEM175 family protein, partial	206	KDR_1190	1201909	1202529	+	hypothetical protein	206	0
1258	DR_1191	1199855	1201159	+	tRNA nucleotidyltransferase/poly A polymerase family protein	434	DR_RS06155	1199855	1201159	+		CCA tRNA nucleotidyltransferase	434	KDR_1191	1202755	1204059	+	A-adding tRNA nucleotidyltransferase	434	0
1259	DR_1192	1201217	1202323	+	conserved hypothetical protein	368	DR_RS06160	1201217	1202323	+		App1 family protein	368	KDR_1192	1204117	1205223	+	hypothetical protein	368	0
1260	DR_1193	1202507	1203091	+	hypothetical protein	194	DR_RS06165	1202396	1203091	+		hypothetical protein	231	KDR_1193	1205296	1205991	+	hypothetical protein	231	0
1261	DR_1194	1203115	1203615	+	hypothetical protein	166	DR_RS06170	1203115	1203615	+		DUF1999 domain-containing protein	166	KDR_1194	1206015	1206515	+	hypothetical protein	166	0
1262	DR_1195	1203867	1204757	-	hypothetical protein	296	DR_RS06175	1203867	1204691	-		hypothetical protein	274	KDR_1195	1206767	1207591	-	hypothetical protein	274	0
1263	DR_1196	1204787	1205653	-	transposase, putative	288	DR_RS06180	1204787	1205770	-		IS4 family transposase	327	KDR_1196	1207687	1208625	-	IS4 family transposase ISDra1	312	-15
1264	DR_1197	1205621	1205929	+	hypothetical protein	102								KDR_1197	1208626	1208781	+	hypothetical protein	51	NA	re-annotation
1265	DR_1198	1206001	1207782	-	GTP-binding elongation factor family protein TypA/BipA	593	DR_RS06185	1206001	1207782	-	typA	translational GTPase TypA	593	KDR_1198	1208900	1210681	-	GTP-binding protein TypA/BipA	593	0
1266	DR_1199	1208074	1208646	-	protease I	190	DR_RS06190	1208074	1208646	-		type 1 glutamine amidotransferase	190	KDR_1199	1210973	1211545	-	Putative cysteine protease YraA	190	0
1267	DR_1200	1208796	1209803	-	hypothetical protein	335	DR_RS06195	1208796	1209503	-		hypothetical protein	235	KDR_1200	1211695	1212402	-	hypothetical protein	235	0
1268	DR_1201	1209784	1212849	+	hypothetical protein	1021	DR_RS06200	1209784	1212849	+		hypothetical protein	1021	KDR_1201	1212683	1215748	+	hypothetical protein	1021	0
1269	DR_1202	1212874	1213623	-	hypothetical protein	249	DR_RS06205	1212874	1213608	-		hypothetical protein	244	KDR_1202	1215773	1216522	-	hypothetical protein	249	5
1270	DR_1203	1213701	1214459	-	LmbE-related protein	252	DR_RS06210	1213701	1214459	-		PIG-L family deacetylase	252	KDR_1203	1216600	1217358	-	Mycothiol S-conjugate amidase	252	0
1271	DR_1204	1214433	1214927	+	4-carboxymuconolactone decarboxylase	164	DR_RS06215	1214517	1214927	+	pcaC	4-carboxymuconolactone decarboxylase	136	KDR_1204	1217416	1217826	+	hypothetical protein	136	0
1272	DR_1205	1215027	1215689	+	deoxyribose-phosphate aldolase	220	DR_RS06220	1215027	1215689	+	deoC	deoxyribose-phosphate aldolase	220	KDR_1205	1217926	1218588	+	Deoxyribose-phosphate aldolase	220	0
1273	DR_1206	1215689	1216276	+	maf protein	195	DR_RS06225	1215689	1216276	+		Maf family nucleotide pyrophosphatase	195	KDR_1206	1218588	1219175	+	dTTP/UTP pyrophosphatase	195	0
1274	DR_1207	1216195	1217997	-	cell cycle protein MesJ, putative/cytosine deaminase-related protein	600	DR_RS06230	1216195	1217901	-	tilS	tRNA lysidine(34) synthetase TilS	568	KDR_1207	1219094	1220800	-	tRNA(Ile)-lysidine synthase	568	0
1275	DR_1208	1218015	1218506	+	bacterioferritin comigratory protein	163	DR_RS06235	1218015	1218506	+		peroxiredoxin	163	KDR_1208	1220914	1221405	+	Putative peroxiredoxin	163	0
1276	DR_1209	1218503	1218982	+	bacterioferritin comigratory protein	159	DR_RS06240	1218503	1218982	+		peroxiredoxin	159	KDR_1209	1221402	1221881	+	Putative peroxiredoxin bcp	159	0
1277	DR_1210	1218982	1219659	+	hypothetical protein	225	DR_RS06245	1218982	1219659	+		hypothetical protein	225	KDR_1210	1221881	1222558	+	hypothetical protein	225	0
1278	DR_1211	1219673	1220260	+	hypothetical protein	195	DR_RS06250	1219736	1220260	+		hypothetical protein	174	KDR_1211	1222635	1223147	+	hypothetical protein	170	-4
1279	DR_1212	1220324	1220830	-	hypothetical protein	168	DR_RS06255	1220324	1220830	-		hypothetical protein	168	KDR_1212	1223222	1223728	-	hypothetical protein	168	0
1280	DR_1213	1220917	1221969	+	serine/threonine protein kinase, putative	350	DR_RS06260	1221001	1221969	+		protein kinase	322	KDR_1213	1223830	1224867	+	Serine/threonine-protein kinase PknD	345	23
1281	DR_1214	1222047	1222997	-	acetyl-CoA carboxylase carboxyl transferase, alpha subunit	316	DR_RS06265	1222047	1222997	-		acetyl-CoA carboxylase carboxyltransferase subunit alpha	316	KDR_1214	1224945	1225895	-	Acetyl-coenzyme A carboxylase carboxyl transferase subunit alpha	316	0
1282	DR_1215	1222994	1223848	-	acetyl-CoA carboxylase carboxyl transferase, beta subunit	284	DR_RS06270	1222994	1223848	-	accD	acetyl-CoA carboxylase, carboxyltransferase subunit beta	284	KDR_1215	1225892	1226746	-	Acetyl-coenzyme A carboxylase carboxyl transferase subunit beta	284	0
1283	DR_1216	1223954	1224430	-	hypothetical protein	158	DR_RS06275	1223954	1224424	-		hypothetical protein	156	KDR_1216	1226852	1227328	-	hypothetical protein	158	2
1284	DR_1217	1224567	1225271	+	transcriptional regulator, IclR family	234	DR_RS06280	1224567	1225271	+		IclR family transcriptional regulator	234	KDR_1217	1227465	1228169	+	HTH-type transcriptional regulator XynR	234	0
1285	DR_1218	1225344	1225688	-	hypothetical protein	114	DR_RS06285	1225344	1225685	-		helix-turn-helix domain-containing protein	113	KDR_1218	1228242	1228514	-	hypothetical protein	90	-23
1286	DR_1219	1225685	1227934	-	ferrous iron transport protein B	749	DR_RS06290	1225685	1227934	-	feoB	ferrous iron transport protein B	749	KDR_1219	1228583	1230832	-	Fe(2+) transporter FeoB	749	0
1287	DR_1220	1227931	1228161	-	ferrous iron transport protein A	76	DR_RS06295	1227931	1228161	-		ferrous iron transport protein A	76	KDR_1220	1230829	1231059	-	hypothetical protein	76	0
1288	DR_1221	1228226	1228963	-	hypothetical protein	245	DR_RS06300	1228226	1229035	-		hypothetical protein	269	KDR_1221	1231124	1232116	-	hypothetical protein	330	61
1289														KDR_1221n1	1232236	1232991	+	regulator	251	NA	insertion
1290														KDR_1221n2	1232988	1233896	+	EamA family transporter	302	NA	insertion
1291	DR_1222	1229098	1229796	-	polysaccharide deacetylase, putative	232								KDR_1222	1233907	1234605	-	hypothetical protein	232	NA	re-annotation
1292	DR_1223	1229793	1231079	-	multidrug resistance protein-related protein	428	DR_RS06310	1229793	1231079	-		MFS transporter	428	KDR_1223	1234602	1235888	-	putative glycolipid permease LtaA	428	0
1293	DR_1224	1231124	1231675	+	glycosyl transferase-related protein	183	DR_RS06315	1231145	1231675	+		glycosyltransferase	176	KDR_1224	1235933	1236646	+	hypothetical protein	237	61
1294	DR_1225	1231617	1232825	-	mannosyltransferase, putative	402	DR_RS06320	1231617	1232825	-		glycosyltransferase family 4 protein	402	KDR_1225	1236588	1237796	-	D-inositol-3-phosphate glycosyltransferase	402	0
1295	DR_1226	1232894	1233985	+	hypothetical protein	363	DR_RS06325	1232939	1233985	+		Sectered polysaccharide deacetylase	348	KDR_1226	1237910	1239010	+	hypothetical protein	366	18
1296	DR_1227	1234042	1235451	-	two-component sensor histidine kinase	469								KDR_1227m	1239014	1241914	-	hypothetical protein	966	NA	fusion: DR_1227+DR_1228+DR_1229
1297	DR_1228	1235582	1235986	+	hypothetical protein	134														NA	fusion
1298	DR_1229	1235983	1236942	-	hypothetical protein	319														NA	fusion
1299	DR_1230	1236986	1237642	-	hypothetical protein	218	DR_RS06335	1236986	1237741	-		DUF4388 domain-containing protein	251	KDR_1230	1241958	1242713	-	hypothetical protein	251	0
1300	DR_1231	1237725	1240133	+	hypothetical protein	802	DR_RS06340	1237875	1240133	+		hypothetical protein	752	KDR_1231	1242847	1245105	+	hypothetical protein	752	0
1301	DR_1232	1240130	1240594	+	pilin, type IV, putative	154	DR_RS06345	1240154	1240594	+		prepilin-type N-terminal cleavage/methylation domain-containing protein	146	KDR_1232	1245126	1245566	+	hypothetical protein	146	0
1302	DR_1233	1240595	1241155	+	pilin, type IV, putative	186	DR_RS06350	1240595	1241155	+		type II secretion system GspH family protein	186	KDR_1233	1245567	1246127	+	hypothetical protein	186	0
1303	DR_1234	1241155	1242036	+	hypothetical protein	293	DR_RS06355	1241206	1242036	+		type II secretion system GspH family protein	276	KDR_1234	1246127	1247008	+	hypothetical protein	293	17
1304	DR_1235	1242044	1243822	+	conserved hypothetical protein	592	DR_RS06360	1242098	1243822	+		dynamin family protein	574	KDR_1235	1247070	1248794	+	GTPase Der	574	0
1305	DR_1236	1243856	1244809	+	conserved hypothetical protein	317	DR_RS06365	1243898	1244809	+		cation diffusion facilitator family transporter	303	KDR_1236	1248870	1249781	+	Ferrous-iron efflux pump FieF	303	0
1306	DR_1237	1244825	1245859	-	hypothetical protein	344	DR_RS06370	1244825	1245859	-		DUF1990 family protein	344	KDR_1237	1249797	1250831	-	hypothetical protein	344	0
1307	DR_1238	1245936	1247117	-	homocitrate synthase	393	DR_RS06375	1245936	1247102	-	lysS	homocitrate synthase	388	KDR_1238	1250908	1252089	-	Homocitrate synthase	393	5
1308	DR_1239	1247178	1247660	-	MaoC-related protein	160	DR_RS06380	1247178	1247660	-		MaoC family dehydratase	160	KDR_1239	1252150	1252632	-	Mesaconyl-CoA hydratase	160	0
1309	DR_1240	1247715	1248569	-	citrate lyase, beta subunit	284	DR_RS06385	1247715	1248569	-		CoA ester lyase	284	KDR_1240	1252687	1253541	-	Citrate lyase subunit beta-like protein	284	0
1310	DR_1241	1248652	1248867	-	hypothetical protein	71	DR_RS06390	1248652	1248867	-		hypothetical protein	71							NA	no annotation
1311	DR_1242	1248990	1249532	+	hypothetical protein	180	DR_RS06395	1249014	1249532	+		hypothetical protein	172	KDR_1242	1253986	1254504	+	hypothetical protein	172	0
1312	DR_1243	1249642	1250478	+	serine/threonine protein kinase, putative	278	DR_RS06400	1249642	1250478	+		serine/threonine protein kinase	278	KDR_1243	1254650	1255450	+	Serine/threonine-protein kinase PknB	266	-12
1313	DR_1244	1250478	1251380	+	conserved hypothetical protein	300	DR_RS06405	1250478	1251380	+	holA	DNA polymerase III subunit delta	300	KDR_1244	1255450	1256352	+	hypothetical protein	300	0
1314	DR_1245	1251449	1251946	-	hypothetical protein	165	DR_RS06410	1251449	1251910	-		YbjN domain-containing protein	153	KDR_1245	1256421	1256882	-	hypothetical protein	153	0
1315	DR_1246	1252064	1253113	-	proline dipeptidase	349	DR_RS06415	1252064	1253113	-		Xaa-Pro peptidase family protein	349	KDR_1246	1257036	1258085	-	putative peptidase	349	0
1316	DR_1247	1253300	1254460	+	succinyl-CoA synthetase, beta subunit	386	DR_RS06420	1253300	1254460	+	sucC	ADP-forming succinate--CoA ligase subunit beta	386	KDR_1247	1258272	1259432	+	Succinate--CoA ligase [GDP-forming] subunit beta	386	0
1317	DR_1248	1254462	1255367	+	succinyl-CoA synthetase, alpha subunit	301	DR_RS06425	1254462	1255367	+	sucD	succinate--CoA ligase subunit alpha	301	KDR_1248	1259434	1260339	+	Succinate--CoA ligase [GDP-forming] subunit alpha	301	0
1318	DR_1249	1255486	1256064	+	hypothetical protein	192	DR_RS06430	1255486	1256064	+		hypothetical protein	192	KDR_1249	1260458	1261036	+	hypothetical protein	192	0
1319	DR_1250	1256128	1256901	-	hypothetical protein	257	DR_RS06435	1256128	1256730	-		hypothetical protein	200	KDR_1250	1261100	1261702	-	hypothetical protein	200	0
1320	DR_1251	1256947	1257504	+	hypothetical protein	185	DR_RS06440	1256947	1257504	+		hypothetical protein	185	KDR_1251	1261919	1262476	+	hypothetical protein	185	0
1321	DR_1252	1257533	1258750	-	conserved hypothetical protein	405	DR_RS06445	1257533	1258750	-		saccharopine dehydrogenase family protein	405	KDR_1252	1262505	1263722	-	Carboxynorspermidine synthase	405	0
1322	DR_1253	1258811	1259395	+	hypothetical protein	194	DR_RS06450	1258811	1259395	+		hypothetical protein	194	KDR_1253	1263783	1264367	+	hypothetical protein	194	0
1323	DR_1254	1259437	1259781	+	hypothetical protein	114	DR_RS06455	1259437	1259781	+		hypothetical protein	114	KDR_1254	1264409	1264753	+	hypothetical protein	114	0
1324	DR_1255	1259895	1261058	-	acyl-CoA dehydrogenase	387	DR_RS06460	1259895	1261043	-		acyl-CoA dehydrogenase	382	KDR_1255	1264867	1266030	-	Acyl-CoA dehydrogenase	387	5
1325	DR_1256	1261200	1261463	-	hypothetical protein	87	DR_RS06470	1261200	1261463	-		hypothetical protein	87	KDR_1256	1266172	1266435	-	hypothetical protein	87	0
1326	DR_1257	1261498	1262694	+	L-sorbosone dehydrogenase	398	DR_RS06475	1261519	1262694	+		PQQ-dependent sugar dehydrogenase	391	KDR_1257	1266551	1267666	+	hypothetical protein	371	-20
1327	DR_1258	1262806	1265556	+	SNF2/Rad54 helicase-related protein	916	DR_RS16745	1262806	1265556	+		SWIM zinc finger family protein	916	KDR_1258m	1267778	1272217	+	SNF2/Rad54 DNA helicase (Intein)	1479	NA	fusion: DR_1258+DR_1259
1328	DR_1259	1265444	1267246	+	DNA helicase, SNF2/RAD54 family	600	DR_RS16750	1265531	1267246	+		SNF2-related protein	571							NA	fusion
1329	DR_1260	1267664	1268398	-	conserved hypothetical protein	244	DR_RS06485	1267664	1268398	-		metallophosphatase family protein	244	KDR_1260	1272635	1273369	-	hypothetical protein	244	0
1330	DR_1261	1268488	1268739	-	hypothetical protein	83	DR_RS06490	1268488	1268739	-		DUF2171 domain-containing protein	83	KDR_1261	1273459	1273710	-	hypothetical protein	83	0
1331	DR_1262	1268829	1270424	-	ribonucleoprotein Ro/SS-A-related protein	531	DR_RS06495	1268829	1270424	-		TROVE domain-containing protein	531	KDR_1262	1273800	1275395	-	60 kDa SS-A/Ro ribonucleoprotein	531	0
1332	DR_1263	1270709	1271377	-	conserved hypothetical protein	222	DR_RS06500	1270709	1271188	-		NADAR family protein	159	KDR_1263	1275680	1276159	-	N-glycosidase	159	0
1333	DR_1264	1271510	1271932	-	hypothetical protein	140								KDR_t26	1276206	1276345		tRNA-other
1334	DR_t1264	1271535	1271616	-	tRNA-Tyr									KDR_t27	1276503	1276587	-	tRNA-Tyr
1335	DR_t23	1272041	1272112	-	tRNA-Asp									KDR_t28	1277009	1277083	-	tRNA-Asp
1336	DR_1265	1272387	1273193	-	hypothetical protein	268	DR_RS06520	1272387	1273193	-		GNAT family N-acetyltransferase	268	KDR_1265	1277358	1278164	-	hypothetical protein	268	0
1337	DR_1266	1273515	1275014	+	prolyl-tRNA synthetase	499	DR_RS06525	1273515	1275014	+	proS	proline--tRNA ligase	499	KDR_1266	1278486	1279985	+	Proline--tRNA ligase	499	0
1338	DR_1267	1275224	1275715	+	hypothetical protein	163	DR_RS06530	1275224	1275715	+		tetratricopeptide repeat protein	163	KDR_1267	1280195	1280686	+	hypothetical protein	163	0
1339	DR_1268	1275795	1276199	+	hypothetical protein	134	DR_RS06535	1275870	1276199	+		DinB family protein	109	KDR_1268	1280696	1281172	+	hypothetical protein	158	49
1340	DR_1269	1276264	1276638	+	hypothetical protein	124	DR_RS06540	1276264	1276638	+		hypothetical protein	124	KDR_1269	1281237	1281611	+	hypothetical protein	124	0
1341	DR_1270	1276707	1278274	-	pseudogene									KDR_1270	1281680	1283038	-	Asparagine--tRNA ligase	452	NA	re-annotation
1342							DR_RS06550	1278126	1278410	-		hypothetical protein	94	KDR_1270n	1283100	1283384	-	hypothetical protein	94	0
1343	DR_1271	1278410	1279207	-	conserved hypothetical protein	265	DR_RS06555	1278410	1279207	-		nitroreductase family protein	265	KDR_1271	1283384	1284181	-	hypothetical protein	265	0
1344	DR_1272	1279292	1279600	-	hypothetical protein	102	DR_RS06560	1279292	1279600	-		hypothetical protein	102	KDR_1272	1284266	1284574	-	hypothetical protein	102	0
1345	DR_1273	1279603	1280892	-	conserved hypothetical protein	429	DR_RS06565	1279603	1280892	-		low temperature requirement protein A	429	KDR_1273	1284577	1285866	-	hypothetical protein	429	0
1346	DR_1274	1280889	1281494	-	Holliday junction binding protein	201	DR_RS06570	1280889	1281494	-	ruvA	Holliday junction branch migration protein RuvA	201	KDR_1274	1285863	1286468	-	Holliday junction ATP-dependent DNA helicase RuvA	201	0
1347	DR_1275	1281624	1281914	+	Glu-tRNA(Gln) amidotransferase, subunit C	96	DR_RS06575	1281624	1281914	+	gatC	Asp-tRNA(Asn)/Glu-tRNA(Gln) amidotransferase subunit GatC	96	KDR_1275	1286598	1286888	+	Aspartyl/glutamyl-tRNA(Asn/Gln) amidotransferase subunit C	96	0
1348	DR_1276	1281986	1283263	+	seryl-tRNA synthetase	425	DR_RS06580	1281986	1283263	+	serS	serine--tRNA ligase	425	KDR_1276	1286960	1288237	+	Serine--tRNA ligase	425	0
1349	DR_1277	1283331	1284308	-	ABC transporter, periplasmic substrate-binding protein, putative	325	DR_RS06585	1283331	1284308	-		aliphatic sulfonate ABC transporter substrate-binding protein	325	KDR_1277	1288305	1289282	-	hypothetical protein	325	0
1350	DR_1278	1284555	1285532	+	homoserine dehydrogenase	325	DR_RS06590	1284555	1285532	+		homoserine dehydrogenase	325	KDR_1278	1289529	1290506	+	Homoserine dehydrogenase	325	0
1351	DR_1279	1285792	1286427	+	superoxide dismutase (sodA), Mn family	211	DR_RS06595	1285792	1286427	+	sodA	superoxide dismutase	211	KDR_1279	1290766	1291401	+	Superoxide dismutase [Mn]	211	0
1352	DR_1280	1286484	1286777	+	hypothetical protein	97	DR_RS06600	1286484	1286777	+		hypothetical protein	97	KDR_1280	1291458	1291751	+	hypothetical protein	97	0
1353	DR_1281	1286796	1287563	+	conserved hypothetical protein	255	DR_RS06605	1286796	1287563	+		YmdB family metallophosphoesterase	255	KDR_1281	1291770	1292537	+	Phosphatase/phosphodiesterase	255	0
1354	DR_1282	1287573	1288208	-	hypothetical protein	211	DR_RS06610	1287573	1288208	-		hypothetical protein	211	KDR_1282	1292547	1293134	-	hypothetical protein	195	-16
1355	DR_1283	1288239	1290728	+	phosphoenolpyruvate carboxylase	829	DR_RS06615	1288239	1290728	+		phosphoenolpyruvate carboxylase	829	KDR_1283	1293213	1295702	+	Phosphoenolpyruvate carboxylase	829	0
1356	DR_1284	1291027	1291446	+	hypothetical protein	139	DR_RS06620	1291027	1291446	+		transposase	139	KDR_1284	1295927	1296421	+	IS4 family transposase ISDra7	164	25
1357	DR_1285	1291465	1292172	+	transposase, putative	235	DR_RS06625	1291465	1292172	+		transposase	235	KDR_1285	1296470	1297147	+	IS4 family transposase IS2621	225	-10
1358	DR_1286	1292262	1292474	-	hypothetical protein	70	DR_RS06630	1292262	1292474	-		hypothetical protein	70							NA	fusion
1359	DR_1287	1292534	1293145	-	conserved hypothetical protein	203	DR_RS06635	1292534	1293238	-		YceI family protein	234	KDR_1287m	1297237	1298103	-	Protein YceI	288	NA	fusion: DR_1286+DR_1287
1360	DR_1288	1293104	1293409	+	hypothetical protein	101
1361	DR_1289	1293434	1295908	-	DNA helicase RecQ	824	DR_RS06640	1293434	1295908	-	recQ	DNA helicase RecQ	824	KDR_1289	1298410	1300884	-	Ribonuclease D	824	0
1362	DR_1290	1296093	1297676	+	extracellular solute-binding protein, family 5	527	DR_RS06645	1296093	1297676	+		ABC transporter substrate-binding protein	527	KDR_1290	1301069	1302652	+	Heme-binding protein A	527	0
1363	DR_1291	1297876	1299510	-	D-3-phosphoglycerate dehydrogenase	544	DR_RS06650	1297876	1299510	-	serA	phosphoglycerate dehydrogenase	544	KDR_1291	1302852	1304486	-	D-3-phosphoglycerate dehydrogenase	544	0
1364	DR_1292	1299580	1300398	+	molybdenum cofactor biosynthesis protein B	272	DR_RS06655	1299580	1300398	+		molybdenum cofactor biosynthesis protein MoaB	272	KDR_1292	1304556	1305374	+	hypothetical protein	272	0
1365	DR_1293	1300439	1301269	+	hypothetical protein	276	DR_RS06660	1300439	1301269	+		hypothetical protein	276	KDR_1293	1305415	1306245	+	hypothetical protein	276	0
1366	DR_1294	1301344	1301598	-	ribosomal protein S16	84	DR_RS06665	1301344	1301598	-	rpsP	30S ribosomal protein S16	84	KDR_1294	1306320	1306574	-	30S ribosomal protein S16	84	0
1367	DR_1295	1301761	1302669	+	PecM-related protein	302	DR_RS06670	1301791	1302669	+		DMT family transporter	292	KDR_1295	1306767	1307645	+	Threonine/homoserine exporter RhtA	292	0
1368	DR_1296	1302793	1303605	+	transposase, putative	270	DR_RS06675	1302793	1303605	+		MULTISPECIES: IS5-like element ISDra5 family transposase	270	KDR_1296	1307769	1308581	+	IS5 family transposase ISDra5	270	0
1369	DR_1297	1303687	1304622	+	conserved hypothetical protein	311	DR_RS06680	1303687	1304622	+		DUF808 domain-containing protein	311	KDR_1297	1308663	1309598	+	Inner membrane protein YedI	311	0
1370	DR_1298	1304807	1306375	+	conserved hypothetical protein	522	DR_RS06685	1304843	1306375	+		B12-binding domain-containing radical SAM protein	510	KDR_1298	1309819	1311351	+	hypothetical protein	510	0
1371	DR_1299	1306445	1306666	-	hypothetical protein	73	DR_RS06690	1306445	1306648	-		hypothetical protein	67	KDR_1299	1311421	1311624	-	hypothetical protein	67	0
1372	DR_1300	1306651	1307343	-	cytochrome c-type biogenesis protein, putative	230	DR_RS06695	1306651	1307343	-		cytochrome c biogenesis CcdA family protein	230	KDR_1300	1311627	1312319	-	hypothetical protein	230	0
1373	DR_1301	1307372	1308067	-	hypothetical protein	231	DR_RS06700	1307372	1307917	-		hypothetical protein	181	KDR_1301	1312348	1312893	-	hypothetical protein	181	0
1374	DR_1302	1308249	1309337	+	spermidine/putrescine ABC transporter, ATP-binding protein	362	DR_RS06705	1308249	1309337	+		ABC transporter ATP-binding protein	362	KDR_1302	1313227	1314315	+	Spermidine/putrescine import ATP-binding protein PotA	362	0
1375	DR_1303	1309477	1310295	+	spermidine/putrescine ABC transporter, permease protein	272	DR_RS06710	1309477	1310295	+		ABC transporter permease	272	KDR_1303	1314455	1315273	+	Spermidine/putrescine transport system permease protein PotB	272	0
1376	DR_1304	1310420	1311232	+	spermidine/putrescine ABC transporter, permease protein	270	DR_RS06715	1310420	1311232	+		ABC transporter permease	270	KDR_1304	1315398	1316210	+	Inner membrane ABC transporter permease protein YdcV	270	0
1377	DR_1305	1311229	1312335	+	spermidine/putrescine ABC transporter, periplasmic spermidine/putrescine-binding protein	368	DR_RS06720	1311229	1312335	+		spermidine/putrescine ABC transporter substrate-binding protein	368	KDR_1305	1316207	1317313	+	Spermidine/putrescine-binding periplasmic protein	368	0
1378	DR_1306	1312392	1313099	-	hypothetical protein	235	DR_RS06725	1312392	1313099	-		hypothetical protein	235	KDR_1306	1317370	1318077	-	hypothetical protein	235	0
1379	DR_1307	1313098	1314474	+	major facilitator family protein	458	DR_RS06730	1313230	1314474	+		MFS transporter	414	KDR_1307	1318208	1319452	+	Multidrug resistance protein MdtH	414	0
1380	DR_1308	1314508	1315851	-	protease, putative	447	DR_RS06735	1314508	1315851	-		S41 family peptidase	447	KDR_1308	1319486	1320829	-	hypothetical protein	447	0
1381	DR_1309	1315979	1316257	-	ribosomal protein S20	92	DR_RS06740	1315979	1316257	-	rpsT	30S ribosomal protein S20	92	KDR_1309	1320957	1321235	-	30S ribosomal protein S20	92	0
1382	DR_1310	1316408	1317022	+	regulatory protein RecX, putative	204	DR_RS06745	1316474	1317022	+	recX	recombination regulator RecX	182	KDR_1310	1321452	1322000	+	Regulatory protein RecX	182	0
1383	DR_t24	1317108	1317187	+	tRNA-Leu									KDR_t29	1322086	1322168	+	tRNA-Leu
1384	DR_1311	1317290	1318069	-	methionine aminopeptidase	259	DR_RS06755	1317290	1318051	-	map	type I methionyl aminopeptidase	253	KDR_1311	1322268	1323029	-	Methionine aminopeptidase 1	253	0
1385	DR_1312	1318134	1318376	-	conserved hypothetical protein	80								KDR_1312	1323112	1323438	-	hypothetical protein	108	NA	re-annotation
1386	DR_1313	1318472	1319500	-	L-allo-threonine aldolase	342	DR_RS06765	1318472	1319488	-		low specificity L-threonine aldolase	338	KDR_1313	1323451	1324479	-	L-allo-threonine aldolase	342	4
1387	DR_1314	1319570	1320562	+	conserved hypothetical protein	330	DR_RS06770	1319738	1320562	+		DUF2382 domain-containing protein	274	KDR_1314	1324717	1325541	+	hypothetical protein	274	0
1388	DR_1315	1320646	1321278	+	hypothetical protein	210	DR_RS06775	1320646	1321278	+		YsnF/AvaK domain-containing protein	210	KDR_1315	1325625	1326257	+	hypothetical protein	210	0
1389	DR_1316	1321458	1323020	+	propionyl-CoA carboxylase, alpha subunit, putative	520	DR_RS06780	1321458	1323020	+		acyl-CoA carboxylase subunit beta	520	KDR_1316	1326437	1327999	+	Propionyl-CoA carboxylase beta chain	520	0
1390	DR_1317	1323043	1323279	+	hypothetical protein	78	DR_RS06785	1323097	1323279	+		hypothetical protein	60	KDR_1317	1328076	1328258	+	hypothetical protein	60	0
1391	DR_1318	1323454	1324650	+	acyl-CoA dehydrogenase	398	DR_RS06790	1323514	1324650	+		acyl-CoA dehydrogenase family protein	378	KDR_1318	1328493	1329629	+	Acryloyl-CoA reductase (NADH)	378	0
1392	DR_1319	1324711	1325313	-	hypothetical protein	200	DR_RS06795	1324711	1325262	-		hypothetical protein	183	KDR_1319	1329690	1330241	-	hypothetical protein	183	0
1393	DR_1320	1325363	1325893	-	hypothetical protein	176	DR_RS06800	1325363	1325884	-		hypothetical protein	173	KDR_1320	1330342	1330863	-	hypothetical protein	173	0
1394	DR_1321	1325932	1326543	-	signal peptidase I	203	DR_RS06805	1325932	1326543	-	lepB	signal peptidase I	203	KDR_1321	1330911	1331522	-	Signal peptidase I S	203	0
1395	DR_1322	1326577	1327746	-	conserved hypothetical protein	389	DR_RS06810	1326577	1327746	-		sugar efflux transporter	389	KDR_1322	1331556	1332821	-	Sugar efflux transporter C	421	32
1396	DR_1323	1327901	1328827	-	tRNA pseudouridine 55 synthase, putative	308	DR_RS06815	1327901	1328827	-	truB	tRNA pseudouridine(55) synthase TruB	308	KDR_1323	1332881	1333807	-	tRNA pseudouridine synthase B	308	0
1397	DR_1324	1328872	1330164	-	transport protein, putative	430	DR_RS06820	1328872	1330164	-		MFS transporter	430	KDR_1324	1333852	1335144	-	Enterobactin exporter EntS	430	0
1398	DR_1325	1330496	1331401	+	endopeptidase-related protein	301	DR_RS06825	1330496	1331401	+		C40 family peptidase	301	KDR_1325	1335476	1336381	+	Peptidoglycan endopeptidase LytF	301	0
1399	DR_1326	1331472	1332350	+	carboxymethylenebutenolidase-related protein	292	DR_RS06830	1331472	1332350	+		alpha/beta fold hydrolase	292	KDR_1326	1336452	1337330	+	hypothetical protein	292	0
1400	DR_1327	1332428	1333861	+	multidrug-efflux transporter	477	DR_RS06835	1332428	1333861	+		MFS transporter	477	KDR_1327	1337408	1338793	+	Multidrug resistance protein 3	461	-16
1401	DR_1328	1333834	1334163	-	conserved hypothetical protein	109	DR_RS06840	1333834	1334196	-		DUF1622 domain-containing protein	120	KDR_1328	1338815	1339189	-	hypothetical protein	124	4
1402	DR_1329	1334225	1335019	-	conserved hypothetical protein	264	DR_RS06845	1334225	1335019	-		Cof-type HAD-IIB family hydrolase	264	KDR_1329	1339206	1340000	-	Putative phosphatase	264	0
1403	DR_1330	1335039	1335965	-	antibiotic biosynthesis protein, putative	308	DR_RS06850	1335039	1335923	-		PhzF family phenazine biosynthesis protein	294	KDR_1330	1340020	1340946	-	putative isomerase YddE	308	14
1404	DR_1331	1336015	1336260	-	hypothetical protein	81	DR_RS06855	1336015	1336194	-		hypothetical protein	59	KDR_1331	1340996	1341175	-	hypothetical protein	59	0
1405	DR_1332	1336292	1336690	-	hypothetical protein	132	DR_RS16755	1336292	1336690	-		hypothetical protein	132							NA	fusion
1406	DR_1333	1336760	1337806	-	glycosyl hyrolase, family 3	348	DR_RS06860	1336760	1337806	-	nagZ	beta-N-acetylhexosaminidase	348	KDR_1333m	1341273	1342787	-	Beta-hexosaminidase	504	NA	fusion: DR_1332+DR_1333
1407	DR_1334	1337911	1339161	-	transposase, putative	416	DR_RS06865	1337911	1339143	-		transposase	410							NA	deletion
1408	DR_1335	1339259	1342495	-	isoleucyl-tRNA synthetase	1078	DR_RS06870	1339259	1342495	-	ileS	isoleucine--tRNA ligase	1078	KDR_1335	1342911	1346147	-	Isoleucine--tRNA ligase	1078	0
1409	DR_1336	1342520	1344181	+	transport protein, putative	553	DR_RS06875	1342886	1344181	+		benzoate/H(+) symporter BenE family transporter	431	KDR_1336	1346789	1347835	+	Inner membrane protein YdcO	348	-83
1410	DR_1337	1344168	1345028	+	transaldolase	286	DR_RS06880	1344324	1345028	+	fsa	fructose-6-phosphate aldolase	234	KDR_1337	1347978	1348682	+	putative transaldolase	234	0
1411	DR_1338	1345025	1346305	+	transcription termination factor Rho	426	DR_RS06885	1345025	1346305	+	rho	transcription termination factor Rho	426	KDR_1338	1348679	1349959	+	Transcription termination factor Rho	426	0
1412	DR_1339	1346447	1347181	-	triosephosphate isomerase	244	DR_RS06890	1346447	1347181	-	tpiA	triose-phosphate isomerase	244	KDR_1339	1350101	1350835	-	Triosephosphate isomerase	244	0
1413	DR_1340	1347243	1347605	-	conserved hypothetical protein	120	DR_RS06895	1347243	1347605	-		nuclear transport factor 2 family protein	120	KDR_1340	1350897	1351259	-	hypothetical protein	120	0
1414	DR_1341	1347602	1348036	-	hypothetical protein	144	DR_RS06900	1347602	1348036	-		VOC family protein	144	KDR_1341	1351256	1351690	-	hypothetical protein	144	0
1415	DR_1342	1348033	1349268	-	phosphoglycerate kinase	411	DR_RS06905	1348033	1349202	-		phosphoglycerate kinase	389	KDR_1342	1351687	1352856	-	Phosphoglycerate kinase	389	0
1416	DR_1343	1349293	1350285	-	glyceraldehyde 3-phosphate dehydrogenase	330	DR_RS06910	1349293	1350285	-	gap	type I glyceraldehyde-3-phosphate dehydrogenase	330	KDR_1343	1352947	1353939	-	Glyceraldehyde-3-phosphate dehydrogenase	330	0
1417	DR_1344	1350424	1351092	+	hydrolase	222	DR_RS06915	1350424	1351092	+		HAD family phosphatase	222	KDR_1344	1354078	1354746	+	Phosphatase	222	0
1418	DR_1345	1351086	1351622	+	hypothetical protein	178								KDR_1345m	1354740	1355732	+	membrane dipeptidase	330	NA	fusion: DR_1345+DR_1346
1419	DR_1346	1351595	1352077	+	peptidase, putative	160														NA	fusion
1420	DR_1347	1352139	1353872	-	aspartyl-tRNA synthetase, discriminating	577	DR_RS06925	1352139	1353869	-	aspS	aspartate--tRNA ligase	576	KDR_1347	1355794	1357524	-	Aspartate--tRNA(Asp) ligase	576	0
1421	DR_1348	1353940	1354182	-	hypothetical protein	80	DR_RS06930	1353940	1354182	-		DUF2171 domain-containing protein	80	KDR_1348	1357595	1357837	-	hypothetical protein	80	0
1422	DR_1349	1354258	1355541	-	histidyl-tRNA synthetase	427	DR_RS06935	1354258	1355541	-	hisS	histidine--tRNA ligase	427	KDR_1349	1357913	1359196	-	Histidine--tRNA ligase	427	0
1423	DR_1350	1355643	1356815	-	aminotransferase, class V	390	DR_RS06940	1355643	1356812	-		alanine--glyoxylate aminotransferase family protein	389	KDR_1350	1359298	1360467	-	(S)-ureidoglycine--glyoxylate transaminase	389	0
1424	DR_1351	1356894	1357688	-	hydrolase, alpha/beta hydrolase fold family	264	DR_RS06945	1356894	1357688	-		alpha/beta hydrolase	264	KDR_1351	1360549	1361379	-	Putative aminoacrylate hydrolase RutD	276	12
1425	DR_1352	1357681	1358466	-	dihydrolipoamide acetyltransferase-related protein	261	DR_RS06950	1357681	1358466	-		alpha/beta hydrolase	261	KDR_1352	1361336	1362121	-	Putative aminoacrylate hydrolase RutD	261	0
1426	DR_1353	1358521	1360074	-	acid tolerance protein Act206-related protein	517	DR_RS06955	1358521	1359969	-	lnt	apolipoprotein N-acyltransferase	482	KDR_1353	1362176	1363624	-	Apolipoprotein N-acyltransferase	482	0
1427	DR_1354	1360069	1361922	+	excinuclease ABC, subunit C	617	DR_RS06960	1360069	1361922	+	uvrC	excinuclease ABC subunit UvrC	617	KDR_1354	1363724	1365577	+	UvrABC system protein C	617	0
1428														KDR_1354n	1365525	1365707	-	hypothetical protein	60	NA	new annotation
1429	DR_1355	1362218	1363000	+	phosphatidylglycerophosphatase B-related protein	260	DR_RS06965	1362218	1363000	+		phosphatase PAP2 family protein	260	KDR_1355	1365873	1366655	+	hypothetical protein	260	0
1430	DR_1356	1363325	1364302	+	ABC transporter, ATP-binding protein	325	DR_RS06970	1363412	1364302	+		ATP-binding cassette domain-containing protein	296	KDR_1356	1366980	1367957	+	Vitamin B12 import ATP-binding protein BtuD	325	29
1431	DR_1357	1364299	1364955	+	ABC transporter, permease protein	218	DR_RS06975	1364299	1364955	+		ABC transporter permease	218	KDR_1357	1367954	1368610	+	D-methionine transport system permease protein MetI	218	0
1432	DR_1358	1364975	1365745	+	outer membrane protein	256	DR_RS06980	1364975	1365745	+		MetQ/NlpA family ABC transporter substrate-binding protein	256	KDR_1358	1368630	1369400	+	Membrane lipoprotein TpN32	256	0
1433	DR_1359	1365777	1366547	+	outer membrane protein	256	DR_RS06985	1365777	1366547	+		MetQ/NlpA family ABC transporter substrate-binding protein	256	KDR_1359	1369432	1370202	+	Membrane lipoprotein TpN32	256	0
1434	DR_1360	1366597	1367301	-	conserved hypothetical protein	234	DR_RS06990	1366597	1367301	-		metallophosphoesterase family protein	234	KDR_1360	1370252	1370956	-	hypothetical protein	234	0
1435	DR_1361	1367260	1368198	+	endopeptidase-related protein	312	DR_RS06995	1367344	1368198	+		C40 family peptidase	284	KDR_1361	1370972	1371853	+	hypothetical protein	293	9
1436	DR_1362	1368186	1369397	+	streptomycin biosynthesis protein StrI-related protein	403	DR_RS07000	1368195	1369397	+		Gfo/Idh/MocA family oxidoreductase	400	KDR_1362	1371841	1373052	+	Putative oxidoreductase YteT	403	3
1437	DR_1363	1369399	1370334	-	conserved hypothetical protein	311	DR_RS07005	1369399	1370334	-		diacylglycerol kinase family lipid kinase	311	KDR_1363	1373054	1373956	-	Putative lipid kinase	300	-11
1438	DR_1364	1370269	1370736	+	hypothetical protein	155	DR_RS07010	1370371	1370736	+		IPT/TIG domain-containing protein	121	KDR_1364	1374026	1374391	+	hypothetical protein	121	0
1439	DR_1365	1370875	1372296	-	aspartate kinase	473	DR_RS07015	1370875	1372296	-		aspartate kinase	473	KDR_1365	1374530	1375951	-	Bifunctional aspartokinase/homoserine dehydrogenase 1	473	0
1440	DR_1366	1372302	1372892	-	amidotransferase HisH, putative	196	DR_RS07020	1372302	1372895	-	pdxT	pyridoxal 5\\'-phosphate synthase glutaminase subunit PdxT	197	KDR_1366	1375957	1376547	-	Pyridoxal 5'-phosphate synthase subunit PdxT	196	-1
1441	DR_1367	1372889	1373812	-	singlet oxygen resistance protein, putative	307	DR_RS07025	1372889	1373779	-	pdxS	pyridoxal 5\\'-phosphate synthase lyase subunit PdxS	296	KDR_1367	1376544	1377434	-	Pyridoxal 5'-phosphate synthase subunit PdxS	296	0
1442	DR_1368	1373913	1374542	+	conserved hypothetical protein	209	DR_RS07030	1373913	1374542	+		YggS family pyridoxal phosphate enzyme	209	KDR_1368	1377568	1378197	+	Pyridoxal phosphate homeostasis protein	209	0
1443	DR_1369	1374539	1375525	+	minicell-associated protein DivIVA	328	DR_RS07035	1374539	1375525	+		DivIVA domain-containing protein	328	KDR_1369	1378194	1379180	+	hypothetical protein	328	0
1444	DR_1370	1375581	1376231	-	hypothetical protein	216	DR_RS07040	1375581	1376231	-		outer membrane lipoprotein carrier protein LolA	216	KDR_1370	1379236	1379886	-	hypothetical protein	216	0
1445	DR_1371	1376293	1377234	-	hypothetical protein	313	DR_RS07045	1376293	1377207	-		hypothetical protein	304	KDR_1371	1379948	1380889	-	hypothetical protein	313	9
1446	DR_1372	1377290	1377784	+	hypothetical protein	164	DR_RS07050	1377290	1377784	+		LEA type 2 family protein	164	KDR_1372	1380945	1381439	+	hypothetical protein	164	0
1447	DR_1373	1377845	1378606	-	metal binding protein, putative	253	DR_RS07055	1377845	1378606	-		cobalamin-binding protein	253	KDR_1373	1381500	1382261	-	Vitamin B12-binding protein	253	0
1448	DR_1374	1378605	1381670	+	DNA topoisomerase I	1021	DR_RS07060	1378719	1381670	+	topA	type I DNA topoisomerase	983	KDR_1374	1382369	1385326	+	DNA topoisomerase 1	985	2
1449	DR_1375	1382035	1383729	+	glycosyl hydrolase, family 13	564	DR_RS07065	1382125	1383729	+		alpha-amylase family glycosyl hydrolase	534	KDR_1375	1385781	1387385	+	Trehalose-6-phosphate hydrolase	534	0
1450	DR_1376	1383800	1384330	+	hypoxanthine-guanine phosphoribosyltransferase	176	DR_RS07070	1383800	1384330	+	hpt	hypoxanthine phosphoribosyltransferase	176	KDR_1376	1387456	1387986	+	Hypoxanthine phosphoribosyltransferase	176	0
1451	DR_1377	1384371	1385555	+	amidase, putative	394	DR_RS07075	1384380	1385555	+		amidase	391	KDR_1377	1388036	1389211	+	2-amino-5-chloromuconic acid deaminase	391	0
1452	DR_1378	1385625	1386098	+	MsrA-related protein	157	DR_RS07080	1385625	1386098	+	msrB	peptide-methionine (R)-S-oxide reductase MsrB	157	KDR_1378	1389281	1389754	+	Peptide methionine sulfoxide reductase MsrB	157	0
1453	DR_1379	1386243	1386815	-	transcriptional repressor, TetR family	190	DR_RS07085	1386243	1386809	-		TetR/AcrR family transcriptional regulator	188	KDR_1379	1389899	1390369	-	hypothetical protein	156	-32
1454	DR_1380	1386936	1387706	+	hypothetical protein	256	DR_RS07090	1386936	1387706	+		DUF981 domain-containing protein	256	KDR_1380	1390592	1391314	+	hypothetical protein	240	-16
1455	DR_1381	1387645	1388871	-	transposase, putative	408	DR_RS07095	1387645	1388871	-	tnpB	IS200/IS605 family element RNA-guided endonuclease TnpB	408							NA	deletion
1456	DR_1382	1388858	1389280	-	transposase, putative	140	DR_RS07100	1388858	1389280	-	tnpA	IS200/IS605-like element ISDra2 family transposase	140							NA	deletion
1457	DR_1383	1389480	1390079	-	hypothetical protein	199	DR_RS07105	1389480	1390079	-		hypothetical protein	199	KDR_1383	1391400	1391999	-	hypothetical protein	199	0
1458	DR_1384	1390186	1390776	-	transcriptional regulator, TetR family	196	DR_RS07110	1390186	1390737	-		TetR/AcrR family transcriptional regulator	183	KDR_1384	1392106	1392657	-	hypothetical protein	183	0
1459	DR_1385	1390917	1391408	+	hypothetical protein	163	DR_RS07115	1390917	1391408	+		DUF4142 domain-containing protein	163	KDR_1385	1393904	1394395	+	hypothetical protein	163	0
1460	DR_1386	1391767	1392864	+	conserved hypothetical protein	365	DR_RS07120	1391767	1392864	+	ychF	redox-regulated ATPase YchF	365	KDR_1386	1394754	1395851	+	Ribosome-binding ATPase YchF	365	0
1461	DR_1387	1392928	1394043	-	N-acetylmuramoyl-L-alanine amidase, putative	371	DR_RS07125	1392928	1394043	-		N-acetylmuramoyl-L-alanine amidase	371	KDR_1387	1395915	1397030	-	hypothetical protein	371	0
1462	DR_1388	1394218	1394871	+	hypothetical protein	217	DR_RS07130	1394218	1394871	+		hypothetical protein	217	KDR_1388	1397205	1397858	+	hypothetical protein	217	0
1463	DR_1389	1395015	1395674	+	competence protein ComF, putative	219	DR_RS07135	1395054	1395674	+		ComF family protein	206	KDR_1389	1398041	1398661	+	hypothetical protein	206	0
1464	DR_1390	1395685	1396233	-	hypothetical protein	182	DR_RS07140	1395685	1396233	-		DUF1684 domain-containing protein	182	KDR_1390	1398672	1399220	-	hypothetical protein	182	0
1465	DR_1391	1396230	1396544	-	conserved hypothetical protein	104	DR_RS07145	1396230	1396451	-		RNA-binding S4 domain-containing protein	73	KDR_1391	1399217	1399438	-	hypothetical protein	73	0
1466	DR_1392	1396769	1397599	+	hypothetical protein	276	DR_RS07150	1396664	1397599	+		hypothetical protein	311	KDR_1392	1399651	1400586	+	hypothetical protein	311	0
1467	DR_1393	1397656	1398369	-	phosphoglycerate mutase, putative	237	DR_RS07155	1397656	1398369	-		histidine phosphatase family protein	237	KDR_1393	1400643	1401356	-	Phosphoserine phosphatase 1	237	0
1468	DR_1394	1398366	1399430	-	phosphoribosylformylglycinamidine cyclo-ligase	354	DR_RS07160	1398366	1399427	-	purM	phosphoribosylformylglycinamidine cyclo-ligase	353	KDR_1394	1401353	1402414	-	Phosphoribosylformylglycinamidine cyclo-ligase	353	0
1469	DR_1395	1399495	1400484	+	geranylgeranyl diphosphate synthase	329	DR_RS07165	1399495	1400484	+	crtE	geranylgeranyl diphosphate synthase CrtE	329	KDR_1395	1402482	1403471	+	Heptaprenyl diphosphate synthase component 2	329	0
1470	DR_1396	1400481	1400993	+	conserved hypothetical protein	170	DR_RS07170	1400481	1400993	+		GNAT family N-acetyltransferase	170	KDR_1396	1403468	1403980	+	hypothetical protein	170	0
1471	DR_1397	1401094	1401882	-	hypothetical protein	262	DR_RS07175	1401094	1401882	-		N-formylglutamate amidohydrolase	262	KDR_1397	1404081	1404869	-	hypothetical protein	262	0
1472	DR_1398	1402093	1402533	-	hypothetical protein	146	DR_RS07180	1402093	1402533	-		hypothetical protein	146	KDR_1398	1405080	1405520	-	hypothetical protein	146	0
1473	DR_1399	1402537	1403316	-	oxidoreductase, putative	259	DR_RS07185	1402537	1403316	-		NADPH-dependent oxidoreductase	259	KDR_1399	1405524	1406303	-	hypothetical protein	259	0
1474	DR_1400	1403417	1404139	-	conserved hypothetical protein	240	DR_RS07190	1403417	1404139	-		2-phosphosulfolactate phosphatase	240	KDR_1400	1406404	1407126	-	putative 2-phosphosulfolactate phosphatase	240	0
1475	DR_1401	1404196	1405095	-	ribulose-phosphate 3-epimerase	299	DR_RS07195	1404196	1404879	-	rpe	ribulose-phosphate 3-epimerase	227	KDR_1401	1407183	1407866	-	Ribulose-phosphate 3-epimerase	227	0
1476	DR_1402	1405067	1405693	-	transcriptional repressor, TetR family	208	DR_RS07200	1405067	1405681	-		TetR/AcrR family transcriptional regulator	204	KDR_1402	1408054	1408668	-	hypothetical protein	204	0
1477	DR_1403	1405775	1406608	-	hydrolase-related protein	277	DR_RS07205	1405775	1406590	-		alpha/beta hydrolase	271	KDR_1403	1408762	1409577	-	2-succinyl-6-hydroxy-2, 4-cyclohexadiene-1-carboxylate synthase	271	0
1478	DR_1404	1406685	1406906	-	hypothetical protein	73	DR_RS16760	1406685	1406906	-		hypothetical protein	73	KDR_1404m	1409672	1410211	-	hypothetical protein	179	NA	fusion: DR_1404+DR_1405
1479	DR_1405	1406927	1407250	-	hypothetical protein	107	DR_RS16765	1406927	1407223	-		hypothetical protein	98							NA	fusion
1480	DR_1406	1407247	1407720	-	hypothetical protein	157	DR_RS07215	1407247	1407720	-		hypothetical protein	157	KDR_1406	1410235	1410708	-	hypothetical protein	157	0
1481	DR_1407	1407717	1408814	-	hypothetical protein	365	DR_RS07220	1407717	1408814	-		Ig domain-containing protein	365	KDR_1407	1410705	1411802	-	hypothetical protein	365	0
1482	DR_1408	1408946	1409383	-	hypothetical protein	145	DR_RS07225	1408946	1409383	-		hypothetical protein	145							NA	fusion
1483	DR_1409	1409361	1410509	+	hypothetical protein	382	DR_RS07230	1409367	1410509	+		hypothetical protein	380	KDR_1409m	1411952	1413496	+	hypothetical protein	514	NA	fusion: DR_1408+DR_1409
1484	DR_1410	1410575	1411825	+	carboxynorspermidine decarboxylase	416	DR_RS07235	1410653	1411825	+	nspC	carboxynorspermidine decarboxylase	390	KDR_1410	1413622	1414812	+	Carboxynorspermidine/carboxyspermidine decarboxylase	396	6
1485	DR_1411	1411877	1413646	-	transporter, sodium/sulfate symporter family	589	DR_RS07240	1411877	1413646	-		SLC13 family permease	589	KDR_1411	1414864	1416633	-	hypothetical protein	589	0
1486	DR_1412	1413630	1413746	+	conserved hypothetical protein	38
1487	DR_1413	1413743	1414831	-	succinyl-diaminopimelate desuccinylase, putative	362	DR_RS07245	1413743	1414831	-		[LysW]-lysine hydrolase [Deinococcus radiodurans]	362	KDR_1413	1416730	1417818	-	[LysW]-lysine hydrolase	362	0
1488	DR_1414	1414828	1416411	-	hypothetical protein	527	DR_RS07250	1414828	1416144	-		hypothetical protein	438	KDR_1414	1417815	1419131	-	hypothetical protein	438	0
1489	DR_1415	1416343	1417875	+	ornithine aminotransferase, putative	510	DR_RS07255	1416400	1417875	+		aminotransferase class III-fold pyridoxal phosphate-dependent enzyme	491	KDR_1415	1419387	1420862	+	Acetylornithine/succinyldiaminopimelate aminotransferase	491	0
1490	DR_1416	1417897	1418529	-	hypothetical protein	210	DR_RS07260	1417897	1418415	-		hypothetical protein	172	KDR_1416	1420885	1421451	-	hypothetical protein	188	16
1491	DR_1417	1418582	1421611	-	penicillin-binding protein 1B McrB, putative	1009	DR_RS07265	1418582	1418902	-		penicillin-binding protein	106	KDR_1417a	1421570	1422019	-	hypothetical protein	149	NA	fission
1492														KDR_1417b	1422144	1424600	-	penicillin-binding protein	818	NA	fission
1493	DR_1418	1421677	1422081	-	response regulator	134	DR_RS07275	1421677	1422081	-		response regulator	134	KDR_1418	1424666	1425070	-	Transcriptional regulatory protein AfsQ1	134	0
1494	DR_1419	1422142	1422729	-	antibiotic resistance protein	195	DR_RS07280	1422142	1422729	-	tmrD	putative tunicamycin resistance ATP-binding protein TmrD	195	KDR_1419	1425131	1425709	-	Tunicamycin resistance protein	192	-3
1495	DR_1420	1422794	1423672	+	N-acetylglutamate kinase	292	DR_RS07285	1422869	1423672	+		[LysW]-aminoadipate kinase [Deinococcus radiodurans]	267	KDR_1420	1425858	1426661	+	[LysW]-aminoadipate kinase	267	0
1496	DR_1421	1423866	1424147	+	hypothetical protein	93	DR_RS07290	1423866	1424147	+		hypothetical protein	93	KDR_1421	1426855	1427136	+	hypothetical protein	93	0
1497	DR_1422	1424292	1424864	+	hypothetical protein	190	DR_RS07295	1424346	1424864	+		transcriptional regulator	172	KDR_1422	1427335	1427853	+	hypothetical protein	172	0
1498	DR_1423	1424905	1425324	+	conserved hypothetical protein	139	DR_RS07300	1424995	1425324	+		cyclic-di-AMP receptor	109	KDR_1423	1427972	1428313	+	Cyclic di-AMP receptor A	113	4
1499	DR_1424	1425448	1426710	-	dnaJ protein	420	DR_RS07305	1425448	1426578	-	dnaJ	molecular chaperone DnaJ	376	KDR_1424	1428437	1429567	-	Chaperone protein DnaJ	376	0
1500	DR_1425	1426796	1427416	+	hypothetical protein	206	DR_RS07310	1426736	1427416	+		DUF2259 domain-containing protein	226	KDR_1425	1429698	1430405	+	hypothetical protein	235	9
1501	DR_1426	1427460	1428263	+	indole-3-glycerol phosphate synthase	267	DR_RS07315	1427460	1428263	+	trpC	indole-3-glycerol phosphate synthase TrpC	267	KDR_1426	1430449	1431252	+	Indole-3-glycerol phosphate synthase	267	0
1502	DR_1427	1428303	1429112	+	signal peptidase I	269	DR_RS07320	1428324	1429112	+	lepB	signal peptidase I	262	KDR_1427	1431313	1432101	+	hypothetical protein	262	0
1503	DR_1428	1429297	1430505	+	acetyl-CoA acetyltransferase	402	DR_RS07325	1429324	1430505	+		acetyl-CoA C-acyltransferase	393	KDR_1428	1432313	1433494	+	3-ketoacyl-CoA thiolase	393	0
1504	DR_1429	1430530	1430733	+	hypothetical protein	67	DR_RS16405	1430560	1430733	+		hypothetical protein	57	KDR_1429	1433519	1433722	+	hypothetical protein	67	10
1505	DR_1430	1430768	1431682	+	metallo-beta-lactamase-related protein	304	DR_RS07330	1430768	1431682	+		MBL fold metallo-hydrolase	304	KDR_1430	1433757	1434671	+	Hydroxyacylglutathione hydrolase	304	0
1506	DR_1431	1431818	1433194	+	phosphoribosylamine--glycine ligase	458	DR_RS07335	1431947	1433194	+	purD	phosphoribosylamine--glycine ligase	415	KDR_1431	1434936	1436183	+	Phosphoribosylamine--glycine ligase	415	0
1507	DR_1432	1433239	1433508	+	hypothetical protein	89	DR_RS07340	1433239	1433508	+		hypothetical protein	89	KDR_1432	1436228	1436497	+	hypothetical protein	89	0
1508	DR_1433	1433912	1435957	+	methionyl-tRNA synthetase	681	DR_RS07345	1433912	1435957	+	metG	methionine--tRNA ligase	681	KDR_1433	1436901	1438946	+	Methionine--tRNA ligase	681	0
1509	DR_1434	1436349	1437200	+	conserved hypothetical protein	283	DR_RS07355	1436349	1437200	+	rapZ	RNase adapter RapZ	283	KDR_1434	1439338	1440189	+	Nucleotide-binding protein	283	0
1510	DR_1435	1437197	1438600	+	conserved hypothetical protein	467	DR_RS07360	1437197	1438600	+		YvcK family protein	467	KDR_1435	1440297	1441589	+	Gluconeogenesis factor	430	-37
1511	DR_1436	1438677	1439528	-	ABC transporter, permease protein, MalFG family	283	DR_RS07365	1438677	1439528	-		carbohydrate ABC transporter permease	283	KDR_1436	1441666	1442517	-	Trehalose transport system permease protein SugB	283	0
1512	DR_1437	1439538	1440521	-	ABC transporter, permease protein, MalFG family	327	DR_RS07370	1439538	1440515	-		sugar ABC transporter permease	325	KDR_1437	1442527	1443504	-	Trehalose transport system permease protein SugA	325	0
1513	DR_1438	1440633	1441895	-	ABC transporter, periplasmic substrate-binding protein, solute-binding family 1	420	DR_RS07375	1440633	1441895	-		ABC transporter substrate-binding protein	420	KDR_1438	1443622	1444884	-	putative ABC transporter-binding protein	420	0
1514	DR_1439	1442220	1442747	-	hypothetical protein	175	DR_RS07380	1442220	1442747	-		heme-binding domain-containing protein	175	KDR_1439	1445209	1445736	-	hypothetical protein	175	0
1515	DR_1440	1442775	1444702	-	pseudogene		DR_RS16770	1442775	1443104	-		HAD hydrolase family protein	109	KDR_1440	1445764	1447692	-	Zinc-transporting ATPase	642	533
1516	DR_1441	1444667	1445377	+	conserved hypothetical protein	236	DR_RS07390	1444877	1445377	+		DUF456 domain-containing protein	166	KDR_1441	1447867	1448367	+	hypothetical protein	166	0
1517	DR_1442	1445452	1446273	+	conserved hypothetical protein	273	DR_RS07395	1445452	1446273	+		CAP domain-containing protein	273	KDR_1442	1448442	1449263	+	hypothetical protein	273	0
1518	DR_1443	1446345	1447502	+	conserved hypothetical protein	385	DR_RS07400	1446345	1447502	+		phosphohydrolase	385	KDR_1443	1449335	1450492	+	hypothetical protein	385	0
1519	DR_1444	1447569	1448789	+	histidyl-tRNA synthetase, putative	406	DR_RS07405	1447569	1448789	+		ATP phosphoribosyltransferase regulatory subunit	406	KDR_1444	1450559	1451779	+	ATP phosphoribosyltransferase regulatory subunit	406	0
1520	DR_1445	1448786	1449442	+	ATP phosphoribosyltransferase	218	DR_RS07410	1448786	1449442	+	hisG	ATP phosphoribosyltransferase	218	KDR_1445	1451776	1452432	+	ATP phosphoribosyltransferase	218	0
1521	DR_1446	1449480	1449908	-	hypothetical protein	142	DR_RS07415	1449480	1449908	-		hypothetical protein	142	KDR_1446	1452470	1452898	-	hypothetical protein	142	0
1522	DR_1447	1450018	1451367	-	hypothetical protein	449								KDR_1447m	1453008	1455665	-	hypothetical protein	885	NA	fusion: DR_1447+DR_1448
1523	DR_1448	1451400	1452680	-	hypothetical protein	426														NA	fusion
1524	DR_1449	1452781	1453452	-	conserved hypothetical protein	223	DR_RS07425	1452781	1453452	-		LrgB family protein	223	KDR_1449	1455772	1456443	-	Inner membrane protein YohK	223	0
1525	DR_1450	1453449	1453889	-	conserved hypothetical protein	146	DR_RS07430	1453449	1453889	-		CidA/LrgA family protein	146	KDR_1450	1456440	1456880	-	Holin-like protein CidA	146	0
1526	DR_1451	1453890	1454606	-	5`-methylthioadenosine/S-adenosylhomocysteine nuclosidase	238	DR_RS07435	1453890	1454594	-		5\\'-methylthioadenosine/adenosylhomocysteine nucleosidase	234	KDR_1451	1456881	1457597	-	5'-methylthioadenosine/S-adenosylhomocysteine nucleosidase	238	4
1527	DR_1452	1454645	1455850	+	aminotransferase, class I	401	DR_RS07440	1454645	1455850	+		pyridoxal phosphate-dependent aminotransferase	401	KDR_1452	1457636	1458841	+	Cystathionine beta-lyase	401	0
1528	DR_1453	1455962	1456970	+	pseudogene		DR_RS16775	1455962	1456447	+		transposase	161	KDR_1453	1458953	1459438	+	IS630 family transposase ISDge17	161	-18
1529							DR_RS16780	1456362	1456970	+		IS630 family transposase	202							NA	no annotation
1530	DR_1454	1457049	1457765	-	hypothetical protein	238	DR_RS07450	1457049	1457753	-		hypothetical protein	234	KDR_1454	1460040	1460756	-	hypothetical protein	238	4
1531	DR_1455	1457794	1458090	-	conserved hypothetical protein	98	DR_RS07455	1457794	1457997	-		helix-turn-helix domain-containing protein	67	KDR_1455	1460785	1460988	-	hypothetical protein	67	0
1532	DR_1456	1458594	1459592	+	ribose-phosphate pyrophosphokinase	332	DR_RS07460	1458630	1459592	+		ribose-phosphate pyrophosphokinase	320	KDR_1456	1461585	1462583	+	Ribose-phosphate pyrophosphokinase	332	12
1533	DR_1457	1459677	1460111	+	hypothetical protein	144	DR_RS07465	1459728	1460111	+		YbaN family protein	127	KDR_1457	1462719	1463102	+	Inner membrane protein YbaN	127	0
1534	DR_1458	1460108	1461212	+	pseudogene									KDR_1458	1463099	1464202	+	Epoxyqueuosine reductase	367	NA	re-annotation
1535	DR_1459	1461255	1463138	-	serine protease, subtilase family	627	DR_RS07475	1461255	1463138	-		S8 family serine peptidase	627	KDR_1459	1464245	1466128	-	hypothetical protein	627	0
1536	DR_1460	1463248	1465275	-	hypothetical protein	675	DR_RS16785	1463248	1464582	-		translocation/assembly module TamB domain-containing protein	444	KDR_1460m	1466238	1478246	-	hypothetical protein	4002	NA	fusion: DR_1460+DR_1461+DR_1462
1537	DR_1461	1465188	1471010	-	hypothetical protein	1940	DR_RS07480	1465188	1470491	-		hypothetical protein	1767							NA	fusion
1538							DR_RS07485	1470401	1470928	-		AsmA-like C-terminal region-containing protein	175							NA	fusion
1539	DR_1462	1470856	1475187	-	hypothetical protein	1443	DR_RS07490	1470856	1475187	-		hypothetical protein	1443							NA	fusion
1540	DR_1463	1475504	1475797	-	hypothetical protein	97
1541	DR_1464	1475796	1476275	+	hypothetical protein	159	DR_RS16475	1475796	1476275	+		hypothetical protein	159	KDR_1464	1478791	1479270	+	hypothetical protein	159	0
1542	DR_1465	1476376	1476942	+	hypothetical protein	188	DR_RS07500	1476376	1476942	+		hypothetical protein	188	KDR_1465	1479371	1479937	+	hypothetical protein	188	0
1543	DR_1466	1476989	1477306	+	hypothetical protein	105	DR_RS07505	1477055	1477306	+		hypothetical protein	83	KDR_1466	1480050	1480301	+	hypothetical protein	83	0
1544	DR_1467	1477376	1478143	+	oxidoreductase, short-chain dehydrogenase/reductase family	255	DR_RS07510	1477376	1478143	+		SDR family oxidoreductase	255	KDR_1467	1480371	1481138	+	Sepiapterin reductase	255	0
1545	DR_1468	1478190	1478672	+	small protein B	160	DR_RS07515	1478241	1478672	+	smpB	SsrA-binding protein SmpB	143	KDR_1468	1481236	1481667	+	SsrA-binding protein	143	0
1546	DR_1469	1478669	1480102	+	hypothetical protein	477	DR_RS07520	1478669	1480102	+		N-acetylmuramoyl-L-alanine amidase	477	KDR_1469	1481664	1483097	+	hypothetical protein	477	0
1547	DR_1470	1480108	1480647	+	hypothetical protein	179	DR_RS07525	1480108	1480647	+		GerMN domain-containing protein	179	KDR_1470	1483103	1483642	+	hypothetical protein	179	0
1548	DR_1471	1480686	1483986	+	pseudogene									KDR_1471	1483681	1486983	+	Chromosome partition protein Smc	1100	NA	re-annotation
1549	DR_1472	1484075	1485526	+	glycosyl hydrolase, family 13	483	DR_RS07535	1484075	1485526	+		alpha-amylase family glycosyl hydrolase	483	KDR_1472	1487072	1488523	+	Beta/alpha-amylase	483	0
1550	DR_t25	1485608	1485679	-	tRNA-Thr									KDR_t30	1488602	1488676	-	tRNA-Thr
1551	DR_1473	1485859	1486530	+	phage shock protein A	223	DR_RS07545	1485859	1486530	+		PspA/IM30 family protein	223	KDR_1473	1488856	1489527	+	Phage shock protein A	223	0
1552	DR_1474	1486677	1487363	+	hypothetical protein	228	DR_RS07550	1486677	1487363	+		hypothetical protein	228	KDR_1474	1489674	1490360	+	hypothetical protein	228	0
1553	DR_1475	1487360	1489249	+	1-deoxy-D-xylulose-5-phosphate synthase	629	DR_RS07555	1487360	1489249	+	dxs	1-deoxy-D-xylulose-5-phosphate synthase	629	KDR_1475	1490357	1492246	+	1-deoxy-D-xylulose-5-phosphate synthase	629	0
1554	DR_1476	1489341	1490045	+	hypothetical protein	234	DR_RS07560	1489341	1490045	+		hypothetical protein	234	KDR_1476	1492338	1493042	+	hypothetical protein	234	0
1555	DR_1477	1490126	1491820	+	DNA repair protein	564	DR_RS07565	1490126	1491820	+	recN	DNA repair protein RecN	564	KDR_1477	1493123	1494817	+	DNA repair protein RecN	564	0
1556	DR_1478	1491890	1492222	-	conserved hypothetical protein	110	DR_RS07570	1491890	1492222	-		DUF503 domain-containing protein	110	KDR_1478	1494887	1495219	-	hypothetical protein	110	0
1557	DR_1479	1492223	1492447	-	hypothetical protein	74	DR_RS07575	1492223	1492447	-		hypothetical protein	74	KDR_1479	1495220	1495444	-	hypothetical protein	74	0
1558	DR_1480	1492567	1494147	-	AlgP-related protein	526	DR_RS07580	1492567	1494126	-		alginate biosynthesis protein AlgP	519	KDR_1480	1495564	1497078	-	hypothetical protein	504	-15
1559	DR_1481	1494265	1495134	-	conserved hypothetical protein	289	DR_RS07585	1494265	1495008	-		chlorite dismutase family protein	247	KDR_1481	1497262	1498155	-	hypothetical protein	297	50
1560	DR_1482	1495265	1496833	-	2-isopropylmalate synthase	522	DR_RS07590	1495265	1496827	-		2-isopropylmalate synthase	520	KDR_1482	1498262	1499824	-	2-isopropylmalate synthase	520	0
1561	DR_1483	1497261	1498211	+	hypothetical protein	316	DR_RS07595	1497261	1498211	+		hypothetical protein	316	KDR_1483	1500258	1501208	+	hypothetical protein	316	0
1562	DR_1484	1498408	1498899	-	hypothetical protein	163	DR_RS07600	1498408	1498899	-		hypothetical protein	163	KDR_1484	1501405	1501896	-	hypothetical protein	163	0
1563	DR_1485	1498936	1499907	-	lipase, putative	323	DR_RS07605	1498936	1499871	-		alpha/beta hydrolase	311	KDR_1485	1501933	1502871	-	Acetyl esterase	312	1
1564	DR_1486	1499966	1500223	-	hypothetical protein	85	DR_RS07610	1499966	1500226	-		hypothetical protein	86	KDR_1486	1502966	1503226	-	hypothetical protein	86	0
1565	DR_1487	1500230	1502356	-	enoyl-CoA hydratase/3,2-trans-enoyl-CoA isomerase/3-hydroxyacyl-CoA dehydrogenase	708	DR_RS07615	1500230	1502323	-		3-hydroxyacyl-CoA dehydrogenase NAD-binding domain-containing protein	697	KDR_1487	1503230	1505323	-	Fatty acid oxidation complex subunit alpha	697	0
1566	DR_1488	1502439	1503608	-	membrane-bound protein LytR	389	DR_RS07620	1502439	1503596	-		LCP family protein	385	KDR_1488	1505439	1506608	-	Polyisoprenyl-teichoic acid--peptidoglycan teichoic acid transferase TagU	389	4
1567	DR_1489	1503705	1504771	+	pseudogene									KDR_1489	1506729	1507772	+	Acrylyl-CoA reductase AcuI	347	NA	re-annotation
1568	DR_1490	1504792	1505448	+	hypothetical protein	218	DR_RS07630	1504804	1505448	+		hypothetical protein	214	KDR_1490	1507793	1508449	+	hypothetical protein	218	4
1569	DR_1491	1505589	1506926	+	carboxyl-terminal protease, putative	445	DR_RS07635	1505589	1506926	+		S41 family peptidase	445	KDR_1491	1508590	1509927	+	hypothetical protein	445	0
1570	DR_1492	1506995	1508473	-	NADH dehydrogenase I, N subunit	492	DR_RS07640	1506995	1508473	-		NADH-quinone oxidoreductase subunit N	492	KDR_1492	1509996	1511474	-	NADH-quinone oxidoreductase subunit N	492	0
1571	DR_1493	1508474	1509898	-	NADH dehydrogenase I, M subunit	474	DR_RS07645	1508474	1509898	-		NADH-quinone oxidoreductase subunit M	474	KDR_1493	1511475	1512899	-	NADH-quinone oxidoreductase subunit 13	474	0
1572	DR_1494	1509948	1511885	-	NADH dehydrogenase I, L subunit	645	DR_RS07650	1509948	1511879	-	nuoL	NADH-quinone oxidoreductase subunit L	643	KDR_1494	1512949	1514880	-	NADH-quinone oxidoreductase subunit 12	643	0
1573	DR_1495	1511886	1512197	-	NADH dehydrogenase I, K subunit	103	DR_RS07655	1511886	1512188	-	nuoK	NADH-quinone oxidoreductase subunit NuoK	100	KDR_1495	1514887	1515189	-	NADH-quinone oxidoreductase subunit 11	100	0
1574	DR_1496	1512190	1512807	-	NADH dehydrogenase I, J subunit	205	DR_RS07660	1512190	1512807	-		NADH-quinone oxidoreductase subunit J	205	KDR_1496	1515191	1515808	-	hypothetical protein	205	0
1575	DR_1497	1512804	1513340	-	NADH dehydrogenase I, I subunit	178	DR_RS07665	1512804	1513340	-	nuoI	NADH-quinone oxidoreductase subunit NuoI	178	KDR_1497	1515805	1516341	-	NADH-quinone oxidoreductase subunit 9	178	0
1576	DR_1498	1513512	1514705	-	NADH dehydrogenase I, H subunit	397	DR_RS07670	1513512	1514705	-	nuoH	NADH-quinone oxidoreductase subunit NuoH	397	KDR_1498	1516513	1517706	-	NADH-quinone oxidoreductase subunit 8	397	0
1577	DR_1499	1514705	1516897	-	NADH dehydrogenase I, G subunit	730	DR_RS07675	1514705	1516897	-	nuoG	NADH-quinone oxidoreductase subunit NuoG	730	KDR_1499	1517706	1519898	-	NADH-quinone oxidoreductase subunit 3	730	0
1578	DR_1500	1517019	1518353	-	NADH dehydrogenase I, F subunit	444	DR_RS07680	1517019	1518353	-	nuoF	NADH-quinone oxidoreductase subunit NuoF	444	KDR_1500	1520020	1521354	-	NADH-quinone oxidoreductase subunit 1	444	0
1579	DR_1501	1518350	1518973	-	NADH dehydrogenase I, E subunit	207	DR_RS07685	1518350	1518973	-	nuoE	NADH-quinone oxidoreductase subunit NuoE	207	KDR_1501	1521351	1521974	-	hypothetical protein	207	0
1580	DR_1502	1518940	1519449	-	hypothetical protein	169	DR_RS07690	1518940	1519416	-		hypothetical protein	158	KDR_1502	1521941	1522417	-	hypothetical protein	158	0
1581	DR_1503	1519446	1520651	-	NADH dehydrogenase I, D subunit	401	DR_RS07695	1519446	1520651	-	nuoD	NADH dehydrogenase (quinone) subunit D	401	KDR_1503	1522447	1523652	-	NADH-quinone oxidoreductase subunit 4	401	0
1582	DR_1504	1520648	1521322	-	NADH dehydrogenase I, C subunit	224	DR_RS07700	1520648	1521322	-		NADH-quinone oxidoreductase subunit C	224	KDR_1504	1523649	1524323	-	NAD(P)H-quinone oxidoreductase subunit J, chloroplastic	224	0
1583	DR_1505	1521319	1521864	-	NADH dehydrogenase I, B subunit	181	DR_RS07705	1521319	1521864	-		NADH-quinone oxidoreductase subunit B	181	KDR_1505	1524320	1524865	-	NADH-quinone oxidoreductase subunit 6	181	0
1584	DR_1506	1521971	1522453	-	NADH dehydrogenase I, A subunit	160	DR_RS07710	1521971	1522306	-		NADH-quinone oxidoreductase subunit A	111	KDR_1506	1524972	1525454	-	NAD(P)H-quinone oxidoreductase subunit 3, chloroplastic	160	49
1585	DR_1507	1522555	1523688	-	conserved hypothetical protein	377	DR_RS07715	1522555	1523688	-		RIP metalloprotease	377	KDR_1507	1525556	1526671	-	hypothetical protein	371	-6
1586	DR_1508	1523685	1524875	-	1-deoxy-D-xylulose-5-phosphate reductoisomerase	396	DR_RS07720	1523685	1524875	-	dxr	1-deoxy-D-xylulose-5-phosphate reductoisomerase	396	KDR_1508	1526686	1527876	-	1-deoxy-D-xylulose 5-phosphate reductoisomerase	396	0
1587	DR_1509	1525006	1525860	-	phosphatidate cytidylyltransferase	284	DR_RS07725	1525006	1525839	-		phosphatidate cytidylyltransferase	277	KDR_1509	1528007	1528840	-	hypothetical protein	277	0
1588	DR_1510	1525895	1526446	-	ribosome recycling factor	183	DR_RS07730	1525895	1526446	-	frr	ribosome recycling factor	183	KDR_1510	1528896	1529447	-	Ribosome-recycling factor	183	0
1589	DR_1511	1526526	1527263	-	uridylate kinase	245	DR_RS07735	1526526	1527239	-	pyrH	UMP kinase	237	KDR_1511	1529527	1530240	-	Uridylate kinase	237	0
1590	DR_1512	1527349	1528143	-	elongation factor Ts	264	DR_RS07740	1527349	1528143	-	tsf	translation elongation factor Ts	264	KDR_1512	1530350	1531144	-	Elongation factor Ts	264	0
1591	DR_1513	1528236	1529030	-	ribosomal protein S2	264	DR_RS07745	1528236	1529030	-	rpsB	30S ribosomal protein S2	264	KDR_1513	1531237	1532031	-	30S ribosomal protein S2	264	0
1592	DR_1514	1529255	1530877	+	2-phosphoglycerate kinase, putative	540	DR_RS07750	1529396	1530877	+		2-phosphoglycerate kinase	493	KDR_1514	1532397	1533878	+	hypothetical protein	493	0
1593	DR_1515	1530956	1531357	+	hypothetical protein	133	DR_RS07755	1530956	1531357	+		hypothetical protein	133	KDR_1515	1533957	1534358	+	hypothetical protein	133	0
1594	DR_1516	1531601	1533379	+	acetolactate synthase, large subunit	592	DR_RS07760	1531640	1533379	+	ilvB	biosynthetic-type acetolactate synthase large subunit	579	KDR_1516	1534602	1536380	+	Acetolactate synthase large subunit	592	13
1595	DR_1517	1533376	1533995	+	pseudogene									KDR_1517	1536377	1536997	+	hypothetical protein	206	NA	re-annotation
1596	DR_1518	1534012	1534380	+	hypothetical protein	122	DR_RS07770	1534012	1534380	+		hypothetical protein	122	KDR_1518	1537197	1537382	+	hypothetical protein	61	-61
1597	DR_1519	1534343	1535434	+	ketol-acid reductoisomerase	363	DR_RS07775	1534424	1535434	+	ilvC	ketol-acid reductoisomerase	336	KDR_1519	1537426	1538436	+	Ketol-acid reductoisomerase (NADP(+))	336	0
1598	DR_1520	1535576	1536304	-	conserved hypothetical protein	242	DR_RS07780	1535576	1536271	-		16S rRNA (uracil(1498)-N(3))-methyltransferase	231	KDR_1520	1538578	1539273	-	Ribosomal RNA small subunit methyltransferase E	231	0
1599	DR_1521	1536271	1537092	-	ribosomal protein L11 methyltransferase, putative	273	DR_RS07785	1536271	1537092	-		50S ribosomal protein L11 methyltransferase	273	KDR_1521	1539273	1540094	-	Ribosomal protein L11 methyltransferase	273	0
1600	DR_1522	1537170	1537964	+	pyrroline-5-carboxylate reductase	264	DR_RS07790	1537170	1537964	+	proC	pyrroline-5-carboxylate reductase	264	KDR_1522	1540172	1540966	+	Pyrroline-5-carboxylate reductase	264	0
1601	DR_1523	1538228	1539092	+	pseudogene									KDR_1523	1541433	1542095	+	Transposase, partial	220	NA	re-annotation
1602	DR_1524	1539527	1541134	-	cephalosporin acylase	535	DR_RS07800	1539527	1541122	-		gamma-glutamyltransferase family protein	531	KDR_1524	1542530	1544137	-	Glutathione hydrolase-like YwrD proenzyme	535	4
1603	DR_1525	1541238	1542173	-	carbohydrate kinase, PfkB family	311	DR_RS07805	1541238	1542173	-		carbohydrate kinase family protein	311	KDR_1525	1544241	1545176	-	putative sugar kinase YdjH	311	0
1604	DR_1526	1542334	1543344	-	dimethyladenosine transferase	336	DR_RS07810	1542334	1543212	-	rsmA	16S rRNA (adenine(1518)-N(6)/adenine(1519)-N(6))-dimethyltransferase RsmA	292	KDR_1526	1545337	1546215	-	Ribosomal RNA small subunit methyltransferase A	292	0
1605	DR_1527	1543319	1543720	+	hypothetical protein	133	DR_RS16790	1543319	1543720	+		hypothetical protein	133	KDR_1527m	1546322	1547173	+	hypothetical protein	283	NA	fusion: DR_1527+DR_1528
1606	DR_1528	1543744	1544169	+	hypothetical protein	141	DR_RS16795	1543750	1544169	+		tetratricopeptide repeat protein	139							NA	fusion
1607	DR_1529	1544247	1545623	+	conserved hypothetical protein	458	DR_RS07820	1544166	1545623	+		bifunctional ADP-dependent NAD(P)H-hydrate dehydratase/NAD(P)H-hydrate epimerase	485	KDR_1529	1547170	1548627	+	Bifunctional NAD(P)H-hydrate repair enzyme Nnr	485	0
1608	DR_1530	1545719	1546144	-	hypothetical protein	141	DR_RS07825	1545719	1546144	-		type II toxin-antitoxin system VapC family toxin	141	KDR_1530	1548723	1549148	-	hypothetical protein	141	0
1609	DR_1531	1546141	1546386	-	hypothetical protein	81	DR_RS07830	1546141	1546386	-		hypothetical protein	81	KDR_1531	1549145	1549390	-	hypothetical protein	81	0
1610	DR_1532	1546521	1549685	-	transcription-repair coupling factor	1054	DR_RS07835	1546521	1549685	-		transcription-repair coupling factor	1054	KDR_1532	1549525	1552689	-	Transcription-repair-coupling factor	1054	0
1611	DR_1533	1549958	1550857	-	conserved hypothetical protein	299	DR_RS07845	1549958	1550815	-		HNH endonuclease	285	KDR_1533	1552962	1553819	-	hypothetical protein	285	0
1612	DR_1534	1550885	1551433	-	acetyltransferase, putative	182	DR_RS07850	1550885	1551433	-		GNAT family N-acetyltransferase	182	KDR_1534	1553889	1554437	-	hypothetical protein	182	0
1613	DR_1535	1551430	1552533	-	conserved hypothetical protein	367	DR_RS07855	1551430	1552533	-		hypothetical protein	367	KDR_1535	1554434	1555537	-	hypothetical protein	367	0
1614	DR_1536	1552532	1554733	+	serine protease, subtilase family	733	DR_RS07860	1552643	1554733	+		S8 family serine peptidase	696	KDR_1536	1555647	1557737	+	hypothetical protein	696	0
1615	DR_1537	1554810	1555658	-	lipase, putative	282	DR_RS07865	1554810	1555640	-		alpha/beta hydrolase	276	KDR_1537	1557814	1558644	-	Monoacylglycerol lipase	276	0
1616	DR_1538	1555635	1556153	+	osmotically inducible protein C	172	DR_RS07870	1555713	1556153	+		OsmC family protein	146	KDR_1538	1558717	1559157	+	Peroxiredoxin OsmC	146	0
1617	DR_1539	1556272	1556604	-	hypothetical protein	110	DR_RS07875	1556272	1556517	-		hypothetical protein	81	KDR_1539	1559276	1559521	-	hypothetical protein	81	0
1618	DR_1540	1556735	1558027	+	isocitrate dehydrogenase	430	DR_RS07880	1556777	1558027	+	icd	NADP-dependent isocitrate dehydrogenase	416	KDR_1540	1559781	1561031	+	Isocitrate dehydrogenase [NADP]	416	0
1619	DR_1541	1558175	1559122	+	hypothetical protein	315	DR_RS07885	1558229	1559122	+		hypothetical protein	297	KDR_1541	1561233	1562126	+	hypothetical protein	297	0
1620	DR_1542	1559191	1560867	+	propionyl-CoA carboxylase, beta subunit, putative	558	DR_RS07890	1559191	1560867	+		acyl-CoA carboxylase subunit beta	558	KDR_1542	1562195	1563871	+	Methylmalonyl-CoA carboxyltransferase 12S subunit	558	0
1621	DR_1543	1560924	1561427	+	hypothetical protein	167	DR_RS07895	1560924	1561427	+		hypothetical protein	167	KDR_1543	1563928	1564431	+	hypothetical protein	167	0
1622	DR_1544	1561412	1562680	+	acyl-CoA dehydrogenase	422	DR_RS07900	1561472	1562680	+		acyl-CoA dehydrogenase family protein	402	KDR_1544	1564476	1565684	+	Acyl-CoA dehydrogenase, short-chain specific	402	0
1623	DR_1545	1562735	1563235	-	hypothetical protein	166	DR_RS07905	1562735	1563217	-		hypothetical protein	160	KDR_1545	1565739	1566221	-	hypothetical protein	160	0
1624	DR_1546	1563246	1563794	-	superoxide dismutase (sodC), Cu-Zn family	182	DR_RS07910	1563246	1563794	-		superoxide dismutase family protein	182	KDR_1546	1566250	1566798	-	Superoxide dismutase [Cu-Zn]	182	0
1625	DR_1547	1563819	1564034	+	hypothetical protein	71
1626	DR_1548	1564082	1564690	+	conserved hypothetical protein	202	DR_RS07915	1564082	1564690	+		CAP domain-containing protein	202	KDR_1548	1567086	1567694	+	hypothetical protein	202	0
1627	DR_1549	1564751	1566496	-	conserved hypothetical protein	581	DR_RS07920	1564751	1566496	-		M23 family metallopeptidase	581	KDR_1549	1567755	1569500	-	hypothetical protein	581	0
1628	DR_1550	1566493	1568223	-	ftsE protein	576	DR_RS16480	1566493	1567356	-		ABC transporter permease	287	KDR_1550a	1569497	1570360	-	Cell division protein FtsX	287	NA	fission
1629														KDR_1550b	1570357	1571127	-	Cell division ATP-binding protein FtsE	256	NA	fission
1630	DR_1551	1568241	1569584	+	carboxyl-terminal protease, putative	447	DR_RS07930	1568268	1569584	+		S41 family peptidase	438	KDR_1551	1571274	1572590	+	putative CtpA-like serine protease	438	0
1631	DR_1552	1569690	1570235	-	hypothetical protein	181	DR_RS07935	1569690	1570235	-		hypothetical protein	181							NA	no annotation
1632	DR_1553	1570273	1571889	-	peptide chain release factor 3	538	DR_RS07940	1570273	1571889	-		peptide chain release factor 3	538	KDR_1553	1573279	1574895	-	Peptide chain release factor RF3	538	0
1633	DR_1554	1571985	1573000	-	pseudogene									KDR_1554	1575097	1576008	-	DegV domain-containing protein	303	NA	re-annotation
1634	DR_1555	1573124	1574359	+	conserved hypothetical protein	411	DR_RS07950	1573175	1574359	+	bshA	N-acetyl-alpha-D-glucosaminyl L-malate synthase BshA	394	KDR_1555	1576183	1577367	+	N-acetyl-alpha-D-glucosaminyl L-malate synthase	394	0
1635	DR_1556	1574399	1576108	+	two-component sensor, putative	569	DR_RS07955	1574399	1576108	+		sensor histidine kinase	569	KDR_1556	1577407	1579116	+	hypothetical protein	569	0
1636	DR_1557	1576105	1577136	+	hypothetical protein	343	DR_RS07960	1576105	1577136	+		hypothetical protein	343	KDR_1557	1579113	1580144	+	hypothetical protein	343	0
1637	DR_1558	1577133	1577810	+	DNA-binding response regulator	225	DR_RS07965	1577157	1577810	+		response regulator transcription factor	217	KDR_1558	1580165	1580818	+	Response regulator protein VraR	217	0
1638	DR_1559	1577968	1578534	+	hypothetical protein	188	DR_RS07970	1577968	1578534	+		hypothetical protein	188	KDR_1559	1580815	1581543	+	hypothetical protein	242	54
1639	DR_1560	1578568	1579524	-	conserved hypothetical protein	318	DR_RS07975	1578568	1579488	-		diacylglycerol kinase family protein	306	KDR_1560	1581577	1582497	-	lipid kinase YegS	306	0
1640	DR_1561	1579697	1580851	-	UDP-N-acetylglucosamine 2-epimerase	384	DR_RS07980	1579697	1580842	-	wecB	UDP-N-acetylglucosamine 2-epimerase (non-hydrolyzing)	381	KDR_1561	1582706	1583851	-	UDP-N-acetylglucosamine 2-epimerase	381	0
1641	DR_1562	1580860	1581990	-	undecaprenyl-phosphate alpha-N-acetylglucosaminyltransferase, putative	376	DR_RS07985	1580860	1581990	-		undecaprenyl/decaprenyl-phosphate alpha-N-acetylglucosaminyl 1-phosphate transferase	376	KDR_1562	1583869	1584999	-	putative undecaprenyl-phosphate N-acetylglucosaminyl 1-phosphate transferase	376	0
1642	DR_1563	1582086	1582718	-	uracil phosphoribosyltransferase	210	DR_RS07990	1582086	1582709	-	upp	uracil phosphoribosyltransferase	207	KDR_1563	1585095	1585718	-	Uracil phosphoribosyltransferase	207	0
1643	DR_1564	1582767	1583603	-	hypothetical protein	278	DR_RS07995	1582767	1583603	-		aminoglycoside phosphotransferase family protein	278	KDR_1564	1585776	1586567	-	hypothetical protein	263	-15
1644	DR_1565	1583612	1584586	-	conserved hypothetical protein	324	DR_RS08000	1583612	1584640	-		HD domain-containing protein	342	KDR_1565	1586621	1587649	-	hypothetical protein	342	0
1645	DR_1566	1584564	1585445	-	hypothetical protein	293	DR_RS08005	1584678	1585433	+		YkgJ family cysteine cluster protein	251	KDR_1566r	1587687	1588442	+	hypothetical protein	251	0
1646	DR_1567	1585504	1586544	-	peptide ABC transporter, ATP-binding protein	346	DR_RS08010	1585504	1586415	-		ATP-binding cassette domain-containing protein	303	KDR_1567	1588513	1589553	-	Oligopeptide transport ATP-binding protein OppF	346	43
1647	DR_1568	1586541	1587701	-	peptide ABC transporter, ATP-binding protein	386	DR_RS08015	1586541	1587632	-		ABC transporter ATP-binding protein	363	KDR_1568	1589550	1590641	-	Oligopeptide transport ATP-binding protein OppD	363	0
1648	DR_1569	1587670	1588800	-	peptide ABC transporter, permease protein	376	DR_RS08020	1587670	1588800	-		ABC transporter permease	376	KDR_1569	1590679	1591809	-	hypothetical protein	376	0
1649	DR_1570	1588812	1589813	-	peptide ABC transporter, permease protein	333	DR_RS08025	1588812	1589795	-		ABC transporter permease subunit	327	KDR_1570	1591821	1592804	-	Dipeptide transport system permease protein DppB	327	0
1650	DR_1571	1589951	1591735	-	peptide ABC transporter, periplasmic peptide-binding protein	594	DR_RS08030	1589951	1591735	-		ABC transporter substrate-binding protein	594	KDR_1571	1592960	1594744	-	putative ABC transporter-binding protein	594	0
1651	DR_1572	1591892	1594158	+	pseudogene		DR_RS16800	1592006	1593397	+		hypothetical protein	463	KDR_1572	1595003	1597168	+	ATP-dependent DNA helicase Rep	721	258
1652							DR_RS16805	1593394	1594158	+		ATP-binding domain-containing protein	254							NA	merged into KDR_1572
1653	DR_1573	1594379	1596013	+	CTP synthase	544	DR_RS08040	1594379	1596013	+		CTP synthase	544	KDR_1573	1597389	1599023	+	CTP synthase	544	0
1654	DR_1574	1596056	1596772	+	conserved hypothetical protein	238	DR_RS08045	1596113	1596772	+		phosphatidylserine decarboxylase	219	KDR_1574	1599123	1599782	+	Phosphatidylserine decarboxylase proenzyme	219	0
1655	DR_1575	1596777	1597424	-	hypothetical protein	215	DR_RS08050	1596777	1597424	-		hypothetical protein	215	KDR_1575	1599787	1600434	-	hypothetical protein	215	0
1656	DR_1576	1597464	1597787	-	hypothetical protein	107	DR_RS08055	1597464	1597787	-		hypothetical protein	107	KDR_1576	1600474	1600797	-	hypothetical protein	107	0
1657	DR_1577	1597834	1598922	-	s-adenosylmethionine:tRNA ribosyltransferase-isomerase	362	DR_RS08060	1597834	1598922	-	queA	tRNA preQ1(34) S-adenosylmethionine ribosyltransferase-isomerase QueA	362	KDR_1577	1600844	1601932	-	S-adenosylmethionine:tRNA ribosyltransferase-isomerase	362	0
1658	DR_1578	1598926	1599483	-	conserved hypothetical protein	185	DR_RS08065	1598926	1599483	-		NYN domain-containing protein	185	KDR_1578	1601936	1602493	-	hypothetical protein	185	0
1659	DR_1579	1599677	1601035	+	conserved hypothetical protein	452	DR_RS08070	1599758	1601035	+		aminopeptidase	425	KDR_1579	1602768	1604045	+	Putative aminotransferase/MSMEI_6121	425	0
1660							DR_RS08075	1601183	1601359	+		type II toxin-antitoxin system CcdA family antitoxin	58	KDR_1579n	1604193	1604369	+	hypothetical protein	58	0
1661	DR_1580	1601356	1601724	+	hypothetical protein	122	DR_RS08080	1601356	1601724	+		VOC family protein	122	KDR_1580	1604366	1604734	+	hypothetical protein	122	0
1662	DR_1581	1601804	1602844	+	ABC transporter, ATP-binding protein	346	DR_RS08085	1601804	1602844	+		ATP-binding cassette domain-containing protein	346	KDR_1581	1604814	1605854	+	Vitamin B12 import ATP-binding protein BtuD	346	0
1663	DR_1582	1602837	1603640	+	conserved hypothetical protein	267	DR_RS08090	1602837	1603640	+		ABC-2 family transporter protein	267	KDR_1582	1605847	1606650	+	hypothetical protein	267	0
1664	DR_1583	1603637	1604425	+	conserved hypothetical protein	262	DR_RS08095	1603637	1604425	+		ABC transporter permease	262	KDR_1583	1606647	1607435	+	hypothetical protein	262	0
1665	DR_1584	1604422	1604880	+	hypothetical protein	152	DR_RS08100	1604443	1604880	+		hypothetical protein	145	KDR_1584	1607435	1607890	+	hypothetical protein	151	6
1666	DR_1585	1605150	1605890	-	ribonuclease PH	246	DR_RS08105	1605150	1605890	-	rph	ribonuclease PH	246	KDR_1585	1608160	1608900	-	Ribonuclease PH	246	0
1667	DR_1586	1605887	1606996	-	glutamate racemase	369	DR_RS08110	1605887	1606750	-	murI	glutamate racemase	287	KDR_1586	1608897	1609769	-	Glutamate racemase	290	3
1668	DR_1587	1607138	1607437	-	hypothetical protein	99	DR_RS08115	1607138	1607437	-		MazG-like family protein	99	KDR_1587	1610149	1610448	-	hypothetical protein	99	0
1669	DR_1588	1607434	1608696	-	aminotransferase, class I, putative	420	DR_RS08120	1607434	1608597	-		PLP-dependent aminotransferase family protein	387	KDR_1588	1610445	1611698	-	2-aminoadipate transaminase	417	30
1670	DR_1589	1608800	1609717	+	fructose-bisphosphate aldolase	305	DR_RS08125	1608800	1609717	+	fba	class II fructose-1,6-bisphosphate aldolase	305	KDR_1589	1611811	1612728	+	Fructose-bisphosphate aldolase	305	0
1671	DR_1590	1609811	1610362	+	hypothetical protein	183	DR_RS08130	1609811	1610362	+		SRPBCC family protein	183	KDR_1590	1612822	1613373	+	hypothetical protein	183	0
1672	DR_1591	1610442	1611356	-	hypothetical protein	304	DR_RS08135	1610442	1611356	-		DUF5602 domain-containing protein	304	KDR_1591	1613453	1614367	-	hypothetical protein	304	0
1673	DR_1592	1611698	1612120	+	transposase, putative	140	DR_RS08140	1611698	1612120	+	tnpA	IS200/IS605-like element ISDra2 family transposase	140							NA	deletion
1674	DR_1593	1612107	1613333	+	transposase, putative	408	DR_RS08145	1612107	1613333	+	tnpB	IS200/IS605 family element RNA-guided endonuclease TnpB	408							NA	deletion
1675	DR_1594	1613272	1614507	-	hypothetical protein	411	DR_RS08150	1613272	1614327	-		hypothetical protein	351	KDR_1594	1614577	1615602	-	hypothetical protein	341	-10
1676	DR_1595	1614519	1615625	+	6-phosphogluconate dehydrogenase	368	DR_RS08155	1614525	1615625	+	gnd	decarboxylating 6-phosphogluconate dehydrogenase	366	KDR_1595	1615800	1616900	+	6-phosphogluconate dehydrogenase, NAD(+)-dependent, decarboxylating	366	0
1677	DR_1596	1615622	1617394	+	glucose-6-phosphate 1-dehydrogenase	590	DR_RS08160	1615622	1617394	+	zwf	glucose-6-phosphate dehydrogenase	590	KDR_1596	1616897	1618669	+	Glucose-6-phosphate 1-dehydrogenase 2	590	0
1678	DR_1597	1617492	1618430	+	glucose 6-phosphate dehydrogenase assembly protein OpcA, putative	312	DR_RS08165	1617492	1618430	+		glucose-6-phosphate dehydrogenase assembly protein OpcA	312	KDR_1597	1618767	1619705	+	hypothetical protein	312	0
1679	DR_1598	1618506	1621361	+	protease, putative	951	DR_RS08170	1618563	1621361	+		insulinase family protein	932	KDR_1598	1619838	1622636	+	hypothetical protein	932	0
1680	DR_1599	1621524	1622936	+	conserved hypothetical protein	470	DR_RS08175	1621524	1622936	+		serine protease	470	KDR_1599m	1622799	1624916	+	hypothetical protein	705	NA	fusion: DR_1599+DR_1600
1681	DR_1600	1622933	1623640	+	conserved hypothetical protein	235	DR_RS16810	1622933	1623640	+		endonuclease I family protein	235							NA	fusion
1682	DR_1601	1623731	1624441	-	nodulin 21-related protein	236	DR_RS08180	1623731	1624441	-		VIT family protein	236	KDR_1601	1625007	1625717	-	hypothetical protein	236	0
1683	DR_1602	1624595	1625761	+	hypothetical protein	388	DR_RS08185	1624595	1625761	+		heparan-alpha-glucosaminide N-acetyltransferase domain-containing protein	388	KDR_1602	1625871	1627037	+	hypothetical protein	388	0
1684	DR_1603	1625725	1626807	+	hypothetical protein	360	DR_RS08190	1625776	1626807	+		hypothetical protein	343	KDR_1603	1627052	1628083	+	hypothetical protein	343	0
1685	DR_1604	1626786	1628123	+	oligosaccharide deacetylase, putative	445	DR_RS08195	1626900	1628123	+		polysaccharide deacetylase family protein	407	KDR_1604	1628152	1629399	+	hypothetical protein	415	8
1686	DR_1605	1628351	1629018	+	pseudogene		DR_RS08200	1628351	1628806	+		response regulator	151	KDR_1605	1629627	1630295	+	Transcriptional regulatory protein CusR	222	71
1687							DR_RS16815	1628797	1629018	+		winged helix-turn-helix domain-containing protein	73							NA	merged into KDR_1605
1688	DR_1606	1629109	1630410	+	sensor histidine kinase	433	DR_RS08205	1629109	1630410	+		HAMP domain-containing histidine kinase	433	KDR_1606	1630386	1631687	+	Adaptive-response sensory-kinase SasA	433	0
1689	DR_1607	1630499	1630933	-	hypothetical protein	144	DR_RS08210	1630499	1630933	-		hypothetical protein	144	KDR_1607	1631776	1632210	-	hypothetical protein	144	0
1690	DR_1608	1630930	1631484	-	hypothetical protein	184	DR_RS08215	1630930	1631484	-		DinB family protein	184	KDR_1608	1632207	1632761	-	hypothetical protein	184	0
1691	DR_1609	1631519	1632271	-	2-hydroxyhepta-2,4-diene-1,7-dioate isomerase/5-carboxymethyl-2-oxo-hex-3-ene-1,7-dioate decarboxylase-related protein	250	DR_RS08220	1631519	1632271	-		fumarylacetoacetate hydrolase family protein	250	KDR_1609	1632796	1633548	-	putative protein YisK	250	0
1692	DR_1610	1632422	1633726	+	3-isopropylmalate dehydratase, large subunit	434	DR_RS08225	1632422	1633726	+		homoaconitate hydratase family protein	434	KDR_1610	1633699	1635003	+	Homoaconitase large subunit	434	0
1693	DR_1611	1633791	1634264	-	hypothetical protein	157	DR_RS08230	1633791	1634264	-		hypothetical protein	157	KDR_1611	1635068	1635541	-	hypothetical protein	157	0
1694	DR_1612	1634324	1634698	-	conserved hypothetical protein	124	DR_RS08235	1634324	1634698	-		roadblock/LC7 domain-containing protein	124	KDR_1612	1635601	1635975	-	hypothetical protein	124	0
1695	DR_1613	1634911	1635240	+	transcriptional regulator, ArsR family	109	DR_RS08240	1634911	1635240	+		metalloregulator ArsR/SmtB family transcription factor	109	KDR_1613	1636188	1636517	+	hypothetical protein	109	0
1696	DR_1614	1635289	1635822	+	3-isopropylmalate dehydratase, small subunit	177	DR_RS08245	1635289	1635822	+		3-isopropylmalate dehydratase small subunit 1	177	KDR_1614	1636566	1637099	+	Homoaconitase small subunit	177	0
1697	DR_1615	1635808	1636182	-	hypothetical protein	124	DR_RS08250	1635808	1636182	-		hypothetical protein	124	KDR_1615	1637085	1637459	-	hypothetical protein	124	0
1698	DR_1616	1636305	1637330	+	conserved hypothetical protein	341	DR_RS08255	1636305	1637330	+		DUF1517 domain-containing protein	341	KDR_1616	1637582	1638607	+	hypothetical protein	341	0
1699	DR_1617	1637394	1637975	-	xanthine phosphoribosyltransferase	193	DR_RS08260	1637394	1637975	-	xpt	xanthine phosphoribosyltransferase	193	KDR_1617	1638671	1639252	-	Xanthine phosphoribosyltransferase	193	0
1700							DR_RS08265	1638018	1638155	-		hypothetical protein	45							NA	deletion
1701	DR_1618	1638183	1639433	+	transposase, putative	416	DR_RS08270	1638201	1639433	+		transposase	410							NA	deletion
1702	DR_1619	1639430	1641007	-	conserved hypothetical protein	525	DR_RS08275	1639430	1641082	-		VanW family protein	550	KDR_1619	1639295	1641031	-	hypothetical protein	578	28
1703	DR_1620	1641152	1642138	-	ketoacyl reductase, putative	328	DR_RS08280	1641152	1642138	-		SDR family oxidoreductase	328	KDR_1620	1641101	1642087	-	Putative ketoacyl reductase	328	0
1704	DR_1621	1642222	1642578	+	Hit family protein	118	DR_RS08285	1642222	1642578	+		histidine triad nucleotide-binding protein	118	KDR_1621	1642171	1642527	+	Purine nucleoside phosphoramidase	118	0
1705	DR_1622	1642578	1643291	+	beta-phosphoglucomutase-related protein	237	DR_RS08290	1642578	1643291	+		HAD-IA family hydrolase	237	KDR_1622	1642527	1643240	+	6-phosphogluconate phosphatase	237	0
1706	DR_1623	1643338	1644435	+	hypothetical protein	365	DR_RS08295	1643338	1644435	+		protease complex subunit PrcB family protein	365	KDR_1623	1643287	1644384	+	hypothetical protein	365	0
1707	DR_1624	1644246	1646362	-	pseudogene		DR_RS16825	1645862	1646284	-		DEAD/DEAH box helicase	140	KDR_1624	1644442	1646232	-	ATP-dependent RNA helicase DeaD	596	456
1708	DR_1625	1646352	1647992	+	amidase, putative	546	DR_RS08305	1646547	1647992	+		amidase family protein	481	KDR_1625	1646495	1647940	+	Glutamyl-tRNA(Gln) amidotransferase subunit A, chloroplastic/mitochondrial	481	0
1709	DR_1626	1648020	1649096	+	branched-chain amino acid aminotransferase	358	DR_RS08310	1648041	1649096	+	ilvE	branched-chain-amino-acid transaminase	351	KDR_1626	1647989	1649044	+	Branched-chain-amino-acid aminotransferase	351	0
1710	DR_1627	1649287	1651101	+	oligoendopeptidase	604	DR_RS08315	1649287	1651101	+	pepF	oligoendopeptidase F	604	KDR_1627	1649223	1651049	+	Oligoendopeptidase F, plasmid	608	4
1711	DR_1628	1651163	1651953	-	pseudogene		DR_RS16830	1651163	1651387	-		TipAS antibiotic-recognition domain-containing protein	74							NA	merged into KDR_1628
1712							DR_RS08320	1651396	1651944	-		MerR family transcriptional regulator	182	KDR_1628	1651111	1651893	-	HTH-type transcriptional activator TipA	260	78
1713	DR_1629	1652027	1654399	+	c-di-GMP phosphodiesterase A	790	DR_RS08325	1652102	1654399	+		EAL domain-containing protein	765	KDR_1629	1652051	1654348	+	hypothetical protein	765	0
1714	DR_1630	1654522	1655298	-	conserved hypothetical protein	258	DR_RS08330	1654522	1655298	-		DUF554 domain-containing protein	258	KDR_1630	1654471	1655247	-	putative membrane protein YdfK	258	0
1715	DR_t26	1655398	1655471	-	tRNA-Met	#N/A								KDR_t31	1655344	1655420	-	tRNA-Met
1716	DR_1631	1655568	1656752	-	conserved hypothetical protein	394	DR_RS08340	1655568	1656710	-		GTP pyrophosphokinase family protein	380	KDR_1631	1655517	1656671	-	hypothetical protein	384	4
1717	DR_1632	1656822	1658633	+	N-acetylmuramoyl-L-alanine amidase, putative	603	DR_RS08345	1656822	1658633	+		N-acetylmuramoyl-L-alanine amidase	603	KDR_1632	1656771	1658582	+	hypothetical protein	603	0
1718	DR_1633	1658647	1660143	-	GGDEF family protein	498	DR_RS08350	1658647	1660119	-		CHASE2 domain-containing protein	490	KDR_1633	1658596	1660068	-	hypothetical protein	490	0
1719	DR_1634	1660103	1661395	-	hypothetical protein	430	DR_RS08355	1660103	1661395	-		FecR family protein	430	KDR_1634	1660052	1661671	-	hypothetical protein	539	109
1720	DR_1635	1661581	1663698	+	ABC transporter, ATP-binding protein, EF-3 family	705	DR_RS08360	1661857	1663698	+		ATP-binding cassette domain-containing protein	613	KDR_1635	1661760	1663652	+	putative ABC transporter ATP-binding protein YheS	630	17
1721	DR_1636	1663702	1664070	-	conserved hypothetical protein	122	DR_RS08365	1663702	1664013	-		antibiotic biosynthesis monooxygenase	103	KDR_1636	1663656	1664024	-	hypothetical protein	122	19
1722	DR_1637				not annotated									KDR_1637	1664090	1665598	+	4-alpha-glucanotransferase	502	NA	re-annotation
1723	DR_1638	1665727	1666284	+	conserved hypothetical protein	185	DR_RS08375	1665727	1666284	+		cob(I)yrinic acid a,c-diamide adenosyltransferase	185	KDR_1638	1665682	1666239	+	Corrinoid adenosyltransferase	185	0
1724	DR_1639	1666372	1666692	+	hypothetical protein	106	DR_RS08380	1666372	1666692	+		hypothetical protein	106	KDR_1639	1666327	1666650	+	hypothetical protein	107	1
1725	DR_1640	1666757	1666948	+	hypothetical protein	63	DR_RS08385	1666772	1666948	+		hypothetical protein	58	KDR_1640	1666730	1666906	+	hypothetical protein	58	0
1726	DR_1641	1667002	1667496	+	hypothetical protein	164	DR_RS08390	1667002	1667496	+		DinB family protein	164	KDR_1641	1666960	1667454	+	hypothetical protein	164	0
1727	DR_1642	1667493	1667984	+	hypothetical protein	163	DR_RS08395	1667493	1667984	+		DinB family protein	163	KDR_1642	1667421	1667942	+	hypothetical protein	173	10
1728	DR_1643	1667978	1668223	+	hypothetical protein	81	DR_RS16835	1667987	1668223	+		hypothetical protein	78	KDR_1643m	1667936	1668787	+	hypothetical protein	283	NA	fusion: DR_1643+DR_1644
1729	DR_1644	1668196	1668828	+	hypothetical protein	210	DR_RS08400	1668196	1668828	+		hypothetical protein	210							NA	fusion
1730	DR_1645	1668838	1669584	-	UDP-N-acetyl-D-mannosaminuronic acid transferase, putative	248	DR_RS08405	1668838	1669584	-		WecB/TagA/CpsF family glycosyltransferase	248	KDR_1645	1668797	1669543	-	N-acetylglucosaminyldiphosphoundecaprenol N-acetyl-beta-D-mannosaminyltransferase	248	0
1731	DR_1646	1669590	1670369	+	nitrogen regulator, putative	259	DR_RS08410	1669674	1670369	+		Crp/Fnr family transcriptional regulator	231	KDR_1646	1669633	1670328	+	CRP-like cAMP-activated global transcriptional regulator	231	0
1732	DR_1647	1670457	1672018	+	pseudogene									KDR_1647	1670416	1671978	+	Putative cysteine ligase BshC	520	NA	re-annotation
1733	DR_1648	1672329	1673126	-	amino acid ABC transporter, ATP-binding protein	265	DR_RS08420	1672329	1673054	-		amino acid ABC transporter ATP-binding protein	241	KDR_1648	1672289	1673086	-	Glutamine transport ATP-binding protein GlnQ	265	24
1734	DR_1649	1673348	1674307	+	immunogenic protein	319	DR_RS08425	1673348	1674307	+		TAXI family TRAP transporter solute-binding subunit	319	KDR_1649	1673308	1674267	+	hypothetical protein	319	0
1735	DR_1650	1674341	1675033	+	hypothetical protein	230	DR_RS08430	1674416	1675033	+		hypothetical protein	205	KDR_1650	1674376	1674993	+	hypothetical protein	205	0
1736	DR_1651	1674972	1676198	-	transposase, putative	408	DR_RS08435	1674972	1676198	-	tnpB	IS200/IS605 family element RNA-guided endonuclease TnpB	408	KDR_1651	1674932	1676158	-	IS200/IS605 family transposase ISDra2	408	0
1737	DR_1652	1676185	1676607	-	transposase, putative	140	DR_RS08440	1676185	1676607	-	tnpA	IS200/IS605-like element ISDra2 family transposase	140	KDR_1652	1676145	1676540	-	hypothetical protein	131	-9
1738	DR_1653	1676668	1678275	+	conserved hypothetical protein	535	DR_RS08445	1676668	1678275	+		TRAP transporter permease	535	KDR_1653	1676628	1678235	+	hypothetical protein	535	0
1739	DR_1654	1678382	1678930	+	hypothetical protein	182	DR_RS08450	1678391	1678930	+		hypothetical protein	179	KDR_1654	1678351	1678890	+	hypothetical protein	179	0
1740	DR_1655	1678994	1680007	+	ABC transporter, periplasmic substrate-binding protein, putative	337	DR_RS08455	1679033	1680007	+		ABC transporter substrate-binding protein	324	KDR_1655	1678993	1679967	+	hypothetical protein	324	0
1741	DR_1656	1680022	1681581	+	Mg(2+) chelatase family protein	519	DR_RS08460	1680082	1681581	+		YifB family Mg chelatase-like AAA ATPase	499	KDR_1656	1680042	1681541	+	Competence protein ComM	499	0
1742	DR_1657	1681586	1682617	+	hypothetical protein	343	DR_RS08465	1681655	1682617	+		hypothetical protein	320	KDR_1657	1681615	1682577	+	hypothetical protein	320	0
1743	DR_1658	1682581	1683789	+	hypothetical protein	402	DR_RS08470	1682734	1683789	+		hypothetical protein	351	KDR_1658	1682694	1683749	+	hypothetical protein	351	0
1744	DR_1659	1683831	1685888	-	oligopeptidase A	685	DR_RS08475	1683831	1685888	-		M3 family metallopeptidase	685	KDR_1659	1683791	1685848	-	Oligopeptidase A	685	0
1745	DR_1660	1685885	1687036	-	hypothetical protein	383	DR_RS08480	1685882	1686988	+		GNAT family N-acetyltransferase	368	KDR_1660r	1685935	1686948	+	hypothetical protein	337	-31
1746	DR_1661	1687066	1687371	+	stage V sporulation protein S-related protein	101	DR_RS08485	1687078	1687371	+		stage V sporulation protein S	97	KDR_1661	1687038	1687331	+	Stage V sporulation protein S	97	0
1747	DR_1662	1687433	1688545	-	threonine 3-dehydrogenase	370	DR_RS08490	1687433	1688479	-	tdh	L-threonine 3-dehydrogenase	348	KDR_1662	1687393	1688439	-	L-threonine 3-dehydrogenase	348	0
1748							DR_RS16410	1688722	1688862	+		hypothetical protein	46	KDR_1662n	1688682	1688822	+	hypothetical protein	46	0
1749	DR_1663	1688948	1689409	+	hypothetical protein	153	DR_RS08495	1688957	1689409	+		hypothetical protein	150	KDR_1663	1688917	1689369	+	hypothetical protein	150	0
1750	DR_1664	1689452	1690033	-	hypothetical protein	193	DR_RS08500	1689452	1690105	-	mqnB	futalosine hydrolase	217	KDR_1664	1689412	1690065	-	Futalosine hydrolase	217	0
1751	DR_1665	1690183	1690641	+	hypothetical protein	152	DR_RS08505	1690186	1690641	+		hypothetical protein	151	KDR_1665	1690146	1690601	+	hypothetical protein	151	0
1752	DR_1666	1690727	1691407	-	potassium uptake protein KtrA	226	DR_RS08510	1690727	1691386	-		TrkA family potassium uptake protein	219	KDR_1666	1690687	1691346	-	Ktr system potassium uptake protein A	219	0
1753	DR_1667	1691416	1692792	-	potassium uptake protein KtrB	458	DR_RS08515	1691416	1692792	-		TrkH family potassium uptake protein	458	KDR_1667	1691376	1692752	-	Ktr system potassium uptake protein B	458	0
1754	DR_1668	1692806	1694344	-	potassium uptake protein KtrB	512	DR_RS08520	1692806	1694239	-		TrkH family potassium uptake protein	477	KDR_1668	1692766	1694199	-	Ktr system potassium uptake protein B	477	0
1755	DR_1669	1694319	1695437	+	conserved hypothetical protein	372	DR_RS08525	1694319	1695437	+		class I SAM-dependent RNA methyltransferase	372	KDR_1669	1694279	1695397	+	Ribosomal RNA large subunit methyltransferase K/L	372	0
1756	DR_1670	1695607	1697205	-	cysteinyl-tRNA synthetase	532	DR_RS08530	1695607	1697103	-	cysS	cysteine--tRNA ligase	498	KDR_1670	1695567	1697063	-	Cysteine--tRNA ligase	498	0
1757	DR_1671	1697293	1697811	-	hypothetical protein	172	DR_RS08535	1697293	1697811	-		hypothetical protein	172	KDR_1671	1697253	1697771	-	hypothetical protein	172	0
1758	DR_1672	1697906	1698610	+	conserved hypothetical protein	234	DR_RS08540	1697915	1698610	+	mnmD	tRNA (5-methylaminomethyl-2-thiouridine)(34)-methyltransferase MnmD	231	KDR_1672	1697875	1698570	+	tRNA 5-methylaminomethyl-2-thiouridine biosynthesis bifunctional protein MnmC	231	0
1759	DR_1673	1698583	1699629	+	oxidoreductase, putative	348	DR_RS08545	1698607	1699629	+		FAD-dependent oxidoreductase	340	KDR_1673	1698567	1699589	+	tRNA 5-methylaminomethyl-2-thiouridine biosynthesis bifunctional protein MnmC	340	0
1760	DR_1674	1699678	1700679	+	isocitrate dehydrogenase, putative	333	DR_RS08550	1699678	1700679	+		isocitrate/isopropylmalate dehydrogenase family protein	333	KDR_1674	1699638	1700639	+	Homoisocitrate dehydrogenase	333	0
1761	DR_1675	1700730	1701317	+	hypothetical protein	195	DR_RS08555	1700730	1701317	+		hypothetical protein	195	KDR_1675	1700690	1701277	+	hypothetical protein	195	0
1762	DR_1676	1701340	1702257	-	hypothetical protein	305	DR_RS08560	1701340	1702257	-		class I SAM-dependent methyltransferase	305	KDR_1676	1701300	1702217	-	hypothetical protein	305	0
1763	DR_1677	1702262	1702684	-	hypothetical protein	140	DR_RS08565	1702262	1702696	-		hypothetical protein	144	KDR_1677	1702222	1702656	-	hypothetical protein	144	0
1764	DR_1678	1702732	1703166	-	conserved hypothetical protein	144	DR_RS08570	1702732	1703166	-		GNAT family N-acetyltransferase	144	KDR_1678	1702692	1703126	-	hypothetical protein	144	0
1765	DR_1679	1703163	1703912	-	N-methyl-transferase-related protein	249	DR_RS08575	1703163	1703912	-		class I SAM-dependent methyltransferase	249	KDR_1679	1703123	1703872	-	hypothetical protein	249	0
1766	DR_1680	1704134	1705102	-	conserved hypothetical protein	322	DR_RS08580	1704134	1705102	-		tRNA (guanine-N(7)-)-methyltransferase	322	KDR_1680	1704094	1705062	-	tRNA (guanine-N(7)-)-methyltransferase	322	0
1767	DR_1681	1705099	1705878	-	GidA-related protein	259	DR_RS08585	1705099	1705845	-		FAD-dependent oxidoreductase	248	KDR_1681	1705059	1705751	-	tRNA uridine 5-carboxymethylaminomethyl modification enzyme MnmG	230	-18
1768	DR_1682	1705944	1706273	+	hypothetical protein	109	DR_RS08590	1705944	1706273	+		hypothetical protein	109	KDR_1682	1705904	1706233	+	hypothetical protein	109	0
1769	DR_1683	1706286	1706951	-	transcriptional regulator, putative	221	DR_RS08595	1706286	1706885	-		FMN-binding negative transcriptional regulator	199	KDR_1683	1706246	1706845	-	Protease synthase and sporulation protein PAI 2	199	0
1770	DR_1684	1706952	1707917	+	pseudouridine synthase, putative	321	DR_RS08600	1707003	1707917	+		RluA family pseudouridine synthase	304	KDR_1684	1706963	1707877	+	hypothetical protein	304	0
1771	DR_1685	1707954	1708565	+	chromosome partitioning protein, ParA family	203	DR_RS08605	1707954	1708565	+		ParA family protein	203	KDR_1685	1707914	1708525	+	hypothetical protein	203	0
1772	DR_1686	1708562	1708804	+	hypothetical protein	80	DR_RS08610	1708565	1708804	+		hypothetical protein	79	KDR_1686	1708525	1708764	+	hypothetical protein	79	0
1773	DR_1687	1708848	1709735	+	glutamyl-tRNA synthetase-related protein	295	DR_RS08615	1708848	1709735	+	gluQRS	tRNA glutamyl-Q(34) synthetase GluQRS	295	KDR_1687	1708808	1709695	+	Glutamate--tRNA ligase 1	295	0
1774	DR_1688	1709739	1710674	-	hypothetical protein	311	DR_RS08620	1709739	1710674	-		hypothetical protein	311	KDR_1688	1709699	1710634	-	hypothetical protein	311	0
1775	DR_1689	1710767	1712074	-	glucose-1-phosphate adenylyltransferase	435	DR_RS08625	1710767	1712008	-	glgC	glucose-1-phosphate adenylyltransferase	413	KDR_1689	1710727	1711968	-	Glucose-1-phosphate adenylyltransferase	413	0
1776	DR_1690	1712255	1713175	-	tRNA delta-2-isopentenylpyrophosphate transferase	306	DR_RS08630	1712255	1713175	-	miaA	tRNA (adenosine(37)-N6)-dimethylallyltransferase MiaA	306	KDR_1690	1712215	1713135	-	tRNA dimethylallyltransferase	306	0
1777	DR_1691	1713208	1713708	+	heat shock protein-related protein	166	DR_RS08635	1713253	1713708	+		Hsp20/alpha crystallin family protein	151	KDR_1691	1713213	1713668	+	hypothetical protein	151	0
1778	DR_1692	1714063	1715817	+	long-chain fatty acid--CoA ligase	584	DR_RS08640	1714063	1715817	+		long-chain fatty acid--CoA ligase	584	KDR_1692	1714023	1715777	+	Long-chain-fatty-acid--CoA ligase	584	0
1779	DR_1693	1715891	1716643	+	hypothetical protein	250	DR_RS08645	1715924	1716643	+		hypothetical protein	239	KDR_1693	1715884	1716603	+	hypothetical protein	239	0
1780	DR_1694	1716814	1717953	+	conserved hypothetical protein	379	DR_RS08650	1716754	1717953	+		class I SAM-dependent rRNA methyltransferase	399	KDR_1694	1716684	1717913	+	Ribosomal RNA large subunit methyltransferase I	409	10
1781	DR_1695	1717970	1718329	+	lactoylglutathione lyase-related protein	119	DR_RS08655	1717970	1718329	+		VOC family protein	119	KDR_1695	1717930	1718289	+	hypothetical protein	119	0
1782	DR_1696	1718755	1720398	+	DNA mismatch repair protein MutL	547	DR_RS08660	1718755	1720398	+	mutL	DNA mismatch repair endonuclease MutL	547	KDR_1696	1718715	1720358	+	DNA mismatch repair protein MutL	547	0
1783	DR_1697	1720494	1720754	+	hypothetical protein	86	DR_RS08665	1720506	1720754	+		hypothetical protein	82	KDR_1697	1720454	1720714	+	hypothetical protein	86	4
1784	DR_1698	1720843	1721844	+	conserved hypothetical protein	333	DR_RS08670	1720888	1721844	+	dusA	tRNA dihydrouridine(20/20a) synthase DusA	318	KDR_1698	1720803	1721804	+	tRNA-dihydrouridine(20/20a) synthase	333	15
1785	DR_1699	1721888	1722676	-	hypothetical protein	262	DR_RS08675	1721888	1722667	-		hypothetical protein	259	KDR_1699	1721848	1722627	-	hypothetical protein	259	0
1786	DR_1700	1722792	1723994	-	daunorubicin C-13 ketoreductase	400	DR_RS08680	1722792	1723637	-		SDR family oxidoreductase	281	KDR_1700	1722752	1723609	-	hypothetical protein	285	4
1787	DR_1701	1723981	1724916	-	2-hydroxyacid dehydrogenase, putative	311	DR_RS08685	1723981	1724904	-		2-hydroxyacid dehydrogenase	307	KDR_1701	1723941	1724876	-	Glyoxylate/hydroxypyruvate reductase A	311	4
1788	DR_1702	1724954	1725520	-	kanamycin resistance protein-related protein	188	DR_RS08690	1724954	1725499	-		GNAT family N-acetyltransferase	181	KDR_1702	1724914	1725459	-	hypothetical protein	181	0
1789	DR_1703	1725841	1726848	-	inositol monophosphatase family protein	335	DR_RS08695	1725841	1726848	-		3'(2'),5'-bisphosphate nucleotidase CysQ	335	KDR_1703	1725801	1726808	-	3'(2'),5'-bisphosphate nucleotidase CysQ	335	0
1790							DR_RS08700	1726874	1727122	-		hypothetical protein	82	KDR_1703n	1726834	1727082	-	hypothetical protein	82	0
1791	DR_1704	1727161	1728330	-	glutamate N-acetyltransferase/N-acetylglutamate synthase	389	DR_RS08705	1727161	1728330	-	argJ	bifunctional glutamate N-acetyltransferase/amino-acid acetyltransferase ArgJ	389	KDR_1704	1727121	1728290	-	Arginine biosynthesis bifunctional protein ArgJ	389	0
1792	DR_1705	1728425	1729024	-	hydrolase family protein	199	DR_RS08710	1728425	1729024	-		HAD family phosphatase	199	KDR_1705	1728385	1728984	-	Phosphoglycolate phosphatase	199	0
1793	DR_1706	1729132	1729503	-	hypothetical protein	123	DR_RS08715	1729132	1729503	-		MULTISPECIES: hypothetical protein	123	KDR_1706	1729092	1729463	-	hypothetical protein	123	0
1794	DR_1707	1729561	1732431	-	DNA-directed DNA polymerase	956	DR_RS08720	1729561	1732326	-	polA	DNA polymerase I	921	KDR_1707	1729521	1732286	-	DNA polymerase I, thermostable	921	0
1795	DR_1708	1732475	1733005	-	hypothetical protein	176	DR_RS08725	1732475	1732984	-		MULTISPECIES: hypothetical protein	169	KDR_1708	1732435	1732944	-	hypothetical protein	169	0
1796	DR_1709	1733183	1734493	+	integral membrane protein, NRAMP family	436	DR_RS08730	1733183	1734493	+		MULTISPECIES: Nramp family divalent metal transporter	436	KDR_1709	1733143	1734453	+	Divalent metal cation transporter MntH	436	0
1797	DR_1710	1734569	1734874	-	hypothetical protein	101	DR_RS08735	1734569	1734853	-		MULTISPECIES: hypothetical protein	94	KDR_1710	1734529	1734813	-	hypothetical protein	94	0
1798	DR_1711	1734900	1736066	-	N-acyl-L-amino acid amidohydrolase	388	DR_RS08740	1734900	1736066	-		MULTISPECIES: M20 family metallopeptidase	388	KDR_1711	1734860	1736026	-	N-acetyldiaminopimelate deacetylase	388	0
1799	DR_1712	1736063	1737649	-	extracellular solute-binding protein, family 5	528	DR_RS08745	1736063	1737649	-		MULTISPECIES: ABC transporter substrate-binding protein	528	KDR_1712	1736023	1737609	-	Heme-binding protein A	528	0
1800	DR_1713	1737756	1738388	-	leu/phe-tRNA-protein transferase	210	DR_RS08750	1737756	1738376	-	aat	leucyl/phenylalanyl-tRNA--protein transferase	206	KDR_1713	1737716	1738348	-	Leucyl/phenylalanyl-tRNA--protein transferase	210	4
1801	DR_1714	1738442	1739104	+	hypothetical protein	220	DR_RS08755	1738538	1739104	+		MULTISPECIES: hypothetical protein	188	KDR_1714	1738498	1739064	+	hypothetical protein	188	0
1802	DR_1715	1739432	1739809	+	conserved hypothetical protein	125	DR_RS08760	1739432	1739809	+		MULTISPECIES: ACT domain-containing protein	125	KDR_1715	1739392	1739769	+	hypothetical protein	125	0
1803	DR_1716	1740056	1740610	-	conserved hypothetical protein	184	DR_RS08765	1740056	1740610	-		MULTISPECIES: GNAT family N-acetyltransferase	184	KDR_1716	1740016	1740570	-	IS1595 family transposase ISBko1	184	0
1804	DR_1717	1740635	1741459	-	Far-related protein	274	DR_RS08770	1740635	1741459	-		MULTISPECIES: CoA transferase	274	KDR_1717	1740595	1741419	-	hypothetical protein	274	0
1805	DR_1718	1741507	1742781	-	glutamate dehydrogenase	424	DR_RS08775	1741507	1742760	-	gdhA	NADP-specific glutamate dehydrogenase	417	KDR_1718	1741467	1742732	-	NADP-specific glutamate dehydrogenase	421	4
1806	DR_1719	1742931	1743794	-	hypothetical protein	287	DR_RS08780	1742931	1743773	-		hypothetical protein	280	KDR_1719	1742891	1743733	-	hypothetical protein	280	0
1807	DR_1720	1744309	1747029	+	aconitate hydratase	906	DR_RS08785	1744309	1747029	+	acnA	aconitate hydratase AcnA	906	KDR_1720	1744269	1746989	+	Aconitate hydratase A	906	0
1808	DR_1721	1747096	1748100	-	hypothetical protein	334	DR_RS08790	1747096	1748100	-		DUF4238 domain-containing protein	334	KDR_1721n	1747056	1747727	-	Transposase, partial	223	NA	insertion
1809	DR_1722	1748173	1748718	-	conserved hypothetical protein	181	DR_RS08795	1748173	1748718	-		Uma2 family endonuclease	181	KDR_1722	1749200	1749745	-	hypothetical protein	181	0
1810	DR_1723	1748793	1750130	-	cytochrome P450	445	DR_RS08800	1748793	1750091	-		cytochrome P450	432	KDR_1723	1749820	1751118	-	Putative cytochrome P450 120	432	0
1811	DR_1724	1750215	1751540	-	hypothetical protein	441	DR_RS08805	1750215	1751540	-		FAD-dependent oxidoreductase	441	KDR_1724	1751242	1752567	-	Renalase	441	0
1812	DR_1725	1751655	1752446	-	WD-repeat family protein	263	DR_RS08810	1751655	1752446	-		hypothetical protein	263	KDR_1725	1752682	1753473	-	hypothetical protein	263	0
1813	DR_1726	1752616	1753341	-	hypothetical protein	241	DR_RS08815	1752616	1753341	-		HNH endonuclease	241	KDR_1726	1753643	1754368	-	hypothetical protein	241	0
1814	DR_1727	1753425	1755767	-	phosphoenolpyruvate synthase	780	DR_RS08820	1753425	1755767	-	ppsA	pyruvate, water dikinase	780	KDR_1727	1754452	1756794	-	Phosphoenolpyruvate synthase	780	0
1815	DR_1728	1755891	1756724	+	conserved hypothetical protein	277	DR_RS08825	1755906	1756724	+	ppsR	pyruvate, phosphate dikinase/phosphoenolpyruvate synthase regulator	272	KDR_1728	1756918	1757751	+	Phosphoenolpyruvate synthase regulatory protein	277	5
1816	DR_1729	1756852	1757550	-	hypothetical protein	232	DR_RS08830	1756852	1757550	-		hypothetical protein	232	KDR_1729	1757879	1758577	-	hypothetical protein	232	0
1817	DR_1730	1757669	1758946	+	glycolate oxidase, iron-sulfur subunit	425	DR_RS08835	1757669	1758946	+	glcF	glycolate oxidase subunit GlcF	425	KDR_1730	1758696	1759973	+	Lactate utilization protein A	425	0
1818	DR_1731	1759110	1760546	+	glycolate oxidase subunit GlcD	478	DR_RS08840	1759110	1760546	+		FAD-binding protein	478	KDR_1731	1760137	1761573	+	putative FAD-linked oxidoreductase	478	0
1819	DR_1732	1760550	1761260	+	glycolate oxidase subunit GlcE	236	DR_RS08845	1760553	1761260	+		DUF5639 domain-containing protein	235	KDR_1732	1761580	1762287	+	hypothetical protein	235	0
1820	DR_1733	1761324	1761962	-	conserved hypothetical protein	212	DR_RS08850	1761324	1761962	-		CsgG/HfaB family protein	212	KDR_1733	1762351	1762989	-	hypothetical protein	212	0
1821	DR_1734	1761998	1762699	-	hypothetical protein	233	DR_RS08855	1761998	1762660	-		hypothetical protein	220	KDR_1734	1763025	1763726	-	hypothetical protein	233	13
1822	DR_1735	1762711	1763841	-	hypothetical protein	376	DR_RS08860	1762711	1763841	-		flagellar assembly protein T N-terminal domain-containing protein	376	KDR_1735	1763738	1764868	-	hypothetical protein	376	0
1823	DR_1736	1764029	1766065	+	2`,3`-cyclic-nucleotide 2`-phosphodiesterase	678	DR_RS08865	1764158	1766065	+	cpdB	2\\',3\\'-cyclic-nucleotide 2\\'-phosphodiesterase	635	KDR_1736	1765185	1767092	+	2',3'-cyclic-nucleotide 2'-phosphodiesterase/3'-nucleotidase	635	0
1824	DR_1737	1766456	1767160	-	signal peptidase I	234	DR_RS08870	1766456	1767160	-	lepB	signal peptidase I	234	KDR_1737	1767483	1768187	-	hypothetical protein	234	0
1825	DR_1738	1767157	1767519	-	hypothetical protein	120	DR_RS08875	1767157	1767495	-		hypothetical protein	112	KDR_1738	1768184	1768543	-	hypothetical protein	119	7
1826	DR_1739	1767513	1767830	-	conserved hypothetical protein	105	DR_RS08880	1767513	1767830	-		PadR family transcriptional regulator	105	KDR_1739	1768540	1768857	-	hypothetical protein	105	0
1827	DR_1740	1767864	1769315	+	hypothetical protein	483	DR_RS08890	1768047	1769315	+		DUF4127 family protein	422	KDR_1740	1768891	1770342	+	hypothetical protein	483	61
1828	DR_1741	1769394	1769858	-	hypothetical protein	154	DR_RS08895	1769394	1769759	-		hypothetical protein	121	KDR_1741	1770421	1770786	-	hypothetical protein	121	0
1829	DR_1742	1769811	1771436	+	glucose-6-phosphate isomerase	541	DR_RS08900	1769811	1771436	+	pgi	glucose-6-phosphate isomerase	541	KDR_1742	1770838	1772463	+	Glucose-6-phosphate isomerase	541	0
1830	DR_1743	1771768	1772997	-	fosmidomycin resistance protein, putative	409	DR_RS08905	1771768	1772955	-		MFS transporter	395	KDR_1743	1772795	1773982	-	Fosmidomycin resistance protein	395	0
1831	DR_1744	1773070	1773582	+	hypothetical protein	170	DR_RS08910	1773070	1773582	+		hypothetical protein	170	KDR_1744	1774097	1774609	+	hypothetical protein	170	0
1832	DR_1745	1773574	1774143	-	conserved hypothetical protein	189	DR_RS08915	1773574	1774092	-		isoprenylcysteine carboxyl methyltransferase family protein	172	KDR_1745	1774601	1775119	-	hypothetical protein	172	0
1833	DR_1746	1774153	1774983	-	hypothetical protein	276	DR_RS08920	1774153	1774983	-		hypothetical protein	276	KDR_1746	1775180	1776010	-	hypothetical protein	276	0
1834	DR_1747	1775122	1776042	-	LAO/AO transport system kinase	306	DR_RS08925	1775122	1776042	-	meaB	methylmalonyl Co-A mutase-associated GTPase MeaB	306	KDR_1747	1776149	1777069	-	putative GTPase	306	0
1835	DR_1748	1776263	1776751	+	hypothetical protein	162	DR_RS08940	1776293	1776751	+		hypothetical protein	152	KDR_1748	1777321	1777779	+	hypothetical protein	152	0
1836	DR_1749	1777015	1777641	-	endopeptidase-related protein	208	DR_RS08945	1777015	1777641	-		peptidoglycan endopeptidase	208	KDR_1749	1778043	1778669	-	Peptidoglycan endopeptidase LytF	208	0
1837	DR_1750	1778038	1778412	+	hypothetical protein	124	DR_RS08950	1778038	1778412	+		hypothetical protein	124	KDR_1750	1779066	1779440	+	hypothetical protein	124	0
1838	DR_1751	1778496	1779209	+	DNA polymerase-related protein	237	DR_RS08955	1778496	1779209	+		uracil-DNA glycosylase	237	KDR_1751	1779524	1780237	+	Type-4 uracil-DNA glycosylase	237	0
1839	DR_1752	1779447	1781093	+	hypothetical protein	548	DR_RS08960	1779447	1781093	+		chloride channel protein	548	KDR_1752	1780475	1782121	+	hypothetical protein	548	0
1840	DR_t27	1781166	1781244	-	tRNA-Ala									KDR_t32	1782197	1782272	-	tRNA-Ala
1841	DR_1753	1781325	1781834	-	septum site-determining protein, putative	169	DR_RS08970	1781325	1781930	-		septum site-determining protein MinC	201	KDR_1753	1782353	1782958	-	septum site-determining protein MinC	201	0
1842	DR_1754	1782142	1782543	+	conserved hypothetical protein	133	DR_RS08975	1782157	1782543	+		S1 RNA-binding domain-containing protein	128	KDR_1754	1783188	1783571	+	Polyribonucleotide nucleotidyltransferase	127	-1
1843	DR_1755	1782650	1783696	-	hypothetical protein	348	DR_RS08980	1782650	1783537	-		hypothetical protein	295	KDR_1755	1783678	1784724	-	hypothetical protein	348	53
1844	DR_1756	1783757	1785082	-	periplasmic serine protease Do, putative	441	DR_RS08985	1783757	1785082	-		trypsin-like peptidase domain-containing protein	441	KDR_1756	1784785	1786110	-	hypothetical protein	441	0
1845	DR_1757	1785144	1786130	-	hypothetical protein	328	DR_RS08990	1785144	1786130	-		NERD domain-containing protein	328	KDR_1757	1786172	1787158	-	hypothetical protein	328	0
1846	DR_1758	1786185	1787324	-	diaminopimelate decarboxylase	379	DR_RS08995	1786185	1787324	-	lysA	diaminopimelate decarboxylase	379	KDR_1758	1787213	1788352	-	Diaminopimelate decarboxylase	379	0
1847	DR_1759	1787323	1788564	+	tRNA (5-methylaminomethyl-2-thiouridylate)-methyltransferase	413	DR_RS09000	1787422	1788564	+	mnmA	tRNA 2-thiouridine(34) synthase MnmA	380	KDR_1759	1788450	1789592	+	tRNA-specific 2-thiouridylase MnmA	380	0
1848	DR_1760	1788706	1789056	-	resolvase	116								KDR_1760r	1789807	1790211	+	IS4 family transposase ISDra7, partial	134	NA	reverse annotation
1849	DR_1761	1789166	1790174	-	pseudogene		DR_RS16840	1789166	1789774	-		IS630 family transposase	202							NA	no annotation
1850							DR_RS16845	1789689	1790174	-		winged helix-turn-helix domain-containing protein	161	KDR_1761	1790717	1791202	-	IS630 family transposase, partial	161	0
1851	DR_1762	1790239	1791057	+	pseudogene									KDR_1762	1791267	1792037	+	IS4 family transposase ISDra7	256	NA	re-annotation
1852	DR_1763	1791134	1791886	-	hypothetical protein	250	DR_RS09020	1791134	1791886	-		tryptophan-rich sensory protein	250	KDR_1763	1792162	1792914	-	hypothetical protein	250	0
1853	DR_1764	1792142	1792996	+	conserved hypothetical protein	284	DR_RS09025	1792142	1792996	+		VOC family protein	284	KDR_1764	1793170	1794024	+	Catechol-2,3-dioxygenase	284	0
1854	DR_1765	1793013	1793672	-	conserved hypothetical protein	219	DR_RS09030	1793013	1793588	-		peroxidase-related enzyme	191	KDR_1765	1794041	1794616	-	hypothetical protein	191	0
1855	DR_1766	1793817	1794422	+	anthranilate synthase component II	201	DR_RS09035	1793817	1794422	+		aminodeoxychorismate/anthranilate synthase component II	201	KDR_1766	1794845	1795450	+	Anthranilate synthase component 2	201	0
1856	DR_1767	1794419	1795459	+	anthranilate synthase component II	346	DR_RS09040	1794473	1795459	+	trpD	anthranilate phosphoribosyltransferase	328	KDR_1767	1795447	1796487	+	Anthranilate phosphoribosyltransferase	346	18
1857	DR_1768	1795521	1795925	-	hypothetical protein	134	DR_RS09045	1795521	1796039	-		hypothetical protein	172	KDR_1768	1796549	1797067	-	hypothetical protein	172	0
1858	DR_1769	1796173	1797897	+	serine/threonine protein kinase-related protein	574	DR_RS09050	1796173	1797897	+		desiccation/radiation resistance protein	574	KDR_1769	1797201	1798925	+	Desiccation/radiation resistance protein	574	0
1859	DR_1770	1797954	1798697	-	hypothetical protein	247	DR_RS09055	1797954	1798697	-		hypothetical protein	247	KDR_1770	1798982	1799725	-	hypothetical protein	247	0
1860	DR_1771	1798940	1801990	-	excinuclease ABC, subunit A	1016	DR_RS09060	1798940	1801990	-	uvrA	excinuclease ABC subunit UvrA	1016	KDR_1771	1799968	1803018	-	UvrABC system protein A	1016	0
1861	DR_1772	1802193	1802600	-	hypothetical protein	135	DR_RS09065	1802193	1802444	-		hypothetical protein	83	KDR_1772	1803221	1803418	-	hypothetical protein	65	-18
1862	DR_1773	1802659	1803960	+	conserved hypothetical protein	433	DR_RS09070	1802566	1803960	+		DUF2336 domain-containing protein	464	KDR_1773	1803594	1804988	+	hypothetical protein	464	0
1863	DR_1774	1804004	1804456	+	hypothetical protein	150	DR_RS09075	1804010	1804297	-		hypothetical protein	95	KDR_1774r	1805038	1805325	-	hypothetical protein	95	0
1864	DR_1775	1804529	1806766	+	DNA helicase II	745	DR_RS09080	1804529	1806766	+		ATP-dependent helicase	745	KDR_1775	1805557	1807794	+	ATP-dependent DNA helicase PcrA	745	0
1865	DR_1776	1806786	1807313	-	MutT/nudix family protein	175	DR_RS09085	1806786	1807259	-		NUDIX domain-containing protein	157	KDR_1776	1807814	1808287	-	hypothetical protein	157	0
1866	DR_1777	1807369	1807668	+	hypothetical protein	99	DR_RS09090	1807369	1807668	+		hypothetical protein	99	KDR_1777	1808397	1808696	+	hypothetical protein	99	0
1867	DR_1778	1807870	1809165	+	3-isopropylmalate dehydratase, large subunit	431	DR_RS09095	1807870	1809165	+		homoaconitate hydratase family protein	431	KDR_1778	1808898	1810193	+	2,3-dimethylmalate dehydratase large subunit	431	0
1868	DR_1779	1809172	1809513	+	hypothetical protein	113	DR_RS09100	1809172	1809513	+		hypothetical protein	113	KDR_1779	1810200	1810541	+	hypothetical protein	113	0
1869	DR_1780	1809545	1810609	+	hypothetical protein	354	DR_RS09105	1809572	1810609	+		hypothetical protein	345	KDR_1780	1810573	1811637	+	hypothetical protein	354	9
1870	DR_1781	1810640	1811953	+	hypothetical protein	437	DR_RS09110	1810640	1811953	+		hypothetical protein	437	KDR_1781	1811668	1812981	+	hypothetical protein	437	0
1871	DR_1782	1811955	1812305	+	hypothetical protein	116	DR_RS09115	1811955	1812305	+		hypothetical protein	116	KDR_1782	1812983	1813333	+	hypothetical protein	116	0
1872	DR_1783	1812310	1812636	+	hypothetical protein	108
1873	DR_1784	1812658	1813284	+	3-isopropylmalate dehydratase, small subunit	208	DR_RS09120	1812658	1813284	+		3-isopropylmalate dehydratase small subunit	208	KDR_1784	1813686	1814312	+	Methanogen homoaconitase small subunit	208	0
1874	DR_1785	1813277	1814335	+	3-isopropylmalate dehydrogenase	352	DR_RS09125	1813277	1814335	+	leuB	3-isopropylmalate dehydrogenase	352	KDR_1785	1814305	1815363	+	3-isopropylmalate dehydrogenase	352	0
1875	DR_1786	1814634	1814942	+	hypothetical protein	102	DR_RS09130	1814634	1814942	+		hypothetical protein	102	KDR_1786	1815662	1815970	+	hypothetical protein	102	0
1876	DR_1787	1814915	1816354	+	mocR protein	479	DR_RS09135	1814915	1816354	+		PLP-dependent aminotransferase family protein	479	KDR_1787	1815982	1817382	+	HTH-type transcriptional regulatory protein GabR	466	-13
1877	DR_1788	1816565	1816948	+	hypothetical protein	127	DR_RS09145	1816565	1816948	+		hypothetical protein	127	KDR_1788	1817593	1817976	+	hypothetical protein	127	0
1878	DR_1789	1816987	1818003	+	ribosomal large subunit pseudouridine synthase D	338	DR_RS09150	1817035	1818003	+		RluA family pseudouridine synthase	322	KDR_1789	1818063	1819031	+	Ribosomal large subunit pseudouridine synthase D	322	0
1879	DR_1790	1818158	1819324	-	yellow-related protein	388	DR_RS09155	1818158	1819324	-		SMP-30/gluconolactonase/LRE family protein	388	KDR_1790	1819186	1820352	-	hypothetical protein	388	0
1880	DR_1791	1819628	1821049	-	anthranilate synthase component I	473	DR_RS09160	1819628	1821049	-	trpE	anthranilate synthase component I	473	KDR_1791	1820656	1822077	-	Anthranilate synthase component 1	473	0
1881														KDR_1791n	1822196	1823293	-	IS1 transposase	365	NA	insertion
1882	DR_1792	1821246	1821866	-	hypothetical protein	206	DR_RS09165	1821246	1821896	-		PepSY-associated TM helix domain-containing protein	216	KDR_1792	1823459	1824109	-	hypothetical protein	216	0
1883	DR_1793	1821874	1822464	-	hypothetical protein	196	DR_RS09170	1821874	1822464	-		DUF2271 domain-containing protein	196	KDR_1793	1824087	1824677	-	hypothetical protein	196	0
1884	DR_1794	1822531	1823523	-	nosX protein, putative	330	DR_RS09175	1822531	1823469	-		FAD:protein FMN transferase	312	KDR_1794	1824744	1825682	-	FAD:protein FMN transferase	312	0
1885	DR_1795	1823575	1824369	-	hypothetical protein	264	DR_RS09180	1823575	1824369	-		hypothetical protein	264	KDR_1795	1825788	1826582	-	hypothetical protein	264	0
1886	DR_1796	1824575	1825051	+	conserved hypothetical protein	158	DR_RS09185	1824575	1825051	+	rimP	ribosome maturation factor RimP	158	KDR_1796	1826788	1827264	+	Ribosome maturation factor RimP	158	0
1887	DR_1797	1825091	1826296	+	N-utilization substance protein A	401	DR_RS09190	1825106	1826296	+	nusA	transcription termination factor NusA	396	KDR_1797	1827319	1828509	+	Transcription termination/antitermination protein NusA	396	0
1888	DR_1798	1826277	1826612	+	conserved hypothetical protein	111	DR_RS09195	1826319	1826612	+		YlxR family protein	97	KDR_1798	1828532	1828825	+	hypothetical protein	97	0
1889	DR_1799	1826681	1828474	+	initiation factor 2	597	DR_RS09200	1826681	1828474	+	infB	translation initiation factor IF-2	597	KDR_1799	1828894	1830687	+	Translation initiation factor IF-2	597	0
1890	DR_1800	1828575	1829114	+	acetyltransferase, putative	179	DR_RS09205	1828575	1829114	+		GNAT family N-acetyltransferase	179	KDR_1800	1830788	1831327	+	hypothetical protein	179	0
1891	DR_1801	1829107	1829826	+	hypothetical protein	239	DR_RS09210	1829164	1829778	-		hypothetical protein	204	KDR_1801r	1831377	1831991	-	hypothetical protein	204	0
1892	DR_1802	1829966	1830334	+	hypothetical protein	122	DR_RS09215	1829966	1830334	+		hypothetical protein	122	KDR_1802	1832117	1832548	+	hypothetical protein	143	21
1893	DR_1803	1830557	1830934	-	hypothetical protein	125	DR_RS09220	1830557	1830934	-		nuclear transport factor 2 family protein	125	KDR_1803	1832771	1833148	-	hypothetical protein	125	0
1894	DR_1804	1831051	1831440	+	conserved hypothetical protein	129	DR_RS09225	1831111	1831440	+		cupin domain-containing protein	109	KDR_1804	1833325	1833654	+	hypothetical protein	109	0
1895	DR_1805	1831489	1832487	-	hypothetical protein	332	DR_RS09230	1831489	1832487	-		hypothetical protein	332	KDR_1805	1833703	1834701	-	hypothetical protein	332	0
1896	DR_1806	1832553	1832840	+	conserved hypothetical protein	95	DR_RS09235	1832553	1832840	+		nucleotidyltransferase	95	KDR_1806	1834767	1835054	+	hypothetical protein	95	0
1897	DR_1807	1832837	1833241	+	conserved hypothetical protein	134	DR_RS09240	1832837	1833241	+		DUF86 domain-containing protein	134	KDR_1807	1835051	1835455	+	hypothetical protein	134	0
1898	DR_1808	1833326	1834627	+	deoxyguanosinetriphosphate triphosphohydrolase-related protein	433	DR_RS09245	1833326	1834627	+		anti-phage deoxyguanosine triphosphatase	433	KDR_1808	1835540	1836841	+	Deoxyguanosinetriphosphate triphosphohydrolase-like protein	433	0
1899	DR_1809	1834678	1837527	-	glycine cleavage system P protein	949	DR_RS09250	1834678	1837527	-	gcvP	aminomethyl-transferring glycine dehydrogenase	949	KDR_1809	1836892	1839741	-	Glycine dehydrogenase (decarboxylating)	949	0
1900	DR_1810	1837566	1837820	-	hypothetical protein	84	DR_RS09255	1837566	1837763	-		hypothetical protein	65							NA	no annotation
1901	DR_1811	1837847	1838209	-	glycine cleavage system H protein	120	DR_RS09260	1837847	1838209	-	gcvH	glycine cleavage system protein GcvH	120	KDR_1811	1840061	1840423	-	Glycine cleavage system H protein	120	0
1902	DR_1812	1838255	1839324	-	pseudogene									KDR_1812	1840469	1841467	-	Aminomethyltransferase	332	NA	re-annotation
1903	DR_1813	1839496	1840128	+	hypothetical protein	210	DR_RS09270	1839496	1840128	+		LiaF-related protein	210	KDR_1813	1841711	1842343	+	hypothetical protein	210	0
1904	DR_1814	1840323	1840751	+	hypothetical protein	142	DR_RS09275	1840323	1840751	+		2'-5' RNA ligase family protein	142	KDR_1814	1842440	1842967	+	RNA 2',3'-cyclic phosphodiesterase	175	33
1905	DR_1815	1840715	1841284	-	conserved hypothetical protein	189	DR_RS09280	1840715	1841284	-		5-formyltetrahydrofolate cyclo-ligase	189	KDR_1815	1842931	1843500	-	5-formyltetrahydrofolate cyclo-ligase	189	0
1906	DR_1816	1841286	1842062	-	hypothetical protein	258	DR_RS09285	1841286	1842032	-		hypothetical protein	248	KDR_1816	1843502	1844248	-	hypothetical protein	248	0
1907	DR_1817	1842344	1843429	+	phospho-2-dehydro-3-deoxyheptonate aldolase	361	DR_RS09290	1842344	1843429	+		3-deoxy-7-phosphoheptulonate synthase	361	KDR_1817	1844560	1845645	+	Phospho-2-dehydro-3-deoxyheptonate aldolase, Tyr-sensitive	361	0
1908	DR_1818	1843603	1843998	+	hypothetical protein	131	DR_RS09295	1843603	1843998	+		MliC family protein	131	KDR_1818	1845819	1846214	+	hypothetical protein	131	0
1909							DR_RS09300	1844150	1844422	+		DUF2256 domain-containing protein	90							NA	no annotation
1910	DR_1819	1844356	1845336	+	UV damage endonuclease, putative	326	DR_RS09305	1844419	1845336	+	uvsE	UV DNA damage repair endonuclease UvsE	305	KDR_1819	1846635	1847552	+	UV DNA damage endonuclease	305	0
1911	DR_1820	1845381	1846304	+	hypothetical protein	307	DR_RS09310	1845381	1846304	+		hypothetical protein	307	KDR_1820	1847612	1848520	+	hypothetical protein	302	-5
1912	DR_1821	1846368	1846748	+	hypothetical protein	126	DR_RS09315	1846458	1846748	+		hypothetical protein	96	KDR_1821	1848584	1848964	+	hypothetical protein	126	30
1913	DR_1822	1846843	1849149	+	protein-export membrane protein, putative	768	DR_RS09320	1846843	1849149	+	secD	protein translocase subunit SecD	768	KDR_1822	1849059	1851365	+	Protein translocase subunit SecDF	768	0
1914	DR_1823	1849217	1849978	-	conserved hypothetical protein	253	DR_RS09325	1849217	1850062	-		MBL fold metallo-hydrolase	281	KDR_1823	1851433	1852278	-	putative quorum-quenching lactonase YtnP	281	0
1915	DR_1824	1850118	1851452	+	glucose-1-phosphate adenylyltransferase	444	DR_RS09330	1850190	1851452	+		glucose-1-phosphate adenylyltransferase	420	KDR_1824	1852334	1853668	+	Glucose-1-phosphate adenylyltransferase	444	24
1916	DR_1825	1851513	1851791	-	hypothetical protein	92	DR_RS09335	1851513	1851743	-	secG	preprotein translocase subunit SecG	76	KDR_1825	1853729	1853959	-	hypothetical protein	76	0
1917	DR_1826	1852067	1853365	-	gamma-glutamyl phosphate reductase	432	DR_RS09340	1852067	1853365	-		glutamate-5-semialdehyde dehydrogenase	432	KDR_1826	1854283	1855581	-	Gamma-glutamyl phosphate reductase	432	0
1918	DR_1827	1853590	1854681	-	glutamate 5-kinase	363	DR_RS09350	1853590	1854681	-	proB	glutamate 5-kinase	363	KDR_1827	1855806	1856897	-	Glutamate 5-kinase	363	0
1919	DR_1828	1854719	1855681	-	hypothetical protein	320	DR_RS09355	1854719	1855681	-		hypothetical protein	320	KDR_1828	1856935	1857897	-	hypothetical protein	320	0
1920	DR_1829	1855849	1857450	-	conserved hypothetical protein	533	DR_RS09360	1855849	1857450	-		HAMP domain-containing protein	533	KDR_1829	1858065	1859666	-	hypothetical protein	533	0
1921	DR_1830	1857515	1857934	-	hypothetical protein	139	DR_RS09365	1857515	1857934	-		hypothetical protein	139	KDR_1830	1859731	1860150	-	hypothetical protein	139	0
1922	DR_1831	1857931	1858806	-	hypothetical protein	291	DR_RS09370	1857931	1858806	-		hypothetical protein	291	KDR_1831	1860147	1861022	-	hypothetical protein	291	0
1923	DR_1832	1859077	1859712	-	hypothetical protein	211	DR_RS09375	1859077	1859712	-		DUF2847 family protein	211	KDR_1832	1861293	1861928	-	hypothetical protein	211	0
1924	DR_1833	1859742	1860176	+	hypothetical protein	144	DR_RS09380	1859940	1860176	+		hypothetical protein	78	KDR_1833	1862156	1862392	+	hypothetical protein	78	0
1925	DR_1834	1860148	1861107	-	conserved hypothetical protein	319	DR_RS09385	1860148	1861107	-		class I SAM-dependent rRNA methyltransferase	319	KDR_1834	1862364	1863323	-	Ribosomal RNA large subunit methyltransferase K/L	319	0
1926	DR_1835	1861199	1862137	-	phospho-N-acetylmuramoyl-pentapeptide-transferase	312	DR_RS09390	1861199	1862137	-	mraY	phospho-N-acetylmuramoyl-pentapeptide-transferase	312	KDR_1835	1863415	1864353	-	Phospho-N-acetylmuramoyl-pentapeptide- transferase	312	0
1927	DR_1836	1862281	1863639	-	signal recognition particle protein	452	DR_RS09395	1862281	1863639	-	ffh	signal recognition particle protein	452	KDR_1836	1864497	1865855	-	Signal recognition particle protein	452	0
1928	DR_1837	1863730	1864497	-	hypothetical protein	255	DR_RS09400	1863730	1864302	-		hypothetical protein	190	KDR_1837	1865946	1866488	-	hypothetical protein	180	-10
1929	DR_1838	1864478	1866841	-	GTP pyrophosphokinase	787	DR_RS09410	1864478	1866778	-		bifunctional (p)ppGpp synthetase/guanosine-3\\',5\\'-bis(diphosphate) 3\\'-pyrophosphohydrolase	766	KDR_1838	1866694	1868994	-	GTP pyrophosphokinase	766	0
1930	DR_1839	1867095	1867553	+	peptidyl-prolyl cis-trans isomerase, FKBP-type	152	DR_RS09415	1867224	1867553	+		FKBP-type peptidyl-prolyl cis-trans isomerase	109	KDR_1839	1869440	1869769	+	FK506-binding protein	109	0
1931	DR_1840	1867627	1867866	-	hypothetical protein	79	DR_RS09420	1867627	1867857	-		hypothetical protein	76	KDR_1840	1869843	1870073	-	hypothetical protein	76	0
1932	DR_1841	1867961	1868416	+	hypothetical protein	151	DR_RS09425	1867961	1868416	+		DoxX family protein	151	KDR_1841	1870177	1870632	+	Putative oxidoreductase CatD	151	0
1933														KDR_1841n	1870672	1871904	-	IS4 family transposase IS2621	411	NA	insertion
1934	DR_1842	1868602	1869018	-	hypothetical protein	138	DR_RS09435	1868602	1869018	-		hypothetical protein	138	KDR_1842	1872146	1872562	-	hypothetical protein	138	0
1935	DR_1843	1869077	1869928	-	peptide ABC transporter, putative	283	DR_RS09440	1869077	1869928	-		M55 family metallopeptidase	283	KDR_1843	1872621	1873472	-	D-aminopeptidase	283	0
1936	DR_1844	1869976	1870257	+	conserved hypothetical protein	93	DR_RS09445	1869976	1870257	+		N-acetyltransferase	93	KDR_1844	1873520	1873801	+	hypothetical protein	93	0
1937	DR_1845	1870346	1870894	-	hypothetical protein	182	DR_RS09450	1870346	1870894	-		hypothetical protein	182	KDR_1845	1873890	1874438	-	hypothetical protein	182	0
1938	DR_1846	1870891	1871205	-	conserved hypothetical protein	104	DR_RS09455	1870891	1871205	-		helix-turn-helix transcriptional regulator	104	KDR_1846	1874435	1874749	-	hypothetical protein	104	0
1939	DR_1847	1871299	1871571	-	hypothetical protein	90	DR_RS09460	1871299	1871571	-		hypothetical protein	90	KDR_1847	1874843	1875115	-	hypothetical protein	90	0
1940	DR_1848	1871568	1873685	-	1,4-alpha-glucan branching enzyme, putative	705	DR_RS09465	1871568	1873685	-		1,4-alpha-glucan branching enzyme	705	KDR_1848	1875112	1877229	-	1,4-alpha-glucan branching enzyme GlgB	705	0
1941	DR_1849	1873784	1874404	+	peptide methionine sulfoxide reductase	206	DR_RS09470	1873832	1874404	+	msrA	peptide-methionine (S)-S-oxide reductase MsrA	190	KDR_1849	1877376	1877948	+	Peptide methionine sulfoxide reductase MsrA	190	0
1942	DR_1850	1874404	1874631	+	hypothetical protein	75	DR_RS09475	1874404	1874631	+		hypothetical protein	75	KDR_1850	1877948	1878175	+	hypothetical protein	75	0
1943	DR_1851	1874710	1875465	-	serine/threonine-protein kinase-related protein	251	DR_RS09480	1874710	1875465	-		serine/threonine protein kinase	251	KDR_1851	1878254	1879009	-	Serine/threonine-protein kinase PK-1	251	0
1944	DR_1852	1875540	1876649	-	hypothetical protein	369	DR_RS09485	1875540	1876553	-		phosphosugar isomerase	337	KDR_1852	1879084	1880097	-	hypothetical protein	337	0
1945	DR_1853	1876634	1877023	-	hypothetical protein	129
1946	DR_1854	1877260	1879527	-	competence protein ComEC/Rec2, putative	755	DR_RS09490	1877260	1879527	-		DNA internalization-related competence protein ComEC/Rec2	755	KDR_1854	1880804	1883071	-	ComE operon protein 3	755	0
1947	DR_1855	1879521	1879901	-	competence protein ComEA-related protein	126	DR_RS09495	1879521	1879901	-		ComEA family DNA-binding protein	126	KDR_1855	1883065	1883445	-	hypothetical protein	126	0
1948	DR_1856	1880131	1881579	+	glutamyl-tRNA(Gln) amidotransferase, subunit A	482	DR_RS09505	1880131	1881579	+	gatA	Asp-tRNA(Asn)/Glu-tRNA(Gln) amidotransferase subunit GatA	482	KDR_1856	1883675	1885123	+	Glutamyl-tRNA(Gln) amidotransferase subunit A	482	0
1949	DR_1857	1881637	1882056	-	organic hydroperoxide resistance protein	139	DR_RS09510	1881637	1882056	-		organic hydroperoxide resistance protein	139	KDR_1857	1885181	1885600	-	Organic hydroperoxide resistance protein OhrB	139	0
1950	DR_1858	1882162	1882914	+	conserved hypothetical protein	250	DR_RS09515	1882162	1882914	+		TSUP family transporter	250	KDR_1858	1885706	1886458	+	putative membrane transporter protein YfcA	250	0
1951	DR_1859	1882952	1883563	-	hypothetical protein	203	DR_RS09520	1882952	1883563	-		hypothetical protein	203	KDR_1859m	1886496	1887278	-	hypothetical protein	260	NA	fusion: DR_1859+DR_1860
1952	DR_1860	1883538	1883777	-	hypothetical protein	79	DR_RS09525	1883538	1883735	-		DUF4388 domain-containing protein	65							NA	fusion
1953	DR_1861	1883839	1884387	-	conserved hypothetical protein	182	DR_RS09530	1883839	1884387	-	scpB	SMC-Scp complex subunit ScpB	182	KDR_1861	1887382	1887930	-	Segregation and condensation protein B	182	0
1954	DR_1862	1884384	1885076	-	SUA5-related protein	230	DR_RS09535	1884384	1885076	-		L-threonylcarbamoyladenylate synthase	230	KDR_1862	1887927	1888619	-	Threonylcarbamoyl-AMP synthase	230	0
1955	DR_1863	1885147	1886367	+	pilin biogenesis protein	406	DR_RS09540	1885147	1886367	+		type II secretion system F family protein	406	KDR_1863	1888690	1889910	+	Type II secretion system protein F	406	0
1956	DR_1864	1886419	1886772	-	conserved hypothetical protein	117	DR_RS09545	1886419	1886772	-		DUF423 domain-containing protein	117	KDR_1864	1889962	1890315	-	hypothetical protein	117	0
1957	DR_1865	1887051	1887479	+	conserved hypothetical protein	142	DR_RS09550	1887051	1887479	+	mraZ	division/cell wall cluster transcriptional repressor MraZ	142	KDR_1865	1890594	1891022	+	Transcriptional regulator MraZ	142	0
1958	DR_1866	1887476	1888414	+	conserved hypothetical protein	312	DR_RS09555	1887476	1888414	+	rsmH	16S rRNA (cytosine(1402)-N(4))-methyltransferase RsmH	312	KDR_1866	1891028	1891957	+	Ribosomal RNA small subunit methyltransferase H	309	-3
1959	DR_1867	1888415	1888777	+	hypothetical protein	120	DR_RS09560	1888415	1888777	+		hypothetical protein	120	KDR_1867	1891958	1892320	+	hypothetical protein	120	0
1960	DR_1868	1888802	1890115	+	penicillin-binding protein 2	437	DR_RS09565	1888802	1890115	+		penicillin-binding protein 2	437	KDR_1868	1892311	1893657	+	Penicillin-binding protein PbpB	448	11
1961	DR_1869	1890122	1891126	-	polyferredoxin, putative	334	DR_RS09570	1890122	1891126	-		4Fe-4S binding protein	334	KDR_1869	1893664	1894668	-	Ferredoxin-type protein NapF	334	0
1962	DR_1870	1891201	1892055	+	hypothetical protein	284	DR_RS09575	1891273	1892055	+		ATPase	260							NA	no annotation
1963	DR_1871	1892037	1893227	+	chloromuconate cycloisomerase, putative	396	DR_RS09580	1892142	1893227	+		enolase	361	KDR_1871	1895684	1896769	+	L-Ala-D/L-Glu epimerase	361	0
1964	DR_1872	1893273	1893494	-	hypothetical protein	73	DR_RS09585	1893273	1893494	-		MULTISPECIES: hypothetical protein	73	KDR_1872	1896815	1897036	-	hypothetical protein	73	0
1965	DR_1873	1893707	1895620	+	hypothetical protein	637	DR_RS09590	1893707	1895620	+		hypothetical protein	637	KDR_1873	1897249	1899162	+	hypothetical protein	637	0
1966	DR_1874	1895674	1897194	+	GMP synthase	506	DR_RS09595	1895674	1897194	+	guaA	glutamine-hydrolyzing GMP synthase	506	KDR_1874	1899216	1900736	+	GMP synthase [glutamine-hydrolyzing]	506	0
1967	DR_1875	1897238	1897906	-	conserved hypothetical protein	222	DR_RS09600	1897238	1897888	-		membrane protein	216	KDR_1875	1900780	1901382	-	hypothetical protein	200	-16
1968	DR_1876	1897987	1898634	+	conserved hypothetical protein	215	DR_RS09605	1897954	1898634	+		MBL fold metallo-hydrolase	226	KDR_1876	1901529	1902176	+	hypothetical protein	215	-11
1969	DR_1877	1898686	1899393	+	conserved hypothetical protein	235	DR_RS09610	1898686	1899393	+		restriction endonuclease	235	KDR_1877	1902279	1902935	+	hypothetical protein	218	-17
1970	DR_1878	1899492	1900994	+	inosine-5`-monophosphate dehydrogenase	500	DR_RS09615	1899492	1900994	+	guaB	IMP dehydrogenase	500	KDR_1878	1903034	1904536	+	Inosine-5'-monophosphate dehydrogenase	500	0
1971	DR_1879	1901084	1901764	-	hypothetical protein	226	DR_RS09620	1901084	1901764	-		YqhA family protein	226	KDR_1879	1904626	1905306	-	hypothetical protein	226	0
1972	DR_1880	1901878	1902537	+	hemolysin, putative	219	DR_RS09625	1901878	1902537	+		hemolysin III family protein	219	KDR_1880	1905420	1906079	+	hypothetical protein	219	0
1973	DR_1881	1902697	1903053	-	conserved hypothetical protein	118	DR_RS09630	1902697	1903053	-		RNHCP domain-containing protein	118	KDR_1881	1906239	1906595	-	hypothetical protein	118	0
1974	DR_1882	1903050	1903478	-	hypothetical protein	142	DR_RS09635	1903050	1903478	-		hypothetical protein	142	KDR_1882	1906592	1907020	-	hypothetical protein	142	0
1975	DR_1883	1903505	1904185	+	conserved hypothetical protein	226	DR_RS09640	1903544	1904185	+		MOSC domain-containing protein	213	KDR_1883	1907077	1907727	+	hypothetical protein	216	3
1976	DR_1884	1904512	1905669	-	transcriptional regulator	385	DR_RS09645	1904512	1905504	-		substrate-binding domain-containing protein	330	KDR_1884	1908054	1909046	-	Catabolite control protein A	330	0
1977	DR_1885	1905808	1906344	+	conserved hypothetical protein	178	DR_RS09650	1905808	1906344	+		copper chaperone PCu(A)C	178	KDR_1885	1909350	1909886	+	hypothetical protein	178	0
1978	DR_1886	1906346	1906921	+	conserved hypothetical protein	191								KDR_1886	1909888	1910571	+	hypothetical protein	227	NA	re-annotation
1979	DR_1887	1907133	1907891	+	hypothetical protein	252	DR_RS09660	1907025	1907891	+		cytochrome c oxidase assembly protein	288	KDR_1887	1910568	1911434	+	hypothetical protein	288	0
1980	DR_1888	1908083	1908682	+	conserved hypothetical protein	199	DR_RS09665	1908095	1908682	+		hypothetical protein	195	KDR_1888	1911626	1912225	+	hypothetical protein	199	4
1981	DR_1889	1908682	1909227	+	conserved hypothetical protein	181	DR_RS09670	1908691	1909227	+		metal-binding protein	178	KDR_1889	1912225	1912770	+	hypothetical protein	181	3
1982	DR_1890	1909338	1910321	-	oxidoreductase, putative	327	DR_RS09675	1909338	1910273	-		aldo/keto reductase	311	KDR_1890	1912881	1913816	-	Pyridoxine 4-dehydrogenase	311	0
1983	DR_1891	1910393	1911895	-	tetratricopeptide repeat family protein	500	DR_RS09680	1910393	1911616	-		tetratricopeptide repeat protein	407	KDR_1891	1913936	1915159	-	Beta-barrel assembly-enhancing protease	407	0
1984	DR_1892	1911860	1912483	+	conserved hypothetical protein	207	DR_RS09685	1911860	1912483	+	coaE	dephospho-CoA kinase	207	KDR_1892	1915403	1916026	+	Dephospho-CoA kinase	207	0
1985	DR_1893	1912601	1913653	-	peptidyl-prolyl cis-trans isomerase, cyclophilin-type	350	DR_RS09690	1912601	1913542	-		peptidylprolyl isomerase	313	KDR_1893	1916144	1917085	-	hypothetical protein	313	0
1986	DR_1894	1913643	1914230	-	transcriptional regulator, AsnC family	195	DR_RS09695	1913643	1914131	-		Lrp/AsnC family transcriptional regulator	162	KDR_1894	1917186	1917773	-	Leucine-responsive regulatory protein	195	33
1987	DR_1895	1914230	1915402	+	alanine dehydrogenase	390	DR_RS09700	1914296	1915402	+	ald	alanine dehydrogenase	368	KDR_1895	1917839	1918945	+	Alanine dehydrogenase 2	368	0
1988	DR_1896	1915439	1915723	+	hypothetical protein	94	DR_RS09705	1915448	1915723	+		hypothetical protein	91	KDR_1896	1918991	1919266	+	hypothetical protein	91	0
1989	DR_1897	1915881	1916279	-	hypothetical protein	132	DR_RS09710	1915881	1916279	-		hypothetical protein	132	KDR_1897	1919424	1919822	-	hypothetical protein	132	0
1990	DR_1898	1916384	1917688	+	conserved hypothetical protein	434	DR_RS09715	1916384	1917688	+		replication-associated recombination protein A	434	KDR_1898	1919927	1921231	+	Replication-associated recombination protein A	434	0
1991							DR_RS09720	1917731	1917919	-		hypothetical protein	62	KDR_1898n	1921274	1921462	-	hypothetical protein	62	0
1992	DR_1899	1917987	1918556	-	hypothetical protein	189	DR_RS09725	1917987	1918556	-		DUF1572 domain-containing protein	189	KDR_1899	1921530	1922099	-	hypothetical protein	189	0
1993	DR_1900	1918574	1919212	-	hypothetical protein	212	DR_RS09730	1918574	1919212	-		hypothetical protein	212	KDR_1900	1922117	1922638	-	hypothetical protein	173	-39
1994	DR_1901	1919196	1919684	-	hypothetical protein	162	DR_RS09735	1919196	1919684	-		hypothetical protein	162	KDR_1901	1922739	1923227	-	hypothetical protein	162	0
1995	DR_1902	1919913	1922060	-	exodeoxyribonuclease V, subunit RecD, putative	715	DR_RS09740	1919913	1922060	-		ATP-dependent RecD-like DNA helicase	715	KDR_1902	1923456	1925603	-	ATP-dependent RecD-like DNA helicase	715	0
1996	DR_1903	1922265	1923131	+	conserved hypothetical protein	288	DR_RS09745	1922265	1923131	+		DegV family protein	288	KDR_1903	1925808	1926674	+	hypothetical protein	288	0
[truncated: 1,384 more rows]
