# Supplementary material for: Comparative genomics of Deinococcus radiodurans: unveiling genetic discrepancies between ATCC 13939K and BAA-816 strains
Source: Front Microbiol. 2024 Jun 19;15:1410024. doi: 10.3389/fmicb.2024.1410024 (PMC11219805; doi:10.3389/fmicb.2024.1410024)
Supplement: Supplementary file 3 [file Table_3.XLSX]

## Sheet: Table S3
Table S3. CDS comparison among ATCC 13939 strains
	ATCC 13939K						ATCC 13939E								ATCC 13939O
No	Locus tag	Start	Stop	Strand	Gene product	Length	Locus tag	Start	Stop	Strand	Gene	Gene product	Protein ID	Length	Locus tag	Start	Stop	Strand	Gene product	Protein ID	Length
1	KDR_0001	93	1178	-	DNA polymerase III, Beta sliding clamp	361	E5E91_RS00005	93	1178	-	dnaN	DNA polymerase III subunit beta	WP_027480259.1	361	DRO_RS00005	93	1178	-	DNA polymerase III subunit beta	WP_027480259.1	361
2	KDR_0002	1902	3266	-	Chromosomal replication initiator protein DnaA	454	E5E91_RS00010	1902	3302	-	dnaA	chromosomal replication initiator protein DnaA	WP_027480258.1	466	DRO_RS00010	1902	3302	-	chromosomal replication initiator protein DnaA	WP_027480258.1	466
3	KDR_0003r	3554	4249	-	hypothetical protein	231	E5E91_RS00015	3554	4249	-	ddrC	DNA damage response protein DdrC	WP_027480257.1	231	DRO_RS00015	3554	4249	-	DNA damage response protein DdrC	WP_027480257.1	231
4	KDR_0004	4385	5428	+	NADH pyrophosphatase	347	E5E91_RS00020	4385	5428	+		NUDIX domain-containing protein	WP_034350843.1	347	DRO_RS00020	4385	5428	+	NUDIX domain-containing protein	WP_034350843.1	347
5	KDR_0005	5385	6113	+	hypothetical protein	242	E5E91_RS00025	5436	6113	+		TrmB family transcriptional regulator	WP_010886653.1	225	DRO_RS00025	5436	6113	+	TrmB family transcriptional regulator	WP_010886653.1	225
6	KDR_0006	6160	6843	-	hypothetical protein	227	E5E91_RS00030	6160	6843	-		metal-dependent hydrolase	WP_027480256.1	227	DRO_RS00030	6160	6843	-	metal-dependent hydrolase	WP_027480256.1	227
7	KDR_0007	7017	7820	+	Cyclic di-AMP synthase CdaA	267	E5E91_RS00035	7008	7820	+	cdaA	diadenylate cyclase CdaA	WP_162177770.1	270	DRO_RS00035	7008	7820	+	diadenylate cyclase CdaA	WP_162177770.1	270
8	KDR_0008	7817	8857	+	hypothetical protein	346	E5E91_RS00040	7817	8857	+		CdaR family protein	WP_010886656.1	346	DRO_RS00040	7817	8857	+	CdaR family protein	WP_010886656.1	346
9	KDR_0009	8923	10281	+	hypothetical protein	452	E5E91_RS00045	8923	10281	+		VanW family protein	WP_010886657.1	452	DRO_RS00045	8923	10281	+	VanW family protein	WP_010886657.1	452
10	KDR_0010	10429	11613	+	IS4 family transposase ISDra7	394	E5E91_RS00050	10429	11613	+		transposase	WP_063653033.1	394
11	KDR_0011	11853	12734	-	Quinone oxidoreductase 2	293	E5E91_RS00055	11853	12734	-		SDR family oxidoreductase	WP_010886659.1	293	DRO_RS00055	11851	12732	-	SDR family oxidoreductase	WP_010886659.1	293
12	KDR_0012	13331	14197	-	Chromosome-partitioning protein Spo0J	288	E5E91_RS00060	13331	14197	-	parB	ParB/RepB/Spo0J family partition protein ParB	WP_010886660.1	288	DRO_RS00060	13329	14195	-	ParB/RepB/Spo0J family partition protein ParB	WP_010886660.1	288
13	KDR_0013	14181	14930	-	Chromosome-partitioning ATPase Soj	249	E5E91_RS00065	14181	14930	-		ParA family protein	WP_027480253.1	249	DRO_RS00065	14179	14928	-	ParA family protein	WP_027480253.1	249
14	KDR_0014	15099	15860	-	Ribosomal RNA small subunit methyltransferase G	253	E5E91_RS00070	15099	15860	-	rsmG	16S rRNA (guanine(527)-N(7))-methyltransferase RsmG	WP_010886662.1	253	DRO_RS00070	15097	15858	-	16S rRNA (guanine(527)-N(7))-methyltransferase RsmG	WP_010886662.1	253
15	KDR_0015	15857	16186	-	hypothetical protein	109	E5E91_RS00075	15857	16186	-		hypothetical protein	WP_027480251.1	109	DRO_RS00075	15855	16184	-	hypothetical protein	WP_027480251.1	109
16	KDR_0016	16305	17045	-	NAD-dependent protein deacylase Sir2	246	E5E91_RS00080	16305	17045	-		NAD-dependent deacylase	WP_010886664.1	246	DRO_RS00080	16303	17043	-	NAD-dependent deacylase	WP_010886664.1	246
17	KDR_0017	17145	17555	-	hypothetical protein	136	E5E91_RS00085	17145	17498	-		DUF2089 family protein	WP_027480250.1	117	DRO_RS00085	17143	17496	-	DUF2089 family protein	WP_027480250.1	117
18	KDR_0018	17566	18168	-	hypothetical protein	200	E5E91_RS00090	17566	18168	-		hypothetical protein	WP_027480249.1	200	DRO_RS00090	17564	18166	-	hypothetical protein	WP_027480249.1	200
19	KDR_0019	18180	19061	-	hypothetical protein	293	E5E91_RS00095	18180	19061	-		hypothetical protein	WP_010886667.1	293	DRO_RS00095	18178	19059	-	hypothetical protein	WP_010886667.1	293
20	KDR_0020	19256	20641	+	Ribonuclease R	461	E5E91_RS00100	19256	20641	+		ribonuclease R	WP_010886668.1	461	DRO_RS00100	19254	20639	+	ribonuclease R	WP_010886668.1	461
21	KDR_0021	20766	21032	+	hypothetical protein	88	E5E91_RS00105	20766	21032	+		hypothetical protein	WP_010886669.1	88	DRO_RS00105	20764	21030	+	hypothetical protein	WP_010886669.1	88
22	KDR_0022	21160	21576	-	hypothetical protein	138	E5E91_RS00110	21160	21708	-		uracil-DNA glycosylase	WP_162177767.1	182	DRO_RS00110	21254	21718	+	hypothetical protein	WP_231885325.1	154
23	KDR_0023	22279	22764	+	N5-carboxyaminoimidazole ribonucleotide mutase	161	E5E91_RS00125	22231	22764	+	purE	5-(carboxyamino)imidazole ribonucleotide mutase	WP_010886671.1	177	DRO_RS00125	22229	22762	+	5-(carboxyamino)imidazole ribonucleotide mutase	WP_010886671.1	177
24	KDR_0024	22761	23873	+	N5-carboxyaminoimidazole ribonucleotide synthase	370	E5E91_RS00130	22761	23873	+	purK	5-(carboxyamino)imidazole ribonucleotide synthase	WP_010886672.1	370	DRO_RS00130	22759	23871	+	5-(carboxyamino)imidazole ribonucleotide synthase	WP_010886672.1	370
25	KDR_0025	23981	25180	+	hypothetical protein	399	E5E91_RS00135	23981	25180	+		VanW family protein	WP_010886673.1	399	DRO_RS00135	23979	25178	+	VanW family protein	WP_010886673.1	399
26	KDR_0026	25271	26080	+	2-methoxy-6-polyprenyl-1,4-benzoquinol methylase, mitochondrial	269	E5E91_RS00140	25271	26080	+		methyltransferase domain-containing protein	WP_010886674.1	269	DRO_RS00140	25269	26078	+	methyltransferase domain-containing protein	WP_010886674.1	269
27	KDR_0027	26164	27966	-	tRNA uridine 5-carboxymethylaminomethyl modification enzyme MnmG	600	E5E91_RS00145	26164	27966	-	mnmG	tRNA uridine-5-carboxymethylaminomethyl(34) synthesis enzyme MnmG	WP_010886675.1	600	DRO_RS00145	26162	27964	-	tRNA uridine-5-carboxymethylaminomethyl(34) synthesis enzyme MnmG	WP_010886675.1	600
28	KDR_0028	28074	29672	+	Cysteine desulfurase	532	E5E91_RS00150	28074	29672	+		aminotransferase class V-fold PLP-dependent enzyme	WP_034350815.1	532	DRO_RS00150	28072	29670	+	aminotransferase class V-fold PLP-dependent enzyme	WP_034350815.1	532
29	KDR_0029	29833	30939	+	2-oxoisovalerate dehydrogenase subunit alpha	368	E5E91_RS00155	29833	30939	+		thiamine pyrophosphate-dependent dehydrogenase E1 component subunit alpha	WP_027480247.1	368	DRO_RS00155	29831	30937	+	thiamine pyrophosphate-dependent dehydrogenase E1 component subunit alpha	WP_027480247.1	368
30	KDR_0030	30936	31970	+	2-oxoisovalerate dehydrogenase subunit beta	344	E5E91_RS00160	30936	31970	+		alpha-ketoacid dehydrogenase subunit beta	WP_010886678.1	344	DRO_RS00160	30934	31968	+	alpha-ketoacid dehydrogenase subunit beta	WP_010886678.1	344
31	KDR_0031	32000	32242	+	hypothetical protein	80	E5E91_RS00165	32000	32242	+		hypothetical protein	WP_010886679.1	80	DRO_RS00165	31998	32240	+	hypothetical protein	WP_010886679.1	80
32	KDR_0032	32246	33823	+	Dihydrolipoyllysine-residue acetyltransferase component of pyruvate dehydrogenase complex	525	E5E91_RS00170	32246	33823	+		2-oxo acid dehydrogenase subunit E2	WP_010886680.1	525	DRO_RS00170	32244	33821	+	2-oxo acid dehydrogenase subunit E2	WP_010886680.1	525
33	KDR_0033	33901	34290	-	2-iminobutanoate/2-iminopropanoate deaminase	129	E5E91_RS00175	33901	34290	-		RidA family protein	WP_027480246.1	129	DRO_RS00175	33899	34288	-	RidA family protein	WP_027480246.1	129
34	KDR_0034	34364	34693	+	hypothetical protein	109	E5E91_RS00180	34364	34693	+		DUF4180 domain-containing protein	WP_034350809.1	109	DRO_RS00180	34362	34691	+	DUF4180 domain-containing protein	WP_034350809.1	109
35	KDR_0035	34827	36044	+	Adenylosuccinate synthetase	405	E5E91_RS00185	34827	36044	+		adenylosuccinate synthase	WP_010886683.1	405	DRO_RS00185	34825	36042	+	adenylosuccinate synthase	WP_010886683.1	405
36	KDR_0036	36251	36829	+	GTP cyclohydrolase 1	192	E5E91_RS00190	36251	36829	+	folE	GTP cyclohydrolase I FolE	WP_051618911.1	192	DRO_RS00190	36249	36827	+	GTP cyclohydrolase I FolE	WP_051618911.1	192
37	KDR_0037	36893	37462	+	hypothetical protein	189	E5E91_RS00195	36893	37462	+		hypothetical protein	WP_227085971.1	189	DRO_RS00195	36891	37460	+	hypothetical protein	WP_227085971.1	189
38	KDR_0038	37528	38754	+	Serine hydroxymethyltransferase	408	E5E91_RS00200	37528	38754	+		serine hydroxymethyltransferase	WP_027480245.1	408	DRO_RS00200	37526	38752	+	serine hydroxymethyltransferase	WP_027480245.1	408
39	KDR_0039	38857	39975	+	hypothetical protein	372	E5E91_RS00205	38857	39975	+		HD domain-containing protein	WP_051618910.1	372
40	KDR_0040	39997	40314	-	hypothetical protein	105	E5E91_RS00210	39997	40314	-		hypothetical protein	WP_027480244.1	105	DRO_RS00210	39994	40311	-	hypothetical protein	WP_027480244.1	105
41	KDR_0041	40438	41034	+	hypothetical protein	198	E5E91_RS00215	40438	41034	+		hypothetical protein	WP_027480243.1	198	DRO_RS00215	40435	41031	+	hypothetical protein	WP_027480243.1	198
42	KDR_0042	41048	41821	+	hypothetical protein	257	E5E91_RS00220	41048	41821	+		metallophosphoesterase	WP_010886690.1	257	DRO_RS00220	41045	41818	+	metallophosphoesterase	WP_010886690.1	257
43	KDR_0043	41988	42773	-	hypothetical protein	261	E5E91_RS00230	41988	42773	-		acyl-CoA N-acyltransferase	WP_010886691.1	261	DRO_RS00230	41985	42770	-	acyl-CoA N-acyltransferase	WP_010886691.1	261
44	KDR_0044	42770	43879	-	o-succinylbenzoate synthase	369	E5E91_RS00235	42770	43879	-	menC	o-succinylbenzoate synthase	WP_027480242.1	369	DRO_RS00235	42767	43876	-	o-succinylbenzoate synthase	WP_027480242.1	369
45	KDR_0045	43940	44518	+	hypothetical protein	192	E5E91_RS00240	43940	44518	+		DUF2239 family protein	WP_010886693.1	192	DRO_RS00240	43937	44515	+	DUF2239 family protein	WP_010886693.1	192
46	KDR_0046	44519	45100	+	hypothetical protein	193	E5E91_RS00245	44519	45100	+		hypothetical protein	WP_034350803.1	193	DRO_RS00245	44516	45097	+	hypothetical protein	WP_034350803.1	193
47	KDR_0047	45122	45319	+	hypothetical protein	65	E5E91_RS00250	45122	45319	+		hypothetical protein	WP_010886695.1	65	DRO_RS00250	45119	45316	+	hypothetical protein	WP_010886695.1	65
48	KDR_0048	45316	46080	+	hypothetical protein	254	E5E91_RS00255	45316	46080	+		DUF421 domain-containing protein	WP_010886696.1	254	DRO_RS00255	45313	46077	+	DUF421 domain-containing protein	WP_010886696.1	254
49	KDR_0049	46121	47347	+	Ribosomal RNA large subunit methyltransferase I	408	E5E91_RS00260	46121	47347	+		23S rRNA (cytosine(2499)-C(5))-methyltransferase	WP_010886697.1	408	DRO_RS00260	46118	47344	+	23S rRNA (cytosine(2499)-C(5))-methyltransferase	WP_010886697.1	408
50	KDR_0050	47368	47889	-	hypothetical protein	173	E5E91_RS00265	47368	47889	-		DinB family protein	WP_010886698.1	173	DRO_RS00265	47365	47886	-	DinB family protein	WP_010886698.1	173
51	KDR_0051	47910	48146	-	hypothetical protein	78	E5E91_RS00270	47910	48266	-		iron-sulfur cluster assembly accessory protein	WP_010886699.1	118	DRO_RS00270	47907	48221	-	iron-sulfur cluster assembly accessory protein	WP_162177766.1	104
52	KDR_0052	48294	49049	-	hypothetical protein	251	E5E91_RS00275	48294	49049	-		3-keto-5-aminohexanoate cleavage protein	WP_010886700.1	251	DRO_RS00275	48291	49046	-	3-keto-5-aminohexanoate cleavage protein	WP_010886700.1	251
53	KDR_0053	49052	49546	-	hypothetical protein	164	E5E91_RS00280	49052	49546	-		DinB family protein	WP_010886701.1	164	DRO_RS00280	49049	49543	-	DinB family protein	WP_010886701.1	164
54	KDR_0054	49655	49990	+	hypothetical protein	111	E5E91_RS00285	49655	49990	+		DsrE family protein	WP_010886702.1	111	DRO_RS00285	49652	49987	+	DsrE family protein	WP_010886702.1	111
55	KDR_0055	49987	50937	+	Protein PafB	316	E5E91_RS00290	49987	50937	+		YafY family transcriptional regulator	WP_010886703.1	316	DRO_RS00290	49984	50934	+	YafY family transcriptional regulator	WP_010886703.1	316
56	KDR_0056	51136	52359	+	Inner membrane protein YdcO	407	E5E91_RS00295	51136	52359	+		benzoate/H(+) symporter BenE family transporter	WP_051618909.1	407	DRO_RS00295	51133	52356	+	benzoate/H(+) symporter BenE family transporter	WP_051618909.1	407
57	KDR_0057	52368	52622	-	hypothetical protein	84	E5E91_RS00300	52368	52622	-		glutaredoxin family protein	WP_010886705.1	84	DRO_RS00300	52365	52619	-	glutaredoxin family protein	WP_010886705.1	84
58	KDR_0058	52644	54971	-	Serine/threonine-protein kinase PknD	775	E5E91_RS00305	52644	54971	-		protein kinase	WP_227085972.1	775
59	KDR_0060m	55149	57005	+	hypothetical protein	618	E5E91_RS00310	55149	57005	+		hypothetical protein	WP_027480240.1	618	DRO_RS00310	55145	57001	+	hypothetical protein	WP_027480240.1	618
60	KDR_0062	57227	58213	-	Vitamin B12 import ATP-binding protein BtuD	328	E5E91_RS00320	57227	58213	-		ABC transporter ATP-binding protein	WP_010886710.1	328	DRO_RS00320	57223	58209	-	ABC transporter ATP-binding protein	WP_010886710.1	328
61	KDR_0063	58268	59149	-	hypothetical protein	293	E5E91_RS00325	58268	59149	-		DegV family protein	WP_010886711.1	293	DRO_RS00325	58264	59145	-	DegV family protein	WP_010886711.1	293
62	KDR_0064	59239	60429	-	Cyclic dehypoxanthine futalosine synthase	396	E5E91_RS00330	59239	60429	-	mqnC	dehypoxanthine futalosine cyclase	WP_010886712.1	396	DRO_RS00330	59235	60425	-	dehypoxanthine futalosine cyclase	WP_010886712.1	396
63	KDR_0065	60564	63182	+	ATP-dependent RNA helicase SrmB	872	E5E91_RS00335	60564	63182	+		DEAD/DEAH box helicase	WP_010886713.1	872	DRO_RS00335	60560	63178	+	DEAD/DEAH box helicase	WP_010886713.1	872
64	KDR_0066	63352	64140	-	Aminoglycoside 3'-phosphotransferase	262	E5E91_RS00340	63352	64140	-		aminoglycoside 3'-phosphotransferase	WP_027480238.1	262	DRO_RS00340	63348	64136	-	aminoglycoside 3'-phosphotransferase	WP_027480238.1	262
65	KDR_0067	64180	65109	+	hypothetical protein	309	E5E91_RS00345	64180	65109	+		hypothetical protein	WP_010886715.1	309	DRO_RS00345	64176	65105	+	hypothetical protein	WP_010886715.1	309
66	KDR_0068	65106	65480	+	hypothetical protein	124	E5E91_RS00350	65106	65480	+		hypothetical protein	WP_010886716.1	124	DRO_RS00350	65102	65476	+	hypothetical protein	WP_010886716.1	124
67	KDR_0069	65582	65944	+	hypothetical protein	120	E5E91_RS00355	65582	65944	+		hypothetical protein	WP_010886717.1	120	DRO_RS00355	65578	65940	+	hypothetical protein	WP_010886717.1	120
68	KDR_0070	66033	66599	+	Single-stranded DNA-binding protein DdrB	188	E5E91_RS00360	66033	66599	+	ddrB	single-stranded DNA-binding protein DdrB	WP_027480237.1	188	DRO_RS00360	66029	66595	+	single-stranded DNA-binding protein DdrB	WP_027480237.1	188
69	KDR_0071	66780	68717	-	Foldase protein PrsA	645	E5E91_RS00365	66780	68717	-		peptidyl-prolyl cis-trans isomerase	WP_034350791.1	645	DRO_RS00365	66776	68713	-	peptidyl-prolyl cis-trans isomerase	WP_034350791.1	645
70	KDR_0072	69089	69568	+	hypothetical protein	159	E5E91_RS00375	69089	69568	+		hypothetical protein	WP_027480236.1	159	DRO_RS00375	69085	69564	+	hypothetical protein	WP_027480236.1	159
71	KDR_0073	69704	71812	-	Phosphate acetyltransferase	702	E5E91_RS00380	69704	71812	-	pta	phosphate acetyltransferase	WP_027480235.1	702	DRO_RS00380	69700	71808	-	phosphate acetyltransferase	WP_027480235.1	702
72	KDR_0074	71917	72510	-	hypothetical protein	197	E5E91_RS00385	71917	72510	-		TetR/AcrR family transcriptional regulator	WP_010886722.1	197	DRO_RS00385	71913	72506	-	TetR/AcrR family transcriptional regulator	WP_010886722.1	197
73	KDR_0075	72678	77081	+	Chromosome partition protein Smc	1467	E5E91_RS00390	72678	77081	+		YhgE/Pip domain-containing protein	WP_010886723.1	1467	DRO_RS00390	72674	77077	+	YhgE/Pip domain-containing protein	WP_010886723.1	1467
74	KDR_0076	77156	78361	+	Molybdopterin molybdenumtransferase	401	E5E91_RS00395	77156	78361	+		molybdopterin molybdotransferase MoeA	WP_010886724.1	401	DRO_RS00395	77152	78357	+	molybdopterin molybdotransferase MoeA	WP_010886724.1	401
75	KDR_0077	78377	79156	-	Shikimate dehydrogenase-like protein	259	E5E91_RS00400	78377	79198	-		shikimate 5-dehydrogenase	WP_010886725.1	273	DRO_RS00400	78373	79194	-	shikimate 5-dehydrogenase	WP_010886725.1	273
76	KDR_0078	79202	80122	-	N-acetyl-gamma-glutamyl-phosphate reductase	306	E5E91_RS00405	79202	80122	-	argC	N-acetyl-gamma-glutamyl-phosphate reductase	WP_010886726.1	306	DRO_RS00405	79198	80118	-	N-acetyl-gamma-glutamyl-phosphate reductase	WP_010886726.1	306
77	KDR_0079	80119	80634	-	Nudix hydrolase	171	E5E91_RS00410	80119	80634	-		NUDIX hydrolase	WP_010886727.1	171	DRO_RS00410	80115	80630	-	NUDIX hydrolase	WP_010886727.1	171
78	KDR_0080	80642	81703	-	Ornithine carbamoyltransferase	353	E5E91_RS00415	80642	81664	-	argF	ornithine carbamoyltransferase	WP_162177765.1	340	DRO_RS00415	80638	81528	-	ornithine carbamoyltransferase	WP_231885342.1	296
79	KDR_0081	81766	82479	-	putative N-acetyl-alpha-D-glucosaminyl L-malate deacetylase 2	237	E5E91_RS00420	81766	82467	-		PIG-L family deacetylase	WP_227085973.1	233	DRO_RS00420	81762	82463	-	PIG-L family deacetylase	WP_227085973.1	233
80	KDR_0082	82514	82978	-	hypothetical protein	154	E5E91_RS00425	82514	82978	-		hypothetical protein	WP_010886730.1	154	DRO_RS00425	82510	82974	-	hypothetical protein	WP_010886730.1	154
81	KDR_0083	83066	84319	-	Dihydrolipoyllysine-residue succinyltransferase component of 2-oxoglutarate dehydrogenase complex	417	E5E91_RS00430	83066	84319	-	odhB	2-oxoglutarate dehydrogenase complex dihydrolipoyllysine-residue succinyltransferase	WP_010886731.1	417	DRO_RS00430	83062	84315	-	2-oxoglutarate dehydrogenase complex dihydrolipoyllysine-residue succinyltransferase	WP_010886731.1	417
82	KDR_0084	86471	87787	-	GTPase Obg	438	E5E91_RS00440	86471	87787	-	obgE	GTPase ObgE	WP_010886732.1	438	DRO_RS00440	86467	87783	-	GTPase ObgE	WP_010886732.1	438
83	KDR_0085	87901	88176	-	50S ribosomal protein L27	91	E5E91_RS00445	87901	88176	-	rpmA	50S ribosomal protein L27	WP_010886733.1	91	DRO_RS00445	87897	88172	-	50S ribosomal protein L27	WP_010886733.1	91
84	KDR_0086	88191	88493	-	50S ribosomal protein L21	100	E5E91_RS00450	88191	88493	-	rplU	50S ribosomal protein L21	WP_027480310.1	100	DRO_RS00450	88187	88489	-	50S ribosomal protein L21	WP_027480310.1	100
85	KDR_0087	88870	89343	-	Transcriptional repressor NrdR	157	E5E91_RS00455	88870	89343	-	nrdR	transcriptional regulator NrdR	WP_010886735.1	157	DRO_RS00455	88866	89339	-	transcriptional regulator NrdR	WP_010886735.1	157
86	KDR_0088	89340	90119	-	hypothetical protein	259	E5E91_RS00460	89340	90107	-		SDR family NAD(P)-dependent oxidoreductase	WP_034350944.1	255	DRO_RS00460	89336	90103	-	SDR family NAD(P)-dependent oxidoreductase	WP_034350944.1	255
87	KDR_0089	90181	91257	-	4,4'-diaponeurosporenoate glycosyltransferase	358	E5E91_RS00465	90181	91257	-		glycosyltransferase family 2 protein	WP_010886737.1	358	DRO_RS00465	90177	91253	-	glycosyltransferase family 2 protein	WP_010886737.1	358
88	KDR_0090	91254	91952	-	hypothetical protein	232	E5E91_RS00470	91254	91952	-		1-acyl-sn-glycerol-3-phosphate acyltransferase	WP_010886738.1	232	DRO_RS00470	91250	91948	-	1-acyl-sn-glycerol-3-phosphate acyltransferase	WP_010886738.1	232
89	KDR_0091	91942	92880	-	hypothetical protein	312	E5E91_RS00475	91942	92880	-	cruF	carotenoid 1,2-hydratase CruF	WP_010886739.1	312	DRO_RS00475	91938	92876	-	carotenoid 1,2-hydratase CruF	WP_010886739.1	312
90	KDR_0092	92877	93152	-	hypothetical protein	91	E5E91_RS00480	92877	93152	-		NUDIX domain-containing protein	WP_010886740.1	91	DRO_RS00480	92873	93148	-	NUDIX domain-containing protein	WP_010886740.1	91
91	KDR_0093	93149	94684	-	4,4'-diapophytoene desaturase (4,4'-diapolycopene-forming)	511	E5E91_RS00485	93149	94684	-		NAD(P)/FAD-dependent oxidoreductase	WP_010886741.1	511	DRO_RS00485	93145	94680	-	NAD(P)/FAD-dependent oxidoreductase	WP_010886741.1	511
92	KDR_0094	95028	95492	+	hypothetical protein	154	E5E91_RS00490	95028	95492	+		YbjN domain-containing protein	WP_034350939.1	154	DRO_RS00490	95023	95487	+	YbjN domain-containing protein	WP_034350939.1	154
93	KDR_0095	95574	97400	-	Putative multidrug export ATP-binding/permease protein	608	E5E91_RS00495	95574	97400	-		ABC transporter ATP-binding protein/permease	WP_010886743.1	608	DRO_RS00495	95569	97395	-	ABC transporter ATP-binding protein/permease	WP_010886743.1	608
94	KDR_0096	97498	99249	-	putative ABC transporter ATP-binding protein	583	E5E91_RS00500	97498	99249	-		ABC transporter ATP-binding protein/permease	WP_010886744.1	583	DRO_RS00500	97493	99244	-	ABC transporter ATP-binding protein/permease	WP_010886744.1	583
95	KDR_0097	99314	99865	-	hypothetical protein	183	E5E91_RS00505	99314	99865	-		DUF1802 family protein	WP_027480309.1	183	DRO_RS00505	99309	99860	-	DUF1802 family protein	WP_027480309.1	183
96	KDR_0098	100027	100335	+	30S ribosomal protein S6	102	E5E91_RS00510	100027	100335	+	rpsF	30S ribosomal protein S6	WP_010886746.1	102	DRO_RS00510	100022	100330	+	30S ribosomal protein S6	WP_010886746.1	102
97	KDR_0099m	100455	101360	+	Single-stranded DNA-binding protein	301	E5E91_RS00515	100455	101360	+		single-stranded DNA-binding protein	WP_027480308.1	301	DRO_RS00515	100450	101355	+	single-stranded DNA-binding protein	WP_027480308.1	301
98	KDR_0101	101417	101695	+	30S ribosomal protein S18	92	E5E91_RS00520	101417	101695	+	rpsR	MULTISPECIES: 30S ribosomal protein S18	WP_010886749.1	92	DRO_RS00520	101412	101690	+	MULTISPECIES: 30S ribosomal protein S18	WP_010886749.1	92
99	KDR_0102	101708	102148	+	50S ribosomal protein L9	146	E5E91_RS00525	101708	102148	+	rplI	50S ribosomal protein L9	WP_010886750.1	146	DRO_RS00525	101703	102143	+	50S ribosomal protein L9	WP_010886750.1	146
100	KDR_0103	102197	103000	-	hypothetical protein	267	E5E91_RS00530	102197	103000	-		hypothetical protein	WP_010886751.1	267	DRO_RS00530	102192	102995	-	hypothetical protein	WP_010886751.1	267
101	KDR_0104	103046	103744	+	hypothetical protein	232	E5E91_RS00535	103046	103744	+		hypothetical protein	WP_010886752.1	232	DRO_RS00535	103041	103739	+	hypothetical protein	WP_010886752.1	232
102	KDR_0105	103820	104419	+	hypothetical protein	199	E5E91_RS00540	103820	104419	+		hypothetical protein	WP_051618912.1	199	DRO_RS00540	103815	104414	+	hypothetical protein	WP_051618912.1	199
103	KDR_0106	104531	105205	+	hypothetical protein	224	E5E91_RS00545	104531	105205	+		DUF2270 domain-containing protein	WP_027480307.1	224	DRO_RS00545	104526	105200	+	DUF2270 domain-containing protein	WP_027480307.1	224
104	KDR_0107	105240	106595	+	Multidrug resistance protein NorM	451	E5E91_RS00550	105240	106595	+		MATE family efflux transporter	WP_010886755.1	451	DRO_RS00550	105235	106590	+	MATE family efflux transporter	WP_010886755.1	451
105	KDR_0108	106602	108776	-	hypothetical protein	724	E5E91_RS00555	106602	108818	-		MMPL family transporter	WP_027480306.1	738	DRO_RS00555	106597	108813	-	MMPL family transporter	WP_027480306.1	738
106	KDR_0109	108935	109321	+	hypothetical protein	128	E5E91_RS00560	108935	109321	+		VOC family protein	WP_010886757.1	128	DRO_RS00560	108930	109316	+	VOC family protein	WP_010886757.1	128
107	KDR_0110	109398	110189	+	GTP cyclohydrolase 1 type 2	263	E5E91_RS00565	109398	110189	+		Nif3-like dinuclear metal center hexameric protein	WP_027480305.1	263	DRO_RS00565	109393	110184	+	Nif3-like dinuclear metal center hexameric protein	WP_027480305.1	263
108	KDR_0111	110186	110806	+	Thymidylate kinase	206	E5E91_RS00570	110186	110806	+	tmk	dTMP kinase	WP_010886759.1	206	DRO_RS00570	110181	110801	+	dTMP kinase	WP_010886759.1	206
109	KDR_0112	111005	111889	-	hypothetical protein	294	E5E91_RS00575	111005	111889	-		glutaminyl-peptide cyclotransferase	WP_010886760.1	294	DRO_RS00575	111000	111884	-	glutaminyl-peptide cyclotransferase	WP_010886760.1	294
110	KDR_0113	111972	112826	-	putative 2,4-dienoyl-CoA reductase	284	E5E91_RS00580	111972	112826	-		SDR family oxidoreductase	WP_027480304.1	284	DRO_RS00580	111967	112821	-	SDR family oxidoreductase	WP_027480304.1	284
111	KDR_0114	113218	113991	-	putative enoyl-CoA hydratase echA8	257	E5E91_RS00585	113218	113991	-		enoyl-CoA hydratase-related protein	WP_010886762.1	257	DRO_RS00585	113213	113986	-	enoyl-CoA hydratase-related protein	WP_010886762.1	257
112	KDR_0115m	114209	115282	+	S-layer homology domain-containing protein	357	E5E91_RS00590	114209	115282	+		S-layer homology domain-containing protein	WP_027480303.1	357	DRO_RS00590	114204	115277	+	S-layer homology domain-containing protein	WP_027480303.1	357
113	KDR_0117	115396	116733	-	Biotin carboxylase	445	E5E91_RS00595	115396	116733	-	accC	acetyl-CoA carboxylase biotin carboxylase subunit	WP_010886765.1	445	DRO_RS00595	115390	116727	-	acetyl-CoA carboxylase biotin carboxylase subunit	WP_010886765.1	445
114	KDR_0118	116822	117385	-	Biotin carboxyl carrier protein of acetyl-CoA carboxylase	187	E5E91_RS00600	116822	117385	-	accB	acetyl-CoA carboxylase biotin carboxyl carrier protein	WP_027480302.1	187	DRO_RS00600	116816	117379	-	acetyl-CoA carboxylase biotin carboxyl carrier protein	WP_027480302.1	187
115	KDR_0119	117584	118141	-	Elongation factor P	185	E5E91_RS00605	117584	118141	-	efp	elongation factor P	WP_010886767.1	185	DRO_RS00605	117578	118135	-	elongation factor P	WP_010886767.1	185
116	KDR_0120	118232	119344	-	hypothetical protein	370	E5E91_RS00610	118232	119344	-	dprA	DNA-processing protein DprA	WP_010886768.1	370	DRO_RS00610	118226	119338	-	DNA-processing protein DprA	WP_010886768.1	370
117	KDR_0121	119580	120743	-	hypothetical protein	387	E5E91_RS00615	119580	120743	-		tetratricopeptide repeat protein	WP_027480301.1	387	DRO_RS00615	119574	120737	-	tetratricopeptide repeat protein	WP_027480301.1	387
118	KDR_0122	120888	121730	+	hypothetical protein	280	E5E91_RS00620	120888	121730	+		metalloenzyme domain protein	WP_027480300.1	280	DRO_RS00620	120882	121724	+	metalloenzyme domain protein	WP_027480300.1	280
119	KDR_0123	121944	122570	-	N-(5'-phosphoribosyl)anthranilate isomerase	208	E5E91_RS00625	121944	122570	-		N-(5'-phosphoribosyl)anthranilate isomerase	WP_010886771.1	208	DRO_RS00625	121938	122564	-	N-(5'-phosphoribosyl)anthranilate isomerase	WP_010886771.1	208
120	KDR_0124	122563	122847	-	hypothetical protein	94	E5E91_RS00630	122563	122847	-		hypothetical protein	WP_010886772.1	94	DRO_RS00630	122557	122841	-	hypothetical protein	WP_010886772.1	94
121	KDR_0125	122858	123373	-	hypothetical protein	171	E5E91_RS00635	122858	123373	-		GNAT family N-acetyltransferase	WP_010886773.1	171	DRO_RS00635	122852	123367	-	GNAT family N-acetyltransferase	WP_010886773.1	171
122	KDR_0126	123593	124531	-	Chaperone protein DnaJ	312	E5E91_RS00640	123593	124531	-		DnaJ domain-containing protein	WP_010886774.1	312	DRO_RS00640	123587	124525	-	DnaJ domain-containing protein	WP_010886774.1	312
123	KDR_0127	124556	125341	-	hypothetical protein	261	E5E91_RS00645	124556	125293	-		VF530 family DNA-binding protein	WP_034350936.1	245	DRO_RS00645	124550	125287	-	VF530 family DNA-binding protein	WP_034350936.1	245
124	KDR_0127n	125290	125493	-	hypothetical protein	67	E5E91_RS00650	125290	125514	-		hypothetical protein	WP_034350934.1	74	DRO_RS00650	125284	125508	-	hypothetical protein	WP_034350934.1	74
125	KDR_0128	125525	126190	-	Protein GrpE	221	E5E91_RS00655	125525	126157	-		nucleotide exchange factor GrpE	WP_227085974.1	210	DRO_RS00655	125519	126151	-	nucleotide exchange factor GrpE	WP_227085974.1	210
126	KDR_0129	126272	128158	-	Chaperone protein DnaK	628	E5E91_RS00660	126272	128158	-	dnaK	molecular chaperone DnaK	WP_010886777.1	628	DRO_RS00660	126266	128152	-	molecular chaperone DnaK	WP_010886777.1	628
127	KDR_0130	128314	129480	-	Heme chaperone HemW	388	E5E91_RS00665	128314	129480	-	hemW	radical SAM family heme chaperone HemW	WP_010886778.1	388	DRO_RS00665	128308	129474	-	radical SAM family heme chaperone HemW	WP_010886778.1	388
128	KDR_0131	129577	131229	-	hypothetical protein	550	E5E91_RS00670	129577	131229	-		E3 binding domain-containing protein	WP_010886779.1	550	DRO_RS00670	129571	131223	-	E3 binding domain-containing protein	WP_010886779.1	550
129	KDR_0131n	131259	131375	+	hypothetical protein	38
130	KDR_0132	131392	132192	-	Polyphosphate:AMP/ADP phosphotransferase	266	E5E91_RS00675	131392	132192	-		polyphosphate kinase 2 family protein	WP_010886780.1	266	DRO_RS00675	131386	132186	-	polyphosphate kinase 2 family protein	WP_010886780.1	266
131	KDR_0133	132330	133178	+	hypothetical protein	282	E5E91_RS00680	132288	133178	+		alpha/beta hydrolase	WP_010886781.1	296	DRO_RS00680	132282	133172	+	alpha/beta hydrolase	WP_010886781.1	296
132	KDR_0134	133191	133730	+	hypothetical protein	179	E5E91_RS00685	133191	133730	+		MOSC domain-containing protein	WP_027480299.1	179	DRO_RS00685	133185	133724	+	MOSC domain-containing protein	WP_027480299.1	179
133	KDR_0135	133766	134743	+	putative amino-acid metabolite efflux pump	325	E5E91_RS00690	133766	134743	+		EamA family transporter	WP_010886783.1	325	DRO_RS00690	133760	134737	+	EamA family transporter	WP_010886783.1	325
134	KDR_0136	134747	135100	-	hypothetical protein	117	E5E91_RS00695	134747	135100	-		arsenate reductase	WP_027480298.1	117	DRO_RS00695	134741	135094	-	arsenate reductase	WP_027480298.1	117
135	KDR_0137	135167	136204	-	hypothetical protein	345	E5E91_RS00700	135167	136204	-		DUF4357 domain-containing protein	WP_010886785.1	345	DRO_RS00700	135161	136198	-	DUF4357 domain-containing protein	WP_010886785.1	345
136	KDR_0138	136262	136738	+	hypothetical protein	158	E5E91_RS00705	136262	136738	+		DUF4870 domain-containing protein	WP_051618913.1	158	DRO_RS00705	136256	136732	+	DUF4870 domain-containing protein	WP_051618913.1	158
137	KDR_0139	137279	138856	+	GTPase HflX	525	E5E91_RS00710	137138	138856	+	hflX	GTPase HflX	WP_027480296.1	572	DRO_RS00710	137132	138850	+	GTPase HflX	WP_027480296.1	572
138	KDR_0140r	139816	140076	-	hypothetical protein	86	E5E91_RS00715	139816	140076	-		hypothetical protein	WP_227086036.1	86	DRO_RS00715	139810	140070	-	hypothetical protein	WP_233668287.1	86
139	KDR_0141	140095	140910	+	IS4 family transposase ISDra1	271	E5E91_RS00720	139960	140910	+		transposase	WP_227086023.1	316	DRO_RS00720	139966	140904	+	IS4-like element ISDra1 family transposase	WP_233668283.1	312
140	KDR_0143	141046	142839	+	hypothetical protein	597
141							E5E91_RS00730	142588	143538	-		IS4-like element ISDra1 family transposase	WP_227086024.1	316	DRO_RS00730	142582	143520	-	IS4-like element ISDra1 family transposase	WP_233454353.1	312
142	KDR_0144n	143527	143730	+	hypothetical protein	67	E5E91_RS00735	143422	143730	+		hypothetical protein	WP_227086037.1	102	DRO_RS00735	143416	143724	+	hypothetical protein	WP_227086037.1	102
143	KDR_0145	143813	145216	+	hypothetical protein	467	E5E91_RS00740	143813	145216	+		DUF11 domain-containing protein	WP_162177745.1	467	DRO_RS00740	143807	145210	+	DUF11 domain-containing protein	WP_162177745.1	467
144	KDR_0146	145289	146044	+	putative metal-dependent hydrolase TatD	251	E5E91_RS00745	145289	146044	+		TatD family hydrolase	WP_027480190.1	251	DRO_RS00745	145283	146038	+	TatD family hydrolase	WP_027480190.1	251
145							E5E91_RS00755	146366	146767	-		HEPN domain-containing protein	WP_166466095.1	133	DRO_RS00755	146356	146754	-	hypothetical protein	WP_162177744.1	132
146	KDR_0148	147104	149845	-	Valine--tRNA ligase	913	E5E91_RS00760	147104	149845	-		valine--tRNA ligase	WP_010886794.1	913	DRO_RS00760	147094	149835	-	valine--tRNA ligase	WP_010886794.1	913
147	KDR_0149	149931	150392	-	hypothetical protein	153	E5E91_RS00765	149931	150392	-		NUDIX domain-containing protein	WP_051618872.1	153	DRO_RS00765	149921	150382	-	NUDIX domain-containing protein	WP_051618872.1	153
148	KDR_0150	150751	151272	-	hypothetical protein	173	E5E91_RS00770	150751	151272	-		DUF4388 domain-containing protein	WP_010886796.1	173	DRO_RS00770	150741	151262	-	DUF4388 domain-containing protein	WP_010886796.1	173
149	KDR_0151	151341	152546	-	putative cysteine desulfurase	401	E5E91_RS00775	151341	152546	-		cysteine desulfurase-like protein	WP_010886797.1	401	DRO_RS00775	151331	152536	-	cysteine desulfurase-like protein	WP_010886797.1	401
150	KDR_0152	152615	153448	-	hypothetical protein	277	E5E91_RS00780	152615	153448	-		acetoacetate decarboxylase family protein	WP_010886798.1	277	DRO_RS00780	152605	153438	-	acetoacetate decarboxylase family protein	WP_010886798.1	277
151	KDR_0153	153815	154888	+	Riboflavin biosynthesis protein RibD	357	E5E91_RS00785	153815	154888	+	ribD	bifunctional diaminohydroxyphosphoribosylaminopyrimidine deaminase/5-amino-6-(5-phosphoribosylamino)uracil reductase RibD	WP_010886799.1	357	DRO_RS00785	153805	154878	+	bifunctional diaminohydroxyphosphoribosylaminopyrimidine deaminase/5-amino-6-(5-phosphoribosylamino)uracil reductase RibD	WP_010886799.1	357
152	KDR_0154	154965	155609	+	Riboflavin synthase	214	E5E91_RS00790	154965	155609	+		riboflavin synthase	WP_010886800.1	214	DRO_RS00790	154955	155599	+	riboflavin synthase	WP_010886800.1	214
153	KDR_0155	155606	156820	+	Riboflavin biosynthesis protein RibBA	404	E5E91_RS00795	155606	156820	+		bifunctional 3,4-dihydroxy-2-butanone-4-phosphate synthase/GTP cyclohydrolase II	WP_010886801.1	404	DRO_RS00795	155596	156810	+	bifunctional 3,4-dihydroxy-2-butanone-4-phosphate synthase/GTP cyclohydrolase II	WP_010886801.1	404
154	KDR_0156	156915	157382	+	6,7-dimethyl-8-ribityllumazine synthase	155	E5E91_RS00800	156915	157382	+	ribH	6,7-dimethyl-8-ribityllumazine synthase	WP_010886802.1	155	DRO_RS00800	156905	157372	+	6,7-dimethyl-8-ribityllumazine synthase	WP_010886802.1	155
155	KDR_0157r	157489	158865	-	hypothetical protein	458	E5E91_RS00805	157489	158865	-		hypothetical protein	WP_027480187.1	458	DRO_RS00805	157479	158855	-	hypothetical protein	WP_027480187.1	458
156	KDR_0158	159172	160203	+	Leucine dehydrogenase	343	E5E91_RS00810	159172	160203	+		NAD(P)-binding domain-containing protein	WP_027480186.1	343	DRO_RS00810	159162	160193	+	NAD(P)-binding domain-containing protein	WP_027480186.1	343
157	KDR_0159	160200	160832	+	Uridine kinase	210	E5E91_RS00815	160200	160832	+	udk	uridine kinase	WP_010886805.1	210	DRO_RS00815	160190	160822	+	uridine kinase	WP_010886805.1	210
158	KDR_0160	160916	162799	+	hypothetical protein	627	E5E91_RS00820	160979	162799	+		DUF5693 family protein	WP_034350715.1	606	DRO_RS00820	160969	162789	+	DUF5693 family protein	WP_034350715.1	606
159	KDR_0161	162810	163787	+	hypothetical protein	325	E5E91_RS00825	162810	163787	+	csaB	polysaccharide pyruvyl transferase CsaB	WP_010886807.1	325	DRO_RS00825	162800	163777	+	polysaccharide pyruvyl transferase CsaB	WP_010886807.1	325
160	KDR_0162	163850	164341	+	hypothetical protein	163	E5E91_RS00830	163883	164341	+		hypothetical protein	WP_027480184.1	152	DRO_RS00830	163873	164331	+	hypothetical protein	WP_027480184.1	152
161	KDR_0163	164358	166178	+	putative ABC transporter ATP-binding protein	606	E5E91_RS00835	164358	166178	+		ABC transporter ATP-binding protein/permease	WP_010886809.1	606	DRO_RS00835	164348	166168	+	ABC transporter ATP-binding protein/permease	WP_010886809.1	606
162	KDR_0164	166314	167231	+	hypothetical protein	305	E5E91_RS00840	166314	167231	+		endo alpha-1,4 polygalactosaminidase	WP_010886810.1	305	DRO_RS00840	166304	167221	+	endo alpha-1,4 polygalactosaminidase	WP_010886810.1	305
163	KDR_0165	167293	169260	-	Dipeptidyl-peptidase 5	655	E5E91_RS00845	167293	169260	-		S9 family peptidase	WP_010886811.1	655	DRO_RS00845	167283	168935	-	S9 family peptidase	WP_233668264.1	550
164															DRO_RS00850	168947	169249	-	hypothetical protein	WP_233668265.1	100
165	KDR_0166	169312	169566	+	hypothetical protein	84	E5E91_RS00850	169312	169566	+		acyl-CoA-binding protein	WP_010886812.1	84	DRO_RS00855	169301	169555	+	acyl-CoA-binding protein	WP_010886812.1	84
166	KDR_0167	169931	170863	+	Radiation response metalloprotease IrrE	310	E5E91_RS00855	169877	170863	+	irrE	metallo-endopeptidase IrrE	WP_010886813.1	328	DRO_RS00860	169919	170851	+	metallo-endopeptidase IrrE	WP_233668266.1	310
167	KDR_0168	170860	171729	+	Dihydropteroate synthase	289	E5E91_RS00860	170860	171729	+	folP	dihydropteroate synthase	WP_010886814.1	289	DRO_RS00865	170848	171717	+	dihydropteroate synthase	WP_010886814.1	289
168	KDR_0169	171754	172110	+	Dihydroneopterin aldolase	118	E5E91_RS00865	171754	172110	+	folB	dihydroneopterin aldolase	WP_010886815.1	118	DRO_RS00870	171742	172098	+	dihydroneopterin aldolase	WP_010886815.1	118
169	KDR_0170	172107	172622	+	2-amino-4-hydroxy-6- hydroxymethyldihydropteridine pyrophosphokinase	171	E5E91_RS00870	172107	172622	+	folK	2-amino-4-hydroxy-6-hydroxymethyldihydropteridine diphosphokinase	WP_010886816.1	171	DRO_RS00875	172095	172610	+	2-amino-4-hydroxy-6-hydroxymethyldihydropteridine diphosphokinase	WP_010886816.1	171
170	KDR_0171	172576	173217	-	hypothetical protein	213	E5E91_RS00875	172576	173217	-		helix-turn-helix domain-containing protein	WP_027480183.1	213	DRO_RS00880	172564	173205	-	helix-turn-helix domain-containing protein	WP_027480183.1	213
171	KDR_0172	173248	174063	+	N-acyl homoserine lactonase AttM	271	E5E91_RS00880	173248	174063	+	qqlR	N-acyl homoserine lactonase QqlR	WP_010886818.1	271	DRO_RS00885	173236	174051	+	N-acyl homoserine lactonase QqlR	WP_010886818.1	271
172	KDR_0173	174118	175077	-	Peptide chain release factor RF2	319	E5E91_RS00885	174118	175213	-	prfB	peptide chain release factor 2	WP_149357985.1	364	DRO_RS00890	174106	175201	-	peptide chain release factor 2	WP_149357985.1	364
173	KDR_0174	175552	175992	+	50S ribosomal protein L13	146	E5E91_RS00890	175552	175992	+	rplM	50S ribosomal protein L13	WP_010886820.1	146	DRO_RS00895	175540	175980	+	50S ribosomal protein L13	WP_010886820.1	146
174	KDR_0175	175995	176396	+	30S ribosomal protein S9	133	E5E91_RS00895	175995	176396	+	rpsI	MULTISPECIES: 30S ribosomal protein S9	WP_010886821.1	133	DRO_RS00900	175983	176384	+	MULTISPECIES: 30S ribosomal protein S9	WP_010886821.1	133
175	KDR_0176	176485	177909	+	D-alanyl-D-alanine carboxypeptidase DacB	474	E5E91_RS00900	176485	177909	+		D-alanyl-D-alanine carboxypeptidase/D-alanyl-D-alanine-endopeptidase	WP_010886822.1	474	DRO_RS00905	176472	177896	+	D-alanyl-D-alanine carboxypeptidase/D-alanyl-D-alanine-endopeptidase	WP_010886822.1	474
176	KDR_0177	178047	178442	+	hypothetical protein	131	E5E91_RS00905	178047	178442	+	tnpA	IS200/IS605 family transposase	WP_010886823.1	131	DRO_RS00910	178034	178429	+	IS200/IS605 family transposase	WP_010886823.1	131
177	KDR_0178	178429	179658	+	IS200/IS605 family transposase ISDra2	409	E5E91_RS00910	178429	179658	+	tnpB	IS200/IS605 family element RNA-guided endonuclease TnpB	WP_010886824.1	409	DRO_RS00915	178416	179645	+	IS200/IS605 family element RNA-guided endonuclease TnpB	WP_010886824.1	409
178	KDR_0179	179683	180285	+	dITP/XTP pyrophosphatase	200	E5E91_RS00915	179683	180285	+	rdgB	RdgB/HAM1 family non-canonical purine NTP pyrophosphatase	WP_010886825.1	200	DRO_RS00920	179670	180272	+	RdgB/HAM1 family non-canonical purine NTP pyrophosphatase	WP_010886825.1	200
179	KDR_0180	180329	180967	+	ECF RNA polymerase sigma factor SigE	212	E5E91_RS00920	180392	180967	+		RNA polymerase sigma factor	WP_027480180.1	191	DRO_RS00925	180379	180954	+	RNA polymerase sigma factor	WP_027480180.1	191
180	KDR_0181r	181159	181473	+	hypothetical protein	104	E5E91_RS00925	181159	181473	+		hypothetical protein	WP_027480179.1	104	DRO_RS00930	181146	181460	+	hypothetical protein	WP_027480179.1	104
181	KDR_0182	181525	182991	-	Glutamate synthase [NADPH] small chain	488	E5E91_RS00930	181525	182991	-		glutamate synthase subunit beta	WP_010886828.1	488	DRO_RS00935	181512	182978	-	glutamate synthase subunit beta	WP_010886828.1	488
182	KDR_0183	183079	187899	-	Ferredoxin-dependent glutamate synthase 1	1606	E5E91_RS00935	183079	187899	-		glutamate synthase-related protein	WP_034350708.1	1606	DRO_RS00940	183066	187886	-	glutamate synthase-related protein	WP_034350708.1	1606
183	KDR_0184	188131	188952	+	putative enoyl-CoA hydratase echA12	273	E5E91_RS00940	188131	188952	+		enoyl-CoA hydratase/isomerase family protein	WP_027480178.1	273	DRO_RS00945	188118	188939	+	enoyl-CoA hydratase/isomerase family protein	WP_027480178.1	273
184	KDR_0185	189091	189471	+	Putative fluoride ion transporter CrcB	126	E5E91_RS00945	189091	189471	+		CrcB family protein	WP_010886831.1	126	DRO_RS00950	189075	189455	+	CrcB family protein	WP_010886831.1	126
185	KDR_0186	189530	190780	+	Exodeoxyribonuclease 7 large subunit	416	E5E91_RS00950	189530	190780	+	xseA	exodeoxyribonuclease VII large subunit	WP_010886832.1	416	DRO_RS00955	189514	190764	+	exodeoxyribonuclease VII large subunit	WP_010886832.1	416
186	KDR_0187	191071	191739	-	hypothetical protein	222	E5E91_RS00955	191071	191715	-		YdcF family protein	WP_227085975.1	214	DRO_RS00960	191055	191699	-	YdcF family protein	WP_227085975.1	214
187	KDR_0188	191726	192253	-	hypothetical protein	175	E5E91_RS00960	191726	192253	-		GNAT family N-acetyltransferase	WP_010886834.1	175	DRO_RS00965	191710	192237	-	GNAT family N-acetyltransferase	WP_010886834.1	175
188	KDR_0189	192256	192813	-	Thiol-disulfide oxidoreductase ResA	185	E5E91_RS00965	192256	192813	-		TlpA family protein disulfide reductase	WP_010886835.1	185	DRO_RS00970	192240	192797	-	TlpA family protein disulfide reductase	WP_010886835.1	185
189	KDR_0190	192845	194053	-	Beta-barrel assembly-enhancing protease	402	E5E91_RS00970	192845	194053	-		M48 family metallopeptidase	WP_010886836.1	402	DRO_RS00975	192829	194037	-	M48 family metallopeptidase	WP_010886836.1	402
190	KDR_0191	194191	196530	+	hypothetical protein	779	E5E91_RS00975	194191	196530	+		amylo-alpha-1,6-glucosidase	WP_227085976.1	779	DRO_RS00980	194175	196514	+	amylo-alpha-1,6-glucosidase	WP_227085976.1	779
191	KDR_0192	196634	197311	+	hypothetical protein	225	E5E91_RS00980	196634	197311	+		NUDIX hydrolase	WP_010886838.1	225	DRO_RS00985	196618	197295	+	NUDIX hydrolase	WP_010886838.1	225
192	KDR_0193	197339	197689	+	hypothetical protein	116	E5E91_RS00985	197339	197689	+		hypothetical protein	WP_010886839.1	116	DRO_RS00990	197323	197673	+	hypothetical protein	WP_010886839.1	116
193	KDR_0194	197750	198433	-	hypothetical protein	227	E5E91_RS00990	197750	198433	-		zinc metallopeptidase	WP_010886840.1	227	DRO_RS00995	197734	198417	-	zinc metallopeptidase	WP_010886840.1	227
194	KDR_0195	198512	199207	-	hypothetical protein	231	E5E91_RS00995	198512	199207	-		aminotransferase class IV	WP_034350707.1	231	DRO_RS01000	198496	199191	-	aminotransferase class IV	WP_034350707.1	231
195	KDR_0196	199207	201123	-	Isochorismate synthase MenF	638	E5E91_RS01000	199207	201123	-		aminodeoxychorismate components I/II	WP_010886842.1	638	DRO_RS01005	199191	201107	-	aminodeoxychorismate components I/II	WP_010886842.1	638
196	KDR_0197	201503	202114	-	hypothetical protein	203	E5E91_RS01005	201503	202114	-		GNAT family N-acetyltransferase	WP_010886843.1	203	DRO_RS01010	201487	202098	-	GNAT family N-acetyltransferase	WP_010886843.1	203
197	KDR_0198	202132	202794	-	Recombination protein RecR	220	E5E91_RS01010	202132	202794	-	recR	recombination mediator RecR	WP_010886844.1	220	DRO_RS01015	202116	202778	-	recombination mediator RecR	WP_010886844.1	220
198	KDR_0199	202907	203197	-	Nucleoid-associated protein	96	E5E91_RS01015	202907	203197	-		YbaB/EbfC family nucleoid-associated protein	WP_010886845.1	96	DRO_RS01020	202891	203181	-	YbaB/EbfC family nucleoid-associated protein	WP_010886845.1	96
199	KDR_0200	203377	203844	+	hypothetical protein	155	E5E91_RS01020	203377	203844	+		Lrp/AsnC family transcriptional regulator	WP_027480176.1	155	DRO_RS01025	203361	203828	+	Lrp/AsnC family transcriptional regulator	WP_027480176.1	155
200	KDR_0201	203906	204724	-	hypothetical protein	272	E5E91_RS01025	203906	204724	-		DUF937 domain-containing protein	WP_010886847.1	272	DRO_RS01030	203890	204708	-	DUF937 domain-containing protein	WP_010886847.1	272
201	KDR_0202	204812	205348	-	hypothetical protein	178	E5E91_RS01030	204812	205348	-		hypothetical protein	WP_010886848.1	178	DRO_RS01035	204796	205332	-	hypothetical protein	WP_010886848.1	178
202	KDR_0203	205468	206283	+	hypothetical protein	271	E5E91_RS01035	205468	206283	+		ABC-2 family transporter protein	WP_227085977.1	271	DRO_RS01040	205452	206267	+	ABC-2 family transporter protein	WP_227085977.1	271
203	KDR_0204	206334	207167	+	hypothetical protein	277	E5E91_RS01040	206334	207167	+		ABC transporter permease	WP_010886850.1	277	DRO_RS01045	206318	207151	+	ABC transporter permease	WP_010886850.1	277
204	KDR_0205	207247	208176	+	Linearmycin resistance ATP-binding protein LnrL	309	E5E91_RS01045	207247	208176	+		ATP-binding cassette domain-containing protein	WP_034350706.1	309	DRO_RS01050	207231	208160	+	ATP-binding cassette domain-containing protein	WP_034350706.1	309
205	KDR_0206	208173	208571	+	hypothetical protein	132	E5E91_RS01050	208173	208571	+		hypothetical protein	WP_010886852.1	132	DRO_RS01055	208157	208555	+	hypothetical protein	WP_010886852.1	132
206	KDR_0207	208775	209146	+	hypothetical protein	123	E5E91_RS01055	208775	209146	+		helix-hairpin-helix domain-containing protein	WP_010886853.1	123	DRO_RS01060	208759	209130	+	helix-hairpin-helix domain-containing protein	WP_010886853.1	123
207	KDR_0208	209238	209630	+	hypothetical protein	130	E5E91_RS01060	209238	209630	+		hypothetical protein	WP_010886854.1	130	DRO_RS01065	209222	209614	+	hypothetical protein	WP_010886854.1	130
208	KDR_0209	209635	211032	-	Methylenetetrahydrofolate--tRNA-(uracil-5-)- methyltransferase TrmFO	465	E5E91_RS01065	209635	211032	-	trmFO	methylenetetrahydrofolate--tRNA-(uracil(54)-C(5))-methyltransferase (FADH(2)-oxidizing) TrmFO	WP_034350703.1	465	DRO_RS01070	209619	211016	-	methylenetetrahydrofolate--tRNA-(uracil(54)-C(5))-methyltransferase (FADH(2)-oxidizing) TrmFO	WP_034350703.1	465
209	KDR_0210	211119	211955	-	hypothetical protein	278	E5E91_RS01070	211119	211955	-		YdcF family protein	WP_010886856.1	278	DRO_RS01075	211103	211939	-	YdcF family protein	WP_010886856.1	278
210	KDR_0211	211952	213058	-	hypothetical protein	368	E5E91_RS01075	211952	213058	-		mechanosensitive ion channel family protein	WP_010886857.1	368	DRO_RS01080	211936	213042	-	mechanosensitive ion channel family protein	WP_010886857.1	368
211	KDR_0212	213425	213730	-	hypothetical protein	101	E5E91_RS01080	213425	213730	-		hypothetical protein	WP_010886858.1	101	DRO_RS01085	213401	213709	-	hypothetical protein	WP_233668267.1	102
212	KDR_0213	213797	214687	-	Mycothiol acetyltransferase	296	E5E91_RS01085	213797	214687	-		GNAT family N-acetyltransferase	WP_034350701.1	296	DRO_RS01090	213776	214666	-	GNAT family N-acetyltransferase	WP_034350701.1	296
213	KDR_0214	215004	215651	+	hypothetical protein	215	E5E91_RS01090	215004	215651	+		DUF4258 domain-containing protein	WP_027480171.1	215	DRO_RS01095	214983	215630	+	DUF4258 domain-containing protein	WP_027480171.1	215
214	KDR_0215	215707	216840	-	Cysteine desulfurase IscS	377	E5E91_RS01095	215707	216840	-		cysteine desulfurase	WP_027480170.1	377	DRO_RS01100	215686	216819	-	cysteine desulfurase	WP_027480170.1	377
215	KDR_0216	216980	217423	-	putative SufE-like protein	147	E5E91_RS01100	216980	217423	-		SufE family protein	WP_010886862.1	147	DRO_RS01105	216956	217399	-	SufE family protein	WP_010886862.1	147
216	KDR_0217	217518	218378	+	Thiosulfate sulfurtransferase	286	E5E91_RS01105	217518	218378	+		sulfurtransferase	WP_010886863.1	286	DRO_RS01110	217494	218354	+	sulfurtransferase	WP_010886863.1	286
217	KDR_0218	218670	219110	+	hypothetical protein	146	E5E91_RS01110	218670	219110	+		hypothetical protein	WP_010886864.1	146	DRO_RS01115	218646	219086	+	hypothetical protein	WP_010886864.1	146
218	KDR_0219	219325	220659	+	hypothetical protein	444	E5E91_RS01115	219325	220659	+		hypothetical protein	WP_010886865.1	444	DRO_RS01120	219301	220635	+	hypothetical protein	WP_010886865.1	444
219	KDR_0220	220656	222089	-	Amidophosphoribosyltransferase	477	E5E91_RS01120	220656	222089	-	purF	amidophosphoribosyltransferase	WP_010886866.1	477	DRO_RS01125	220632	222065	-	amidophosphoribosyltransferase	WP_010886866.1	477
220	KDR_0221	222265	222552	+	hypothetical protein	95	E5E91_RS01125	222142	222552	+		endonuclease domain-containing protein	WP_227085978.1	136	DRO_RS01130	222118	222528	+	endonuclease domain-containing protein	WP_227085978.1	136
221	KDR_0222	222738	224981	-	Phosphoribosylformylglycinamidine synthase subunit PurL	747	E5E91_RS01130	222738	224981	-	purL	phosphoribosylformylglycinamidine synthase subunit PurL	WP_010886868.1	747	DRO_RS01135	222714	224957	-	phosphoribosylformylglycinamidine synthase subunit PurL	WP_010886868.1	747
222	KDR_0223	224978	225643	-	Phosphoribosylformylglycinamidine synthase subunit PurQ	221	E5E91_RS01135	224978	225643	-	purQ	phosphoribosylformylglycinamidine synthase subunit PurQ	WP_027480167.1	221	DRO_RS01140	224954	225619	-	phosphoribosylformylglycinamidine synthase subunit PurQ	WP_027480167.1	221
223	KDR_0224	225774	226028	-	Phosphoribosylformylglycinamidine synthase subunit PurS	84	E5E91_RS01140	225774	226028	-	purS	MULTISPECIES: phosphoribosylformylglycinamidine synthase subunit PurS	WP_010886870.1	84	DRO_RS01145	225750	226004	-	MULTISPECIES: phosphoribosylformylglycinamidine synthase subunit PurS	WP_010886870.1	84
224	KDR_0225	226087	226557	-	hypothetical protein	156	E5E91_RS01145	226087	226557	-		hypothetical protein	WP_010886871.1	156	DRO_RS01150	226063	226533	-	hypothetical protein	WP_010886871.1	156
225	KDR_0226	226565	227278	-	Phosphoribosylaminoimidazole-succinocarboxamide synthase	237	E5E91_RS01150	226565	227278	-		phosphoribosylaminoimidazolesuccinocarboxamide synthase	WP_027480166.1	237	DRO_RS01155	226541	227254	-	phosphoribosylaminoimidazolesuccinocarboxamide synthase	WP_027480166.1	237
226	KDR_0227	227543	228268	-	hypothetical protein	241	E5E91_RS01155	227543	228271	-		hypothetical protein	WP_010886873.1	242	DRO_RS01160	227519	228247	-	hypothetical protein	WP_010886873.1	242
227	KDR_0228	228382	228768	-	Protein ApaG	128	E5E91_RS01160	228382	228768	-	apaG	Co2+/Mg2+ efflux protein ApaG	WP_010886874.1	128	DRO_RS01165	228358	228744	-	Co2+/Mg2+ efflux protein ApaG	WP_010886874.1	128
228	KDR_0229	228927	229988	+	Putative aminopeptidase YsdC	353	E5E91_RS01165	228927	229988	+		M42 family metallopeptidase	WP_027480164.1	353	DRO_RS01170	228903	229964	+	M42 family metallopeptidase	WP_027480164.1	353
229	KDR_0230	230017	230502	+	2-C-methyl-D-erythritol 2,4-cyclodiphosphate synthase	161	E5E91_RS01170	230017	230502	+	ispF	2-C-methyl-D-erythritol 2,4-cyclodiphosphate synthase	WP_010886876.1	161	DRO_RS01175	229993	230478	+	2-C-methyl-D-erythritol 2,4-cyclodiphosphate synthase	WP_010886876.1	161
230	KDR_0231	230495	230971	+	tRNA (cytidine(34)-2'-O)-methyltransferase	158	E5E91_RS01175	230495	230971	+		tRNA (cytidine(34)-2'-O)-methyltransferase	WP_010886877.1	158	DRO_RS01180	230471	230947	+	tRNA (cytidine(34)-2'-O)-methyltransferase	WP_010886877.1	158
231	KDR_0232	231064	231291	+	hypothetical protein	75	E5E91_RS01180	231064	231291	+		hypothetical protein	WP_010886878.1	75	DRO_RS01185	231040	231267	+	hypothetical protein	WP_010886878.1	75
232	KDR_0233m	231288	231857	+	metalloregulator ArsR/SmtB family transcription factor	189	E5E91_RS01185	231288	231857	+		DUF2087 domain-containing protein	WP_051618873.1	189	DRO_RS01190	231264	231833	+	DUF2087 domain-containing protein	WP_051618873.1	189
233	KDR_0235	231992	233548	+	6-aminohexanoate-cyclic-dimer hydrolase	518	E5E91_RS01190	231992	233548	+		amidase	WP_051618874.1	518	DRO_RS01195	231968	233524	+	amidase	WP_051618874.1	518
234	KDR_0236	233545	234780	+	Aminopeptidase T	411	E5E91_RS01195	233545	234780	+		aminopeptidase	WP_010886882.1	411	DRO_RS01200	233521	234756	+	aminopeptidase	WP_010886882.1	411
235	KDR_0237	234951	235532	+	hypothetical protein	193	E5E91_RS01200	234960	235532	+		peptidylprolyl isomerase	WP_162177743.1	190	DRO_RS01205	234936	235508	+	peptidylprolyl isomerase	WP_162177743.1	190
236	KDR_0238	235670	236929	+	23S rRNA (uracil-C(5))-methyltransferase RlmCD	419	E5E91_RS01205	235670	236929	+		class I SAM-dependent RNA methyltransferase	WP_027480162.1	419	DRO_RS01210	235646	236905	+	class I SAM-dependent RNA methyltransferase	WP_027480162.1	419
237	KDR_0239	236929	237333	+	hypothetical protein	134	E5E91_RS01210	236929	237333	+		hypothetical protein	WP_010886885.1	134	DRO_RS01215	236905	237309	+	hypothetical protein	WP_010886885.1	134
238	KDR_0240	237450	238268	-	Sugar phosphatase YidA	272	E5E91_RS01215	237450	238268	-		Cof-type HAD-IIB family hydrolase	WP_027480161.1	272	DRO_RS01220	237426	238244	-	Cof-type HAD-IIB family hydrolase	WP_027480161.1	272
239	KDR_0241	238330	238653	+	hypothetical protein	107	E5E91_RS01220	238330	238653	+		hypothetical protein	WP_028328047.1	107	DRO_RS01225	238306	238629	+	hypothetical protein	WP_028328047.1	107
240	KDR_0242	238650	238919	-	hypothetical protein	89	E5E91_RS01225	238650	238988	-		DUF952 domain-containing protein	WP_010886888.1	112	DRO_RS01230	238626	238964	-	DUF952 domain-containing protein	WP_010886888.1	112
241	KDR_0243	239000	240925	-	Biosynthetic arginine decarboxylase	641	E5E91_RS01230	239000	240925	-	speA	biosynthetic arginine decarboxylase	WP_027480160.1	641	DRO_RS01235	238976	240901	-	biosynthetic arginine decarboxylase	WP_027480160.1	641
242	KDR_0244	241047	241505	-	hypothetical protein	152	E5E91_RS01235	241047	241505	-		GNAT family N-acetyltransferase	WP_010886890.1	152	DRO_RS01240	241023	241481	-	GNAT family N-acetyltransferase	WP_010886890.1	152
243	KDR_0245	241530	242366	-	Release factor glutamine methyltransferase	278	E5E91_RS01240	241530	242366	-	prmC	peptide chain release factor N(5)-glutamine methyltransferase	WP_010886891.1	278	DRO_RS01245	241506	242342	-	peptide chain release factor N(5)-glutamine methyltransferase	WP_010886891.1	278
244	KDR_0246	242371	242952	-	hypothetical protein	193	E5E91_RS01245	242371	242952	-		protein jag	WP_010886892.1	193	DRO_RS01250	242347	242928	-	protein jag	WP_010886892.1	193
245	KDR_0247	243000	243401	-	Holo-[acyl-carrier-protein] synthase	133	E5E91_RS01250	243000	243401	-		4'-phosphopantetheinyl transferase superfamily protein	WP_010886893.1	133	DRO_RS01255	242976	243377	-	4'-phosphopantetheinyl transferase superfamily protein	WP_010886893.1	133
246	KDR_0248	243686	244402	+	hypothetical protein	238	E5E91_RS01255	243686	244402	+		DUF86 domain-containing protein	WP_010886894.1	238	DRO_RS01260	243662	244378	+	DUF86 domain-containing protein	WP_010886894.1	238
247	KDR_0249	244411	245409	-	hypothetical protein	332	E5E91_RS01260	244411	245409	-		aldo/keto reductase	WP_051618875.1	332	DRO_RS01265	244387	245385	-	aldo/keto reductase	WP_051618875.1	332
248	KDR_0250	245484	247496	+	hypothetical protein	670	E5E91_RS01265	245493	247496	+		ABC transporter permease	WP_162177742.1	667	DRO_RS01270	245469	247472	+	ABC transporter permease	WP_162177742.1	667
249	KDR_0251	247496	248407	+	putative riboflavin import permease protein RfuD	303	E5E91_RS01270	247496	248407	+		ABC transporter permease	WP_027480159.1	303	DRO_RS01275	247472	248383	+	ABC transporter permease	WP_027480159.1	303
250	KDR_0252	248515	249633	+	AI-2E family transporter	372	E5E91_RS01275	248515	249633	+		AI-2E family transporter	WP_027480158.1	372	DRO_RS01280	248491	249609	+	AI-2E family transporter	WP_027480158.1	372
251	KDR_0256	253653	255437	-	hypothetical protein	594	E5E91_RS01300	253653	255437	-	aceF	dihydrolipoyllysine-residue acetyltransferase	WP_027480295.1	594	DRO_RS01305	253627	255411	-	dihydrolipoyllysine-residue acetyltransferase	WP_027480295.1	594
252	KDR_0257	255556	258321	-	Pyruvate dehydrogenase E1 component	921	E5E91_RS01305	255556	258282	-	aceE	pyruvate dehydrogenase (acetyl-transferring), homodimeric type	WP_027480294.1	908	DRO_RS01310	255530	258256	-	pyruvate dehydrogenase (acetyl-transferring), homodimeric type	WP_027480294.1	908
253	KDR_0258	258470	260104	-	Putative multidrug resistance protein MdtD	544	E5E91_RS01310	258470	260104	-		MFS transporter	WP_010886903.1	544	DRO_RS01315	258444	260078	-	MFS transporter	WP_010886903.1	544
254	KDR_0259	260101	260607	-	hypothetical protein	168	E5E91_RS01315	260101	260601	-		MarR family winged helix-turn-helix transcriptional regulator	WP_051618907.1	166	DRO_RS01320	260075	260575	-	MarR family winged helix-turn-helix transcriptional regulator	WP_051618907.1	166
255	KDR_0260	260665	261813	-	putative transporter YycB	382	E5E91_RS01320	260665	261813	-		CynX/NimT family MFS transporter	WP_010886905.1	382	DRO_RS01325	260639	261787	-	CynX/NimT family MFS transporter	WP_010886905.1	382
256	KDR_0261	261810	262262	-	NADH pyrophosphatase	150	E5E91_RS01325	261810	262262	-		NUDIX hydrolase	WP_051618905.1	150	DRO_RS01330	261784	262236	-	NUDIX hydrolase	WP_051618905.1	150
257	KDR_0262	262468	263499	+	Thiamine-binding periplasmic protein	343	E5E91_RS01330	262468	263499	+		thiamine ABC transporter substrate-binding protein	WP_010886907.1	343	DRO_RS01335	262442	263473	+	thiamine ABC transporter substrate-binding protein	WP_010886907.1	343
258	KDR_0262n	263687	263920	-	hypothetical protein	77	E5E91_RS01335	263687	263920	-		hypothetical protein	WP_027480292.1	77	DRO_RS01340	263661	263894	-	hypothetical protein	WP_027480292.1	77
259	KDR_0263r	263910	264182	-	hypothetical protein	90	E5E91_RS01340	263910	264182	-		hypothetical protein	WP_027480291.1	90	DRO_RS01345	263884	264156	-	hypothetical protein	WP_027480291.1	90
260	KDR_0264	264279	266441	-	Glycogen operon protein GlgX	720	E5E91_RS01345	264279	266441	-	glgX	glycogen debranching protein GlgX	WP_010886909.1	720	DRO_RS01350	264253	266415	-	glycogen debranching protein GlgX	WP_010886909.1	720
261	KDR_0265	266656	267348	-	HTH-type transcriptional repressor NagR	230	E5E91_RS01350	266656	267348	-		GntR family transcriptional regulator	WP_027480290.1	230	DRO_RS01355	266630	267322	-	GntR family transcriptional regulator	WP_027480290.1	230
262	KDR_0266	267626	268624	-	GTP 3',8-cyclase	332	E5E91_RS01355	267626	268633	-	moaA	GTP 3',8-cyclase MoaA	WP_166466103.1	335	DRO_RS01360	267600	268607	-	GTP 3',8-cyclase MoaA	WP_166466103.1	335
263	KDR_0267	268729	270264	-	hypothetical protein	511	E5E91_RS01360	268729	270228	-		GGDEF domain-containing protein	WP_027480288.1	499	DRO_RS01365	268703	270202	-	GGDEF domain-containing protein	WP_027480288.1	499
264	KDR_0268	270519	271484	-	Riboflavin-binding protein RibY	321	E5E91_RS01365	270519	271484	-		ABC transporter substrate-binding protein	WP_010886913.1	321	DRO_RS01370	270493	271458	-	ABC transporter substrate-binding protein	WP_010886913.1	321
265	KDR_0269	271664	272632	+	hypothetical protein	322	E5E91_RS01370	271622	272632	+		hypothetical protein	WP_010886914.1	336	DRO_RS01375	271596	272606	+	hypothetical protein	WP_010886914.1	336
266	KDR_0270	272925	273920	+	Ribonuclease BN	331	E5E91_RS01375	272925	273920	+		MBL fold metallo-hydrolase	WP_010886915.1	331	DRO_RS01380	272898	273893	+	MBL fold metallo-hydrolase	WP_010886915.1	331
267	KDR_0271	274044	274883	-	hypothetical protein	279	E5E91_RS01380	274044	274883	-		hypothetical protein	WP_010886916.1	279	DRO_RS01385	274017	274856	-	hypothetical protein	WP_010886916.1	279
268	KDR_0272	274945	275274	+	Heme oxygenase (staphylobilin-producing)	109	E5E91_RS01385	274945	275274	+		antibiotic biosynthesis monooxygenase	WP_010886917.1	109	DRO_RS01390	274918	275247	+	antibiotic biosynthesis monooxygenase	WP_010886917.1	109
269	KDR_0273	275276	275842	+	hypothetical protein	188	E5E91_RS01390	275276	275842	+		MOSC domain-containing protein	WP_034350905.1	188	DRO_RS01395	275249	275815	+	MOSC domain-containing protein	WP_034350905.1	188
270	KDR_0274	275839	276375	+	hypothetical protein	178	E5E91_RS01395	275839	276375	+		NUDIX domain-containing protein	WP_010886919.1	178	DRO_RS01400	275812	276348	+	NUDIX domain-containing protein	WP_010886919.1	178
271	KDR_0275	276372	276920	+	hypothetical protein	182	E5E91_RS01400	276372	276920	+		YqhA family protein	WP_010886920.1	182	DRO_RS01405	276345	276893	+	YqhA family protein	WP_010886920.1	182
272	KDR_0276	276877	277578	+	tRNA (adenine(22)-N(1))-methyltransferase	233	E5E91_RS01405	276901	277578	+		tRNA (adenine(22)-N(1))-methyltransferase TrmK	WP_010886921.1	225	DRO_RS01410	276874	277551	+	tRNA (adenine(22)-N(1))-methyltransferase TrmK	WP_010886921.1	225
273	KDR_0277	277598	278464	-	Gluconolactonase	288	E5E91_RS01410	277598	278464	-		SMP-30/gluconolactonase/LRE family protein	WP_010886922.1	288	DRO_RS01415	277571	278437	-	SMP-30/gluconolactonase/LRE family protein	WP_010886922.1	288
274	KDR_0278	278512	279126	-	phosphoglycerate mutase GpmB	204	E5E91_RS01415	278512	279126	-		histidine phosphatase family protein	WP_010886923.1	204	DRO_RS01420	278485	279099	-	histidine phosphatase family protein	WP_010886923.1	204
275	KDR_0279	279129	279527	-	putative acyl-CoA thioester hydrolase	132	E5E91_RS01420	279129	279527	-		acyl-CoA thioesterase	WP_051618908.1	132	DRO_RS01425	279102	279500	-	acyl-CoA thioesterase	WP_051618908.1	132
276	KDR_0280	279850	280986	+	Leu/Ile/Val-binding protein	378	E5E91_RS01425	279850	280986	+		ABC transporter substrate-binding protein	WP_027480285.1	378	DRO_RS01430	279823	280959	+	ABC transporter substrate-binding protein	WP_027480285.1	378
277	KDR_0281	281107	281964	+	High-affinity branched-chain amino acid transport system permease protein LivH	285	E5E91_RS01430	281107	281964	+		branched-chain amino acid ABC transporter permease	WP_010886926.1	285	DRO_RS01435	281080	281937	+	branched-chain amino acid ABC transporter permease	WP_010886926.1	285
278	KDR_0282	281961	282965	+	hypothetical protein	334	E5E91_RS01435	281961	282965	+		branched-chain amino acid ABC transporter permease	WP_010886927.1	334	DRO_RS01440	281934	282938	+	branched-chain amino acid ABC transporter permease	WP_010886927.1	334
279	KDR_0283	282958	283830	+	Lipopolysaccharide export system ATP-binding protein LptB	290	E5E91_RS01440	282958	283830	+		ABC transporter ATP-binding protein	WP_010886928.1	290	DRO_RS01445	282931	283803	+	ABC transporter ATP-binding protein	WP_010886928.1	290
280	KDR_0284	283823	284530	+	High-affinity branched-chain amino acid transport ATP-binding protein LivF	235	E5E91_RS01445	283823	284530	+		ABC transporter ATP-binding protein	WP_010886929.1	235	DRO_RS01450	283796	284503	+	ABC transporter ATP-binding protein	WP_010886929.1	235
281	KDR_0285	284705	285412	+	hypothetical protein	235	E5E91_RS01450	284705	285412	+		hypothetical protein	WP_010886930.1	235	DRO_RS01455	284678	285385	+	hypothetical protein	WP_010886930.1	235
282	KDR_0286	285409	286047	+	hypothetical protein	212	E5E91_RS01455	285409	286047	+		hypothetical protein	WP_010886931.1	212	DRO_RS01460	285382	286020	+	hypothetical protein	WP_010886931.1	212
283	KDR_0287	286180	289050	+	2-oxoglutarate dehydrogenase E1 component	956	E5E91_RS01460	286180	289050	+		2-oxoglutarate dehydrogenase E1 component	WP_010886932.1	956	DRO_RS01465	286152	289022	+	2-oxoglutarate dehydrogenase E1 component	WP_010886932.1	956
284	KDR_0288	289327	290217	+	hypothetical protein	296	E5E91_RS01465	289174	290217	+		hypothetical protein	WP_010886933.1	347	DRO_RS01470	289146	290189	+	hypothetical protein	WP_010886933.1	347
285	KDR_0289	290359	290976	+	Ultraviolet N-glycosylase/AP lyase	205	E5E91_RS01470	290299	290976	+	nth	endonuclease III	WP_010886934.1	225	DRO_RS01475	290271	290948	+	endonuclease III	WP_010886934.1	225
286	KDR_0290	291052	292272	+	hypothetical protein	406	E5E91_RS01475	291052	292272	+		MFS transporter	WP_010886935.1	406	DRO_RS01480	291024	292244	+	MFS transporter	WP_010886935.1	406
287	KDR_0291	292279	292998	+	hypothetical protein	239	E5E91_RS01480	292279	292998	+		zinc ribbon domain-containing protein	WP_027480283.1	239	DRO_RS01485	292251	292970	+	zinc ribbon domain-containing protein	WP_027480283.1	239
288	KDR_0292	293070	293423	-	Sec-independent protein translocase protein TatA	117
289	KDR_0293	293738	294376	-	Phosphoglycolate phosphatase	212	E5E91_RS01495	293738	294376	-		HAD family phosphatase	WP_010886938.1	212	DRO_RS01500	293710	294348	-	HAD family phosphatase	WP_010886938.1	212
290	KDR_0294	294414	295802	-	hypothetical protein	462	E5E91_RS01500	294414	295802	-		nicotinate phosphoribosyltransferase	WP_010886939.1	462	DRO_RS01505	294386	295774	-	nicotinate phosphoribosyltransferase	WP_010886939.1	462
291	KDR_0295	295855	296703	-	Serine/threonine-protein phosphatase 1	282	E5E91_RS01505	295855	296703	-		metallophosphoesterase	WP_010886940.1	282	DRO_RS01510	295827	296675	-	metallophosphoesterase	WP_010886940.1	282
292	KDR_0296	296700	296996	-	hypothetical protein	98	E5E91_RS01510	296700	296996	-		hypothetical protein	WP_010886941.1	98	DRO_RS01515	296672	296968	-	hypothetical protein	WP_010886941.1	98
293	KDR_0297	297040	298512	-	UDP-N-acetylmuramoyl-L-alanyl-D-glutamate--2, 6-diaminopimelate ligase	490	E5E91_RS01515	297040	298512	-		UDP-N-acetylmuramoyl-L-alanyl-D-glutamate--2,6-diaminopimelate ligase	WP_010886942.1	490	DRO_RS01520	297012	298484	-	UDP-N-acetylmuramoyl-L-alanyl-D-glutamate--2,6-diaminopimelate ligase	WP_010886942.1	490
294	KDR_0298	298588	299211	-	Deoxyadenosine/deoxycytidine kinase	207	E5E91_RS01520	298588	299211	-		deoxynucleoside kinase	WP_010886943.1	207	DRO_RS01525	298560	299183	-	deoxynucleoside kinase	WP_010886943.1	207
295	KDR_0299	299211	299828	-	Deoxyguanosine kinase	205	E5E91_RS01525	299211	299828	-		deoxynucleoside kinase	WP_010886944.1	205	DRO_RS01530	299183	299800	-	deoxynucleoside kinase	WP_010886944.1	205
296	KDR_0300	299911	301011	-	Putative serine protease HtrA	366	E5E91_RS01530	299911	301011	-		S1C family serine protease	WP_027480282.1	366	DRO_RS01535	299883	300983	-	S1C family serine protease	WP_027480282.1	366
297	KDR_0301	301008	301214	-	hypothetical protein	68	E5E91_RS01535	301008	301214	-		FmdB family transcriptional regulator	WP_027480281.1	68	DRO_RS01540	300980	301186	-	FmdB family transcriptional regulator	WP_027480281.1	68
298	KDR_0302	301794	303614	+	Glutamine--fructose-6-phosphate aminotransferase [isomerizing]	606	E5E91_RS01540	301794	303614	+	glmS	glutamine--fructose-6-phosphate transaminase (isomerizing)	WP_027480280.1	606	DRO_RS01545	301766	303586	+	glutamine--fructose-6-phosphate transaminase (isomerizing)	WP_027480280.1	606
299	KDR_0303	303890	305539	+	Phosphoglucomutase	549	E5E91_RS01545	303890	305539	+	pgm	phosphoglucomutase (alpha-D-glucose-1,6-bisphosphate-dependent)	WP_027480279.1	549
300	KDR_0305	305906	306301	+	30S ribosomal protein S12	131	E5E91_RS01550	305906	306301	+	rpsL	MULTISPECIES: 30S ribosomal protein S12	WP_010886950.1	131	DRO_RS01555	305877	306272	+	MULTISPECIES: 30S ribosomal protein S12	WP_010886950.1	131
301	KDR_0306	306412	306882	+	30S ribosomal protein S7	156	E5E91_RS01555	306412	306882	+	rpsG	30S ribosomal protein S7	WP_010886951.1	156	DRO_RS01560	306383	306853	+	30S ribosomal protein S7	WP_010886951.1	156
302	KDR_0307	307140	309236	+	Elongation factor G	698	E5E91_RS01560	307140	309236	+	fusA	elongation factor G	WP_010886952.1	698	DRO_RS01565	307111	309207	+	elongation factor G	WP_010886952.1	698
303	KDR_0308	309328	309771	+	hypothetical protein	147	E5E91_RS01565	309328	309771	+		hypothetical protein	WP_010886953.1	147	DRO_RS01570	309299	309742	+	hypothetical protein	WP_010886953.1	147
304	KDR_0309	310079	311296	+	Elongation factor Tu-B	405	E5E91_RS01570	310079	311296	+	tuf	elongation factor Tu	WP_010886954.1	405	DRO_RS01575	310050	311267	+	elongation factor Tu	WP_010886954.1	405
305	KDR_0310	311302	311625	+	30S ribosomal protein S10	107	E5E91_RS01575	311302	311625	+	rpsJ	MULTISPECIES: 30S ribosomal protein S10	WP_010886955.1	107	DRO_RS01580	311273	311596	+	MULTISPECIES: 30S ribosomal protein S10	WP_010886955.1	107
306	KDR_0311	311622	312257	+	50S ribosomal protein L3	211	E5E91_RS01580	311622	312257	+	rplC	50S ribosomal protein L3	WP_010886956.1	211	DRO_RS01585	311593	312228	+	50S ribosomal protein L3	WP_010886956.1	211
307	KDR_0312	312257	312874	+	50S ribosomal protein L4	205	E5E91_RS01585	312257	312874	+	rplD	50S ribosomal protein L4	WP_010886957.1	205	DRO_RS01590	312228	312845	+	50S ribosomal protein L4	WP_010886957.1	205
308	KDR_0313	312871	313158	+	50S ribosomal protein L23	95	E5E91_RS01590	312871	313158	+		50S ribosomal protein L23	WP_010886958.1	95	DRO_RS01595	312842	313129	+	50S ribosomal protein L23	WP_010886958.1	95
309	KDR_0314	313172	313999	+	50S ribosomal protein L2	275	E5E91_RS01595	313172	313999	+	rplB	50S ribosomal protein L2	WP_010886959.1	275	DRO_RS01600	313143	313970	+	50S ribosomal protein L2	WP_010886959.1	275
310	KDR_0315	314011	314298	+	30S ribosomal protein S19	95	E5E91_RS01600	314011	314298	+	rpsS	30S ribosomal protein S19	WP_010886960.1	95	DRO_RS01605	313982	314269	+	30S ribosomal protein S19	WP_010886960.1	95
311	KDR_0316	314295	314699	+	50S ribosomal protein L22	134	E5E91_RS01605	314295	314699	+	rplV	50S ribosomal protein L22	WP_010886961.1	134	DRO_RS01610	314266	314670	+	50S ribosomal protein L22	WP_010886961.1	134
312	KDR_0317	314699	315448	+	30S ribosomal protein S3	249	E5E91_RS01610	314699	315448	+	rpsC	30S ribosomal protein S3	WP_010886962.1	249	DRO_RS01615	314670	315419	+	30S ribosomal protein S3	WP_010886962.1	249
313	KDR_0318	315448	315873	+	50S ribosomal protein L16	141	E5E91_RS01615	315448	315873	+	rplP	MULTISPECIES: 50S ribosomal protein L16	WP_025567820.1	141	DRO_RS01620	315419	315844	+	MULTISPECIES: 50S ribosomal protein L16	WP_025567820.1	141
314	KDR_0319	315860	316063	+	50S ribosomal protein L29	67	E5E91_RS01620	315860	316063	+	rpmC	50S ribosomal protein L29	WP_010886964.1	67	DRO_RS01625	315831	316034	+	50S ribosomal protein L29	WP_010886964.1	67
315	KDR_0320	316060	316350	+	hypothetical protein	96	E5E91_RS01625	316060	316350	+	rpsQ	MULTISPECIES: 30S ribosomal protein S17	WP_010886965.1	96	DRO_RS01630	316031	316321	+	MULTISPECIES: 30S ribosomal protein S17	WP_010886965.1	96
316	KDR_0321	316347	316751	+	50S ribosomal protein L14	134	E5E91_RS01630	316347	316751	+	rplN	50S ribosomal protein L14	WP_010886966.1	134	DRO_RS01635	316318	316722	+	50S ribosomal protein L14	WP_010886966.1	134
317	KDR_0322	316751	317098	+	50S ribosomal protein L24	115	E5E91_RS01635	316790	317098	+	rplX	50S ribosomal protein L24	WP_187767769.1	102	DRO_RS01640	316722	317069	+	50S ribosomal protein L24	WP_010886967.1	115
318	KDR_0323	317217	317759	+	50S ribosomal protein L5	180	E5E91_RS01640	317217	317759	+	rplE	50S ribosomal protein L5	WP_010886968.1	180	DRO_RS01645	317188	317730	+	50S ribosomal protein L5	WP_010886968.1	180
319	KDR_0324	317861	318505	-	hypothetical protein	214	E5E91_RS01645	317861	318505	-		cyclodeaminase/cyclohydrolase family protein	WP_010886969.1	214	DRO_RS01650	317832	318476	-	cyclodeaminase/cyclohydrolase family protein	WP_010886969.1	214
320	KDR_0325	318627	319619	-	Malate dehydrogenase	330	E5E91_RS01650	318627	319619	-		malate dehydrogenase	WP_010886970.1	330	DRO_RS01655	318598	319590	-	malate dehydrogenase	WP_010886970.1	330
321	KDR_0326	319806	320402	-	DNA damage response protein D	198	E5E91_RS01655	319806	320402	-	ddrD	DNA damage response protein DdrD	WP_010886971.1	198	DRO_RS01660	319777	320373	-	DNA damage response protein DdrD	WP_010886971.1	198
322	KDR_0327	320529	321707	-	Putative serine protease HhoB	392	E5E91_RS01660	320529	321707	-		S1C family serine protease	WP_027479600.1	392	DRO_RS01665	320500	321591	-	S1C family serine protease	WP_233668268.1	363
323	KDR_0328	321790	322212	+	hypothetical protein	140	E5E91_RS01665	321790	322212	+		gamma-glutamylcyclotransferase	WP_027479599.1	140	DRO_RS01670	321757	322179	+	gamma-glutamylcyclotransferase	WP_027479599.1	140
324	KDR_0329	322334	323305	-	RNA pyrophosphohydrolase	323	E5E91_RS01670	322334	323305	-		NUDIX domain-containing protein	WP_010886974.1	323	DRO_RS01675	322301	323272	-	NUDIX domain-containing protein	WP_010886974.1	323
325	KDR_0330	323324	324880	+	hypothetical protein	518	E5E91_RS01675	323357	324880	+		hypothetical protein	WP_027479598.1	507	DRO_RS01680	323324	324259	+	hypothetical protein	WP_233668269.1	311
326															DRO_RS01685	324235	324846	+	hypothetical protein	WP_233668270.1	203
327	KDR_0331	324932	325132	-	hypothetical protein	66	E5E91_RS01680	324932	325132	-		hypothetical protein	WP_027479597.1	66	DRO_RS01690	324898	325098	-	hypothetical protein	WP_027479597.1	66
328	KDR_0332	325328	327265	+	3-octaprenyl-4-hydroxybenzoate carboxy-lyase	645	E5E91_RS01685	325394	327265	+		menaquinone biosynthesis decarboxylase	WP_027479596.1	623	DRO_RS01695	325360	327231	+	menaquinone biosynthesis decarboxylase	WP_027479596.1	623
329	KDR_0333	327262	327897	+	hypothetical protein	211	E5E91_RS01690	327262	327897	+		DUF3885 domain-containing protein	WP_162177577.1	211	DRO_RS01700	327228	327863	+	DUF3885 domain-containing protein	WP_162177577.1	211
330	KDR_0333n	327894	327983	+	hypothetical protein	29
331	KDR_0334	327944	329356	-	Lipase	470	E5E91_RS01695	327944	329356	-		triacylglycerol lipase	WP_051618774.1	470	DRO_RS01705	327910	329322	-	triacylglycerol lipase	WP_051618774.1	470
332	KDR_0335	329733	331472	+	ATP-dependent RNA helicase DeaD	579	E5E91_RS01700	329733	331472	+		DEAD/DEAH box helicase	WP_227085979.1	579	DRO_RS01710	329699	331438	+	DEAD/DEAH box helicase	WP_227085979.1	579
333	KDR_0336	331615	333183	-	Long-chain-fatty-acid--CoA ligase	522	E5E91_RS01705	331615	333183	-		acyl--CoA ligase family protein	WP_027479594.1	522	DRO_RS01715	331581	333149	-	acyl--CoA ligase family protein	WP_027479594.1	522
334	KDR_0337	333325	335121	-	hypothetical protein	598	E5E91_RS01710	333325	335121	-		hypothetical protein	WP_010886982.1	598	DRO_RS01720	333291	335087	-	hypothetical protein	WP_010886982.1	598
335	KDR_0338	335192	335473	-	hypothetical protein	93	E5E91_RS01715	335192	335473	-		hypothetical protein	WP_227085980.1	93	DRO_RS01725	335158	335439	-	hypothetical protein	WP_227085980.1	93
336	KDR_0339	335569	336747	+	N-acetyldiaminopimelate deacetylase	392	E5E91_RS01720	335569	336747	+		M20 family metallopeptidase	WP_010886984.1	392	DRO_RS01730	335535	336713	+	M20 family metallopeptidase	WP_010886984.1	392
337	KDR_0340	336872	338059	+	Folylpolyglutamate synthase	395	E5E91_RS01725	336872	338059	+		bifunctional folylpolyglutamate synthase/dihydrofolate synthase	WP_034349521.1	395	DRO_RS01735	336838	338025	+	bifunctional folylpolyglutamate synthase/dihydrofolate synthase	WP_034349521.1	395
338	KDR_0341	338430	338705	+	30S ribosomal protein S15	91	E5E91_RS01735	338430	338705	+	rpsO	30S ribosomal protein S15	WP_010886986.1	91	DRO_RS01745	338396	338671	+	30S ribosomal protein S15	WP_010886986.1	91
339	KDR_0342	338762	339325	-	hypothetical protein	187	E5E91_RS01740	338762	339325	-		ubiquinol-cytochrome c reductase iron-sulfur subunit	WP_010886987.1	187	DRO_RS01750	338728	339291	-	ubiquinol-cytochrome c reductase iron-sulfur subunit	WP_010886987.1	187
340	KDR_0343	339330	340352	-	hypothetical protein	340	E5E91_RS01745	339330	340352	-		c-type cytochrome	WP_010886988.1	340	DRO_RS01755	339296	340318	-	c-type cytochrome	WP_010886988.1	340
341	KDR_0344	340349	340948	-	hypothetical protein	199	E5E91_RS01750	340349	340933	-		cytochrome c-type biogenesis protein CcmH	WP_162177576.1	194	DRO_RS01760	340315	340899	-	cytochrome c-type biogenesis protein CcmH	WP_162177576.1	194
342	KDR_0345	340945	341424	-	Thiol-disulfide oxidoreductase ResA	159	E5E91_RS01755	340945	341511	-		redoxin family protein	WP_010886990.1	188	DRO_RS01765	340911	341477	-	redoxin family protein	WP_010886990.1	188
343	KDR_0346	341508	343502	-	Cytochrome c-type biogenesis protein CcmF	664	E5E91_RS01760	341508	343502	-		heme lyase CcmF/NrfE family subunit	WP_010886991.1	664	DRO_RS01770	341474	343468	-	heme lyase CcmF/NrfE family subunit	WP_010886991.1	664
344	KDR_0347	343662	344168	-	Cytochrome c-type biogenesis protein CcmE	168	E5E91_RS01765	343662	344168	-	ccmE	cytochrome c maturation protein CcmE	WP_010886992.1	168	DRO_RS01775	343628	344134	-	cytochrome c maturation protein CcmE	WP_010886992.1	168
345	KDR_0347n	344165	344293	-	hypothetical protein	42
346	KDR_0348	344295	345005	-	Heme exporter protein C	236	E5E91_RS01770	344295	345005	-	ccsA	cytochrome c biogenesis protein CcsA	WP_010886993.1	236	DRO_RS01780	344261	344971	-	cytochrome c biogenesis protein CcsA	WP_010886993.1	236
347	KDR_0349	345315	347780	+	Lon protease 1	821	E5E91_RS01775	345315	347780	+	lon	endopeptidase La	WP_010886994.1	821	DRO_RS01785	345281	347746	+	endopeptidase La	WP_010886994.1	821
348	KDR_0350	347969	349684	-	hypothetical protein	571	E5E91_RS01780	347969	349684	-		PASTA domain-containing protein	WP_010886995.1	571	DRO_RS01790	347935	349650	-	PASTA domain-containing protein	WP_010886995.1	571
349	KDR_0351	349746	350393	-	hypothetical protein	215	E5E91_RS01785	349746	350393	-		DUF1345 domain-containing protein	WP_027479591.1	215	DRO_RS01795	349712	350359	-	DUF1345 domain-containing protein	WP_027479591.1	215
350	KDR_0353m	350474	354613	-	Ribonuclease R	1379	E5E91_RS01790	350474	354613	-	rnr	ribonuclease R	WP_227085981.1	1379	DRO_RS01800	350440	354579	-	ribonuclease R	WP_227085981.1	1379
351	KDR_0354	354883	355668	-	Exodeoxyribonuclease	261	E5E91_RS01795	354883	355668	-	xth	exodeoxyribonuclease III	WP_034349517.1	261	DRO_RS01805	354849	355634	-	exodeoxyribonuclease III	WP_034349517.1	261
352	KDR_0355	355793	356101	+	hypothetical protein	102	E5E91_RS01800	355793	356101	+		hypothetical protein	WP_010887000.1	102	DRO_RS01810	355759	356067	+	hypothetical protein	WP_010887000.1	102
353	KDR_0356	356133	356654	-	hypothetical protein	173	E5E91_RS01805	356133	356855	-		methyltransferase domain-containing protein	WP_227085982.1	240	DRO_RS01815	356099	356821	-	methyltransferase domain-containing protein	WP_227085982.1	240
354	KDR_0357	356762	357289	-	hypothetical protein	175	E5E91_RS01810	356762	357289	-		YqgE/AlgH family protein	WP_027479588.1	175	DRO_RS01820	356728	357255	-	YqgE/AlgH family protein	WP_027479588.1	175
355	KDR_0358	357372	358238	+	tRNA-modifying protein YgfZ	288	E5E91_RS01815	357372	358238	+		folate-binding protein YgfZ	WP_027479587.1	288	DRO_RS01825	357338	358204	+	folate-binding protein YgfZ	WP_027479587.1	288
356	KDR_0359	358231	358710	+	hypothetical protein	159	E5E91_RS01820	358231	358710	+		hypothetical protein	WP_010887004.1	159	DRO_RS01830	358197	358676	+	hypothetical protein	WP_010887004.1	159
357	KDR_0360	358810	359241	+	hypothetical protein	143	E5E91_RS01825	358810	359241	+		DUF3006 domain-containing protein	WP_010887005.1	143	DRO_RS01835	358776	359207	+	DUF3006 domain-containing protein	WP_010887005.1	143
358	KDR_0361	359499	360368	+	ComE operon protein 3	289	E5E91_RS01830	359238	360368	+		MBL fold metallo-hydrolase	WP_227085983.1	376	DRO_RS01840	359204	360334	+	MBL fold metallo-hydrolase	WP_227085983.1	376
359	KDR_0362	360516	361535	-	D-alanine--D-alanine ligase	339	E5E91_RS01835	360516	361535	-		D-alanine--D-alanine ligase	WP_010887007.1	339	DRO_RS01845	360482	361501	-	D-alanine--D-alanine ligase	WP_010887007.1	339
360	KDR_0363	361769	363487	+	Periplasmic dipeptide transport protein	572	E5E91_RS01840	361769	363487	+		ABC transporter substrate-binding protein	WP_027479585.1	572	DRO_RS01850	361735	363453	+	ABC transporter substrate-binding protein	WP_027479585.1	572
361	KDR_0364	363703	364725	+	Dipeptide transport system permease protein DppB	340	E5E91_RS01845	363703	364725	+		ABC transporter permease	WP_010887009.1	340	DRO_RS01855	363669	364691	+	ABC transporter permease	WP_010887009.1	340
362	KDR_0365	364725	365744	+	Glutathione transport system permease protein GsiD	339	E5E91_RS01850	364725	365744	+		ABC transporter permease	WP_010887010.1	339	DRO_RS01860	364691	365710	+	ABC transporter permease	WP_010887010.1	339
363	KDR_0366	365870	367000	+	Aminodeoxyfutalosine synthase	376	E5E91_RS01855	365870	367000	+	mqnE	aminofutalosine synthase MqnE	WP_010887011.1	376	DRO_RS01865	365836	366966	+	aminofutalosine synthase MqnE	WP_010887011.1	376
364	KDR_0367	367153	367878	-	hypothetical protein	241	E5E91_RS01860	367153	367878	-		GNAT family N-acetyltransferase	WP_027479583.1	241	DRO_RS01870	367119	367844	-	GNAT family N-acetyltransferase	WP_027479583.1	241
365	KDR_0368	367952	368719	+	hypothetical protein	255	E5E91_RS01865	367952	368719	+		AIM24 family protein	WP_010887013.1	255	DRO_RS01875	367918	368685	+	AIM24 family protein	WP_010887013.1	255
366	KDR_0369	369004	369231	+	hypothetical protein	75	E5E91_RS01870	368971	369231	+		hypothetical protein	WP_010887014.1	86	DRO_RS01880	368936	369196	+	hypothetical protein	WP_010887014.1	86
367	KDR_0370	369228	370103	+	Chorismate dehydratase	291	E5E91_RS01875	369228	370103	+		menaquinone biosynthetic enzyme MqnA/MqnD family protein	WP_010887015.1	291	DRO_RS01885	369193	370068	+	menaquinone biosynthetic enzyme MqnA/MqnD family protein	WP_010887015.1	291
368	KDR_0371r	370156	370377	-	hypothetical protein	73	E5E91_RS01880	370156	370377	-		hypothetical protein	WP_027479581.1	73	DRO_RS01890	370121	370342	-	hypothetical protein	WP_027479581.1	73
369	KDR_0372	370489	372066	+	Lysine--tRNA ligase	525	E5E91_RS01885	370489	372066	+	lysS	lysine--tRNA ligase	WP_010887017.1	525	DRO_RS01895	370454	372031	+	lysine--tRNA ligase	WP_010887017.1	525
370	KDR_0373	372198	373418	+	Ca(2+)/H(+) antiporter	406	E5E91_RS01890	372198	373418	+	cax	calcium/proton exchanger	WP_010887018.1	406	DRO_RS01900	372163	373383	+	calcium/proton exchanger	WP_010887018.1	406
371	KDR_0374	373487	373789	+	hypothetical protein	100	E5E91_RS01895	373487	373789	+		PadR family transcriptional regulator	WP_010887019.1	100	DRO_RS01905	373452	373754	+	PadR family transcriptional regulator	WP_010887019.1	100
372	KDR_0375	373786	374238	+	hypothetical protein	150	E5E91_RS01900	373888	374238	+		hypothetical protein	WP_162177575.1	116	DRO_RS01910	373853	374203	+	hypothetical protein	WP_162177575.1	116
373	KDR_0375n	374261	374380	+	hypothetical protein	39
374	KDR_0376	374408	374821	+	Uma2 family endonuclease	137	E5E91_RS01905	374396	374821	+		Uma2 family endonuclease	WP_010887021.1	141	DRO_RS01915	374406	374786	+	Uma2 family endonuclease	WP_231885324.1	126
375	KDR_0377	374893	375783	-	L-serine dehydratase, alpha chain	296	E5E91_RS01910	374893	375783	-	sdaAA	L-serine ammonia-lyase, iron-sulfur-dependent, subunit alpha	WP_027479580.1	296	DRO_RS01920	374858	375748	-	L-serine ammonia-lyase, iron-sulfur-dependent, subunit alpha	WP_027479580.1	296
376	KDR_0378	375964	376596	-	hypothetical protein	210	E5E91_RS01915	375964	376596	-		TetR/AcrR family transcriptional regulator	WP_227085984.1	210	DRO_RS01925	375929	376561	-	TetR/AcrR family transcriptional regulator	WP_227085984.1	210
377	KDR_0379	377077	379617	+	Outer membrane protein assembly factor BamA	846	E5E91_RS01920	377077	379617	+		outer membrane protein assembly factor	WP_010887024.1	846	DRO_RS01930	377042	379582	+	outer membrane protein assembly factor	WP_010887024.1	846
378	KDR_0380	379770	380327	+	queuosine precursor transporter	185	E5E91_RS01925	379770	380327	+		VUT family protein	WP_027479579.1	185	DRO_RS01935	379735	380292	+	VUT family protein	WP_027479579.1	185
379	KDR_0381	380324	380728	+	hypothetical protein	134	E5E91_RS01930	380324	380728	+		hypothetical protein	WP_010887026.1	134	DRO_RS01940	380289	380693	+	hypothetical protein	WP_010887026.1	134
380	KDR_0382	380725	381762	+	tRNA N6-adenosine threonylcarbamoyltransferase	345	E5E91_RS01935	380725	381762	+	tsaD	tRNA (adenosine(37)-N6)-threonylcarbamoyltransferase complex transferase subunit TsaD	WP_027479578.1	345	DRO_RS01945	380690	381727	+	tRNA (adenosine(37)-N6)-threonylcarbamoyltransferase complex transferase subunit TsaD	WP_027479578.1	345
381	KDR_0383	381830	382672	-	hypothetical protein	280	E5E91_RS01940	381830	382672	-		DUF4384 domain-containing protein	WP_010887028.1	280	DRO_RS01950	381795	382637	-	DUF4384 domain-containing protein	WP_010887028.1	280
382	KDR_0384	382780	383181	-	hypothetical protein	133	E5E91_RS01945	382780	383181	-		DUF4259 domain-containing protein	WP_010887029.1	133	DRO_RS01955	382745	383146	-	DUF4259 domain-containing protein	WP_010887029.1	133
383	KDR_0385	383227	383622	-	hypothetical protein	131	E5E91_RS01950	383227	383622	-		hypothetical protein	WP_010887030.1	131	DRO_RS01960	383192	383587	-	hypothetical protein	WP_010887030.1	131
384	KDR_0386	383622	384911	-	4-hydroxy-3-methylbut-2-en-1-yl diphosphate synthase (flavodoxin)	429	E5E91_RS01955	383622	384911	-	ispG	flavodoxin-dependent (E)-4-hydroxy-3-methylbut-2-enyl-diphosphate synthase	WP_010887031.1	429	DRO_RS01965	383587	384876	-	flavodoxin-dependent (E)-4-hydroxy-3-methylbut-2-enyl-diphosphate synthase	WP_010887031.1	429
385	KDR_0387	384942	385751	-	hypothetical protein	269	E5E91_RS01960	384942	385751	-		hypothetical protein	WP_010887032.1	269	DRO_RS01970	384907	385716	-	hypothetical protein	WP_010887032.1	269
386	KDR_0388	385799	386257	+	hypothetical protein	152	E5E91_RS01965	385799	386257	+		DUF2262 domain-containing protein	WP_027479577.1	152	DRO_RS01975	385764	386222	+	DUF2262 domain-containing protein	WP_027479577.1	152
387	KDR_0389	386288	386620	+	hypothetical protein	110	E5E91_RS01970	386288	386620	+		Asp23/Gls24 family envelope stress response protein	WP_010887034.1	110	DRO_RS01980	386253	386585	+	Asp23/Gls24 family envelope stress response protein	WP_010887034.1	110
388	KDR_0390	386628	388253	+	hypothetical protein	541	E5E91_RS01975	386688	388253	+		DAK2 domain-containing protein	WP_034349557.1	521	DRO_RS01985	386653	388218	+	DAK2 domain-containing protein	WP_034349557.1	521
389	KDR_0391	388490	388675	+	hypothetical protein	61	E5E91_RS01980	388490	388675	+		hypothetical protein	WP_010887036.1	61	DRO_RS01990	388455	388640	+	hypothetical protein	WP_010887036.1	61
390	KDR_0392	388739	390136	-	hypothetical protein	465	E5E91_RS01985	388739	390136	-		BON domain-containing protein	WP_010887037.1	465	DRO_RS01995	388704	390101	-	BON domain-containing protein	WP_010887037.1	465
391	KDR_0393	390589	392598	+	Elongation factor G	669	E5E91_RS01990	390589	392598	+		elongation factor G	WP_034349512.1	669	DRO_RS02000	390554	392563	+	elongation factor G	WP_034349512.1	669
392	KDR_0394	392716	393702	+	Homoserine kinase	328	E5E91_RS01995	392716	393702	+		phosphotransferase enzyme family protein	WP_051618773.1	328	DRO_RS02005	392681	393667	+	phosphotransferase enzyme family protein	WP_051618773.1	328
393	KDR_0395	393759	394946	+	Inner membrane transport protein YnfM	395	E5E91_RS02000	393758	394945	+		MFS transporter	WP_162177574.1	395	DRO_RS02010	393724	394911	+	MFS transporter	WP_162177574.1	395
394	KDR_0396	394948	395733	-	hypothetical protein	261	E5E91_RS02005	394947	395732	-		hypothetical protein	WP_010887041.1	261	DRO_RS02015	394913	395698	-	hypothetical protein	WP_010887041.1	261
395	KDR_0397	395857	397881	+	Dimethyl sulfoxide reductase DmsA	674	E5E91_RS02010	395856	397880	+		molybdopterin oxidoreductase family protein	WP_027479574.1	674	DRO_RS02020	395822	397846	+	molybdopterin oxidoreductase family protein	WP_027479574.1	674
396	KDR_0398	397981	398445	-	hypothetical protein	154	E5E91_RS02015	397980	398444	-		hypothetical protein	WP_010887043.1	154	DRO_RS02025	397946	398410	-	hypothetical protein	WP_010887043.1	154
397	KDR_0399	398546	400366	-	hypothetical protein	606	E5E91_RS02020	398545	400365	-		fasciclin domain-containing protein	WP_027479573.1	606	DRO_RS02030	398511	400331	-	fasciclin domain-containing protein	WP_027479573.1	606
398	KDR_0400m	400523	404152	-	DNA segregation ATPase FtsK	1209	E5E91_RS02025	400522	404151	-		DNA translocase FtsK	WP_081816012.1	1209	DRO_RS02035	400488	404117	-	DNA translocase FtsK	WP_081816012.1	1209
399	KDR_0402	404230	404649	+	putative TtuB-protein conjugate cleaving protease	139	E5E91_RS02030	404229	404648	+		M67 family metallopeptidase	WP_034349510.1	139	DRO_RS02040	404195	404614	+	M67 family metallopeptidase	WP_034349510.1	139
400	KDR_0403	404743	405687	-	Pyrimidine-specific ribonucleoside hydrolase RihB	314	E5E91_RS02035	404742	405686	-		nucleoside hydrolase	WP_010887048.1	314	DRO_RS02045	404708	405652	-	nucleoside hydrolase	WP_010887048.1	314
401	KDR_0404	405760	406053	+	hypothetical protein	97	E5E91_RS02040	405759	406052	+		hypothetical protein	WP_027479570.1	97	DRO_RS02050	405725	406018	+	hypothetical protein	WP_027479570.1	97
402	KDR_0405	406267	409587	-	Pullulanase	1106	E5E91_RS02045	406266	409586	-	pulA	pullulanase-type alpha-1,6-glucosidase	WP_027479569.1	1106	DRO_RS02055	406232	409552	-	pullulanase-type alpha-1,6-glucosidase	WP_027479569.1	1106
403	KDR_0406	409696	410337	+	Linearmycin resistance ATP-binding protein LnrL	213	E5E91_RS02050	409695	410336	+	ccmA	heme ABC exporter ATP-binding protein CcmA	WP_010887051.1	213	DRO_RS02060	409661	410302	+	heme ABC exporter ATP-binding protein CcmA	WP_010887051.1	213
404	KDR_0407	410334	410999	+	hypothetical protein	221	E5E91_RS02055	410333	410998	+		heme exporter protein CcmB	WP_010887052.1	221	DRO_RS02065	410299	410964	+	heme exporter protein CcmB	WP_010887052.1	221
405	KDR_0408	411009	411509	-	Response regulator rcp1	166	E5E91_RS02060	411008	411499	-		response regulator	WP_051618772.1	163	DRO_RS02070	410974	411465	-	response regulator	WP_051618772.1	163
406	KDR_0409	411666	412085	+	hypothetical protein	139	E5E91_RS02065	411665	412084	+		DinB family protein	WP_010887054.1	139	DRO_RS02075	411631	412050	+	DinB family protein	WP_010887054.1	139
407							E5E91_RS02070	412077	412448	+		inorganic pyrophosphatase	WP_227085985.1	123	DRO_RS02080	412043	412414	+	inorganic pyrophosphatase	WP_227085985.1	123
408	KDR_0411	412446	413129	+	Ribitol 2-dehydrogenase	227	E5E91_RS02075	412445	413128	+		SDR family oxidoreductase	WP_010887056.1	227	DRO_RS02085	412411	413094	+	SDR family oxidoreductase	WP_010887056.1	227
409	KDR_0412	413150	414112	+	Alkyl hydroperoxide reductase subunit F	320	E5E91_RS02080	413149	414111	+		NAD(P)/FAD-dependent oxidoreductase	WP_034349507.1	320	DRO_RS02090	413115	414077	+	NAD(P)/FAD-dependent oxidoreductase	WP_034349507.1	320
410	KDR_0413	414084	414314	+	hypothetical protein	76	E5E91_RS02085	414134	414313	+		hypothetical protein	WP_034349506.1	59	DRO_RS02095	414100	414279	+	hypothetical protein	WP_034349506.1	59
411	KDR_0414	414316	414945	+	Phosphoglycolate phosphatase	209	E5E91_RS02090	414315	414944	+		HAD family hydrolase	WP_027479568.1	209	DRO_RS02100	414281	414910	+	HAD family hydrolase	WP_027479568.1	209
412	KDR_0415	414993	416513	-	Para-nitrobenzyl esterase	506	E5E91_RS02095	414992	416512	-		carboxylesterase/lipase family protein	WP_010887060.1	506	DRO_RS02105	414958	416478	-	carboxylesterase/lipase family protein	WP_010887060.1	506
413	KDR_0416	416654	416896	+	Antitoxin MazE	80	E5E91_RS02100	416653	416895	+		AbrB/MazE/SpoVT family DNA-binding domain-containing protein	WP_010887061.1	80	DRO_RS02110	416619	416861	+	AbrB/MazE/SpoVT family DNA-binding domain-containing protein	WP_010887061.1	80
414	KDR_0417	416890	417243	+	Endoribonuclease toxin MazF	117	E5E91_RS02105	416889	417242	+	mazF	endoribonuclease MazF	WP_010887062.1	117	DRO_RS02115	416855	417208	+	endoribonuclease MazF	WP_010887062.1	117
415	KDR_0418	417263	417520	+	hypothetical protein	85	E5E91_RS02110	417295	417519	+		hypothetical protein	WP_162177573.1	74	DRO_RS02120	417261	417485	+	hypothetical protein	WP_162177573.1	74
416	KDR_0419	417517	417930	+	hypothetical protein	137	E5E91_RS02115	417516	417929	+		type II toxin-antitoxin system VapC family toxin	WP_010887064.1	137	DRO_RS02125	417482	417895	+	type II toxin-antitoxin system VapC family toxin	WP_010887064.1	137
417	KDR_0420	417927	420395	+	ATP-dependent RNA helicase HrpB	822	E5E91_RS02120	417926	420394	+	hrpB	ATP-dependent helicase HrpB	WP_010887065.1	822	DRO_RS02130	417892	420360	+	ATP-dependent helicase HrpB	WP_010887065.1	822
418	KDR_0421	420576	420800	-	hypothetical protein	74	E5E91_RS02125	420575	420799	-		hypothetical protein	WP_162177572.1	74	DRO_RS02135	420541	420765	-	hypothetical protein	WP_162177572.1	74
419	KDR_0422	420956	421732	-	Trans-aconitate 2-methyltransferase	258	E5E91_RS02130	420955	421731	-		trans-aconitate 2-methyltransferase	WP_010887067.1	258	DRO_RS02140	420921	421697	-	trans-aconitate 2-methyltransferase	WP_010887067.1	258
420	KDR_0422n	421853	422032	-	hypothetical protein	59	E5E91_RS02135	421852	422031	-		hypothetical protein	WP_028328008.1	59
421	KDR_0423	422029	422655	-	Single-stranded DNA-binding protein DdrA	208	E5E91_RS02140	422028	422654	-	ddrA	single-stranded DNA-binding protein DdrA	WP_010887068.1	208	DRO_RS02145	421993	422619	-	single-stranded DNA-binding protein DdrA	WP_010887068.1	208
422	KDR_0424	422853	423440	+	Imidazoleglycerol-phosphate dehydratase	195	E5E91_RS02145	422852	423439	+	hisB	imidazoleglycerol-phosphate dehydratase HisB	WP_027479567.1	195	DRO_RS02150	422817	423404	+	imidazoleglycerol-phosphate dehydratase HisB	WP_027479567.1	195
423	KDR_0425	423481	424314	+	hypothetical protein	277	E5E91_RS02150	423480	424313	+		hypothetical protein	WP_010887070.1	277	DRO_RS02155	423445	424278	+	hypothetical protein	WP_010887070.1	277
424	KDR_0426	424311	424958	+	Imidazole glycerol phosphate synthase subunit HisH	215	E5E91_RS02155	424310	424957	+	hisH	imidazole glycerol phosphate synthase subunit HisH	WP_010887071.1	215	DRO_RS02160	424275	424922	+	imidazole glycerol phosphate synthase subunit HisH	WP_010887071.1	215
425	KDR_0427	425082	425795	+	50S ribosomal protein L25	237	E5E91_RS02160	425081	425794	+		50S ribosomal protein L25/general stress protein Ctc	WP_027479566.1	237	DRO_RS02165	425046	425759	+	50S ribosomal protein L25/general stress protein Ctc	WP_027479566.1	237
426	KDR_0428	425980	426333	+	DNA base-flipping protein	117	E5E91_RS02165	425979	426332	+		MGMT family protein	WP_034349502.1	117	DRO_RS02170	425944	426297	+	MGMT family protein	WP_034349502.1	117
427	KDR_0429	426379	427134	+	hypothetical protein	251	E5E91_RS02170	426378	427133	+		c-type cytochrome	WP_010887074.1	251	DRO_RS02175	426349	427098	+	c-type cytochrome	WP_164927947.1	249
428	KDR_0430	427357	428769	+	RNA-splicing ligase RtcB	470	E5E91_RS02175	427356	428768	+		RtcB family protein	WP_010887075.1	470	DRO_RS02180	427321	428733	+	RtcB family protein	WP_010887075.1	470
429	KDR_0431	428822	429541	-	Trans-aconitate 2-methyltransferase	239	E5E91_RS02180	428821	429540	-		class I SAM-dependent methyltransferase	WP_010887076.1	239	DRO_RS02185	428786	429505	-	class I SAM-dependent methyltransferase	WP_010887076.1	239
430	KDR_0432	429604	430248	+	Transcriptional regulatory protein DegU	214	E5E91_RS02185	429603	430247	+		response regulator transcription factor	WP_010887077.1	214	DRO_RS02190	429568	430212	+	response regulator transcription factor	WP_010887077.1	214
431	KDR_0432n	430268	430495	+	hypothetical protein	75	E5E91_RS02190	430240	430494	+		hypothetical protein	WP_051618771.1	84	DRO_RS02195	430205	430459	+	hypothetical protein	WP_051618771.1	84
432	KDR_0433	430495	431325	+	Beta-lactamase	276	E5E91_RS02195	430494	431324	+		serine hydrolase	WP_034349500.1	276	DRO_RS02200	430459	431289	+	serine hydrolase	WP_034349500.1	276
433	KDR_0434	431578	432435	+	hypothetical protein	285	E5E91_RS02200	431577	432434	+		cytochrome c	WP_034349499.1	285	DRO_RS02205	431542	432399	+	cytochrome c	WP_034349499.1	285
434	KDR_0435	432474	433136	+	Cytochrome b6-f complex iron-sulfur subunit	220	E5E91_RS02205	432473	433135	+		ubiquinol-cytochrome c reductase iron-sulfur subunit	WP_027479563.1	220	DRO_RS02210	432438	433100	+	ubiquinol-cytochrome c reductase iron-sulfur subunit	WP_027479563.1	220
435	KDR_0436	433133	434470	+	Cytochrome bc1 complex cytochrome b subunit	445	E5E91_RS02210	433132	434469	+		cytochrome bc complex cytochrome b subunit	WP_010887081.1	445	DRO_RS02215	433097	434434	+	cytochrome bc complex cytochrome b subunit	WP_010887081.1	445
436							E5E91_RS02215	434538	434756	+		hypothetical protein	WP_010887082.1	72	DRO_RS02220	434527	434721	+	hypothetical protein	WP_027479562.1	64
437	KDR_0438r	434820	435098	-	hypothetical protein	92	E5E91_RS02220	434819	435097	-		hypothetical protein	WP_027479561.1	92	DRO_RS02225	434784	435062	-	hypothetical protein	WP_027479561.1	92
438	KDR_0439	435250	435669	+	Iron-sulfur cluster insertion protein ErpA	139	E5E91_RS02225	435249	435668	+		iron-sulfur cluster assembly accessory protein	WP_010887084.1	139	DRO_RS02230	435214	435633	+	iron-sulfur cluster assembly accessory protein	WP_010887084.1	139
439	KDR_0440	435769	436308	+	Crossover junction endodeoxyribonuclease RuvC	179	E5E91_RS02230	435768	436307	+	ruvC	crossover junction endodeoxyribonuclease RuvC	WP_010887085.1	179	DRO_RS02235	435733	436272	+	crossover junction endodeoxyribonuclease RuvC	WP_010887085.1	179
440	KDR_0441	436319	437029	+	hypothetical protein	236	E5E91_RS02235	436318	437028	+		PrsW family glutamic-type intramembrane protease	WP_027479560.1	236	DRO_RS02240	436283	436993	+	PrsW family glutamic-type intramembrane protease	WP_027479560.1	236
441	KDR_0442	437045	438124	-	Twitching mobility protein	359	E5E91_RS02240	437044	438123	-		type IV pilus twitching motility protein PilT	WP_010887087.1	359	DRO_RS02245	437009	438088	-	type IV pilus twitching motility protein PilT	WP_010887087.1	359
442	KDR_0443	438338	439663	-	Pyrimidine-nucleoside phosphorylase	441	E5E91_RS02245	438337	439662	-		thymidine phosphorylase	WP_034349496.1	441	DRO_RS02250	438302	439627	-	thymidine phosphorylase	WP_034349496.1	441
443	KDR_0444	439749	440936	+	Alpha-monoglucosyldiacylglycerol synthase	395	E5E91_RS02250	439748	440935	+		glycosyltransferase family 4 protein	WP_010887089.1	395	DRO_RS02255	439713	440900	+	glycosyltransferase family 4 protein	WP_010887089.1	395
444	KDR_0445	440987	441631	+	hypothetical protein	214	E5E91_RS02255	440986	441630	+		DUF2268 domain-containing protein	WP_034349494.1	214	DRO_RS02260	440951	441595	+	DUF2268 domain-containing protein	WP_034349494.1	214
445	KDR_0446	441632	441943	-	Heme oxygenase (staphylobilin-producing)	103	E5E91_RS02260	441631	441942	-		antibiotic biosynthesis monooxygenase	WP_010887091.1	103	DRO_RS02265	441596	441907	-	antibiotic biosynthesis monooxygenase	WP_010887091.1	103
446	KDR_0447	441983	442567	-	Orotate phosphoribosyltransferase	194	E5E91_RS02265	441982	442566	-	pyrE	orotate phosphoribosyltransferase	WP_010887092.1	194	DRO_RS02270	441947	442531	-	orotate phosphoribosyltransferase	WP_010887092.1	194
447	KDR_0448	442615	442824	+	hypothetical protein	69	E5E91_RS02270	442614	442823	+		helix-turn-helix transcriptional regulator	WP_010887093.1	69	DRO_RS02275	442579	442788	+	helix-turn-helix transcriptional regulator	WP_010887093.1	69
448	KDR_0449	442879	443610	+	hypothetical protein	243	E5E91_RS02275	442878	443609	+		hypothetical protein	WP_010887094.1	243	DRO_RS02280	442843	443574	+	hypothetical protein	WP_010887094.1	243
449	KDR_0450	443669	444514	+	1D-myo-inositol 2-acetamido-2-deoxy-alpha-D-glucopyranoside deacetylase	281	E5E91_RS02280	443668	444513	+		PIG-L family deacetylase	WP_010887095.1	281	DRO_RS02285	443633	444478	+	PIG-L family deacetylase	WP_010887095.1	281
450	KDR_0451	444889	446238	-	Glutamine synthetase	449	E5E91_RS02285	444888	446237	-		glutamine synthetase family protein	WP_010887096.1	449	DRO_RS02290	444849	446198	-	glutamine synthetase family protein	WP_010887096.1	449
451	KDR_0452	446315	446713	-	hypothetical protein	132	E5E91_RS02290	446314	446712	-		barstar family protein	WP_010887097.1	132	DRO_RS02295	446275	446613	-	barstar family protein	WP_233668271.1	112
452	KDR_0453	446710	447285	-	hypothetical protein	191	E5E91_RS02295	446709	447206	-		ribonuclease	WP_027479559.1	165	DRO_RS02300	446669	447166	-	ribonuclease	WP_027479559.1	165
453	KDR_0454	447314	448138	-	Undecaprenyl-diphosphatase	274	E5E91_RS02300	447313	448137	-		undecaprenyl-diphosphate phosphatase	WP_010887099.1	274	DRO_RS02305	447273	448097	-	undecaprenyl-diphosphate phosphatase	WP_010887099.1	274
454	KDR_0455	448175	449026	+	hypothetical protein	283	E5E91_RS02305	448195	449025	+		3'-kinase	WP_227085986.1	276	DRO_RS02310	448155	448985	+	3'-kinase	WP_227085986.1	276
455	KDR_0456	449105	449797	+	Tol-Pal system protein TolQ	230	E5E91_RS02310	449104	449796	+		MotA/TolQ/ExbB proton channel family protein	WP_010887101.1	230	DRO_RS02315	449064	449756	+	MotA/TolQ/ExbB proton channel family protein	WP_010887101.1	230
456	KDR_0457	449800	450222	+	Tol-Pal system protein TolR	140	E5E91_RS02315	449799	450221	+		biopolymer transporter ExbD	WP_010887102.1	140	DRO_RS02320	449759	450181	+	biopolymer transporter ExbD	WP_010887102.1	140
457	KDR_0458	450286	452805	+	hypothetical protein	839	E5E91_RS02320	450419	450676	-		hypothetical protein	WP_166466092.1	85	DRO_RS02325	450245	452140	+	hypothetical protein	WP_233668272.1	631
458							E5E91_RS02325	451064	452035	-		hypothetical protein	WP_227085987.1	323	DRO_RS02330	452125	452763	+	hypothetical protein	WP_051618770.1	212
459							E5E91_RS02335	452514	452804	+		hypothetical protein	WP_227085988.1	96
460	KDR_0459	452879	453589	+	hypothetical protein	236	E5E91_RS02340	452878	453588	+		hypothetical protein	WP_010887104.1	236	DRO_RS02335	452837	453547	+	hypothetical protein	WP_010887104.1	236
461	KDR_0460	453868	455796	-	Acetyl-coenzyme A synthetase	642	E5E91_RS02345	453867	455795	-		acetate--CoA ligase	WP_010887105.1	642	DRO_RS02340	453826	455754	-	acetate--CoA ligase	WP_010887105.1	642
462	KDR_0461	455932	456720	+	Type III pantothenate kinase	262	E5E91_RS02350	455931	456719	+		type III pantothenate kinase	WP_010887106.1	262	DRO_RS02345	455890	456678	+	type III pantothenate kinase	WP_010887106.1	262
463	KDR_0462	456720	457622	+	hypothetical protein	300	E5E91_RS02355	456719	457621	+		cobalamin-binding protein	WP_034349546.1	300	DRO_RS02350	456678	457580	+	cobalamin-binding protein	WP_034349546.1	300
464	KDR_0463	457696	460587	-	hypothetical protein	963	E5E91_RS02360	457695	460586	-	treY	malto-oligosyltrehalose synthase	WP_027479556.1	963	DRO_RS02355	457654	460545	-	malto-oligosyltrehalose synthase	WP_027479556.1	963
465	KDR_0464	460768	462576	-	Malto-oligosyltrehalose trehalohydrolase	602	E5E91_RS02365	460767	462575	-	treZ	malto-oligosyltrehalose trehalohydrolase	WP_027479555.1	602	DRO_RS02360	460726	462534	-	malto-oligosyltrehalose trehalohydrolase	WP_027479555.1	602
466	KDR_0465	463062	463637	-	hypothetical protein	191	E5E91_RS02370	463061	463636	-		CAP domain-containing protein	WP_034349491.1	191	DRO_RS02365	463020	463595	-	CAP domain-containing protein	WP_034349491.1	191
467	KDR_0466	464041	466401	-	hypothetical protein	786	E5E91_RS02375	464040	466400	-		GGDEF and EAL domain-containing protein	WP_034349490.1	786	DRO_RS02370	463999	466359	-	GGDEF and EAL domain-containing protein	WP_034349490.1	786
468	KDR_0467	466458	468176	-	DNA polymerase/3'-5' exonuclease PolX	572	E5E91_RS02380	466457	468175	-		DNA polymerase/3'-5' exonuclease PolX	WP_010887112.1	572	DRO_RS02375	466416	468134	-	DNA polymerase/3'-5' exonuclease PolX	WP_010887112.1	572
469	KDR_0468	468186	468845	-	hypothetical protein	219	E5E91_RS02385	468185	468844	-		SAM-dependent methyltransferase	WP_027479554.1	219	DRO_RS02380	468144	468803	-	SAM-dependent methyltransferase	WP_027479554.1	219
470	KDR_0469	468842	469402	-	hypothetical protein	186	E5E91_RS02390	468841	469401	-		Uma2 family endonuclease	WP_010887114.1	186	DRO_RS02385	468800	469360	-	Uma2 family endonuclease	WP_010887114.1	186
471	KDR_0470	469399	470181	-	Histidinol-phosphatase	260	E5E91_RS02395	469398	470180	-		histidinol-phosphatase	WP_010887115.1	260	DRO_RS02390	469357	470139	-	histidinol-phosphatase	WP_010887115.1	260
472	KDR_0471	470243	470971	+	hypothetical protein	242	E5E91_RS02400	470242	470970	+		TIGR00730 family Rossman fold protein	WP_034349488.1	242	DRO_RS02395	470201	470929	+	TIGR00730 family Rossman fold protein	WP_034349488.1	242
473	KDR_0472	471010	472224	+	Tetracycline resistance protein, class C	404	E5E91_RS02405	471009	472223	+		tetracycline resistance MFS efflux pump	WP_034349486.1	404	DRO_RS02400	470968	472182	+	tetracycline resistance MFS efflux pump	WP_034349486.1	404
474	KDR_0473	472277	472963	-	ABC transporter ATP-binding protein YtrE	228	E5E91_RS02410	472276	472962	-		ABC transporter ATP-binding protein	WP_010887118.1	228	DRO_RS02405	472235	472921	-	ABC transporter ATP-binding protein	WP_010887118.1	228
475	KDR_0474	472960	474120	-	Macrolide export ATP-binding/permease protein MacB	386	E5E91_RS02415	472959	474119	-		ABC transporter permease	WP_010887119.1	386	DRO_RS02410	472918	474078	-	ABC transporter permease	WP_010887119.1	386
476	KDR_0475	474307	475923	-	putative ABC transporter ATP-binding protein YbiT	538	E5E91_RS02420	474306	475922	-		ATP-binding cassette domain-containing protein	WP_034349485.1	538	DRO_RS02415	474265	475881	-	ATP-binding cassette domain-containing protein	WP_034349485.1	538
477	KDR_0476	476233	476544	+	hypothetical protein	103	E5E91_RS02425	476232	476543	+		DUF485 domain-containing protein	WP_010887121.1	103	DRO_RS02420	476280	476501	+	DUF485 domain-containing protein	WP_233668273.1	73
478	KDR_0477	476541	478127	+	Monocarboxylic acid transporter	528	E5E91_RS02430	476540	478126	+		cation acetate symporter	WP_166466089.1	528	DRO_RS02425	476498	478084	+	cation acetate symporter	WP_166466089.1	528
479	KDR_0478	478390	479640	+	hypothetical protein	416	E5E91_RS02435	478389	479639	+		M24 family metallopeptidase	WP_027479553.1	416	DRO_RS02430	478347	479597	+	M24 family metallopeptidase	WP_027479553.1	416
480	KDR_0479	479694	482171	-	Biosynthetic peptidoglycan transglycosylase	825	E5E91_RS02440	479693	482134	-		transglycosylase domain-containing protein	WP_051618777.1	813	DRO_RS02435	479651	482092	-	transglycosylase domain-containing protein	WP_051618777.1	813
481	KDR_0480	482511	483410	+	tRNA-cytidine(32) 2-sulfurtransferase	299	E5E91_RS02445	482510	483409	+	ttcA	tRNA 2-thiocytidine(32) synthetase TtcA	WP_010887125.1	299	DRO_RS02440	482468	483367	+	tRNA 2-thiocytidine(32) synthetase TtcA	WP_010887125.1	299
482	KDR_0481	483496	484023	-	hypothetical protein	175	E5E91_RS02450	483495	484022	-		hypothetical protein	WP_010887126.1	175	DRO_RS02445	483453	483980	-	hypothetical protein	WP_010887126.1	175
483	KDR_0482	484040	485026	-	hypothetical protein	328	E5E91_RS02455	484039	485025	-		prohibitin family protein	WP_010887127.1	328	DRO_RS02450	483997	484983	-	prohibitin family protein	WP_010887127.1	328
484	KDR_0483	485063	485455	-	hypothetical protein	130	E5E91_RS02460	485062	485454	-		YchJ family protein	WP_027479552.1	130	DRO_RS02455	485020	485412	-	YchJ family protein	WP_027479552.1	130
485	KDR_0484	485550	486488	-	hypothetical protein	312	E5E91_RS02465	485549	486487	-		SEL1-like repeat protein	WP_010887129.1	312	DRO_RS02460	485507	486445	-	SEL1-like repeat protein	WP_010887129.1	312
486	KDR_0485	486616	488079	+	Glutamate--tRNA ligase	487	E5E91_RS02470	486627	488078	+	gltX	glutamate--tRNA ligase	WP_027479551.1	483	DRO_RS02465	486585	488036	+	glutamate--tRNA ligase	WP_027479551.1	483
487	KDR_0486	488157	488615	-	hypothetical protein	152	E5E91_RS02475	488156	488614	-		hypothetical protein	WP_162177571.1	152	DRO_RS02470	488114	488572	-	hypothetical protein	WP_162177571.1	152
488	KDR_0487	488695	489882	-	Lipoprotein-releasing system transmembrane protein LolE	395	E5E91_RS02480	488694	489881	-		ABC transporter permease	WP_010887132.1	395	DRO_RS02475	488652	489839	-	ABC transporter permease	WP_010887132.1	395
489	KDR_0488	489991	490491	-	hypothetical protein	166	E5E91_RS02485	489990	490490	-		3D domain-containing protein	WP_010887133.1	166	DRO_RS02480	489948	490448	-	3D domain-containing protein	WP_010887133.1	166
490	KDR_0490	491026	491682	-	Pyrrolidone-carboxylate peptidase	218	E5E91_RS02490	491025	491681	-		pyroglutamyl-peptidase I	WP_010887135.1	218	DRO_RS02485	490983	491639	-	pyroglutamyl-peptidase I	WP_010887135.1	218
491	KDR_0491	491785	492570	+	Protein/nucleic acid deglycase HchA	261	E5E91_RS02495	491784	492569	+		type 1 glutamine amidotransferase domain-containing protein	WP_010887136.1	261	DRO_RS02490	491742	492527	+	type 1 glutamine amidotransferase domain-containing protein	WP_010887136.1	261
492	KDR_0492	492567	492872	+	Putative monooxygenase	101	E5E91_RS02500	492566	492871	+		antibiotic biosynthesis monooxygenase	WP_010887137.1	101	DRO_RS02495	492524	492829	+	antibiotic biosynthesis monooxygenase	WP_010887137.1	101
493	KDR_0493	492969	493811	+	Formamidopyrimidine-DNA glycosylase	280	E5E91_RS02505	492968	493810	+		DNA-formamidopyrimidine glycosylase	WP_027479550.1	280	DRO_RS02500	492926	493768	+	DNA-formamidopyrimidine glycosylase	WP_027479550.1	280
494	KDR_0494	493808	494320	+	hypothetical protein	170	E5E91_RS02510	493807	494319	+		DNA topology modulation protein FlaR	WP_010887139.1	170	DRO_RS02505	493765	494277	+	DNA topology modulation protein FlaR	WP_010887139.1	170
495	KDR_0495	494317	494961	+	Pyridoxine/pyridoxamine 5'-phosphate oxidase	214	E5E91_RS02515	494316	494960	+	pdxH	pyridoxamine 5'-phosphate oxidase	WP_010887140.1	214	DRO_RS02510	494274	494918	+	pyridoxamine 5'-phosphate oxidase	WP_010887140.1	214
496	KDR_0496	495125	496483	+	NADPH-ferredoxin reductase FprA	452	E5E91_RS02520	495124	496482	+		FAD-dependent oxidoreductase	WP_027479549.1	452	DRO_RS02515	495082	496440	+	FAD-dependent oxidoreductase	WP_027479549.1	452
497	KDR_0497	496560	497225	+	L-serine dehydratase, beta chain	221	E5E91_RS02525	496559	497224	+	sdaAB	L-serine ammonia-lyase, iron-sulfur-dependent subunit beta	WP_027479548.1	221	DRO_RS02520	496517	497182	+	L-serine ammonia-lyase, iron-sulfur-dependent subunit beta	WP_027479548.1	221
498	KDR_0498	497607	499196	+	lipid II flippase MurJ	529	E5E91_RS02540	497606	499195	+	murJ	murein biosynthesis integral membrane protein MurJ	WP_162177570.1	529	DRO_RS02535	497681	499153	+	murein biosynthesis integral membrane protein MurJ	WP_027479547.1	490
499	KDR_0499	499290	500222	+	2-(hydroxymethyl)glutarate dehydrogenase	310	E5E91_RS02545	499289	500221	+		NAD(P)-dependent oxidoreductase	WP_010887144.1	310	DRO_RS02540	499247	500179	+	NAD(P)-dependent oxidoreductase	WP_010887144.1	310
500	KDR_0500	500219	501082	+	hypothetical protein	287	E5E91_RS02550	500218	501081	+		DegV family protein	WP_010887145.1	287	DRO_RS02545	500176	501039	+	DegV family protein	WP_010887145.1	287
501	KDR_0501	501445	502554	-	Dihydroorotate dehydrogenase (quinone)	369	E5E91_RS02555	501444	502553	-		quinone-dependent dihydroorotate dehydrogenase	WP_010887146.1	369	DRO_RS02550	501402	502511	-	quinone-dependent dihydroorotate dehydrogenase	WP_010887146.1	369
502	KDR_0502	502632	503804	+	Alanine--tRNA ligase	390	E5E91_RS02560	502631	503803	+		serine-tRNA(Ala) deacylase AlaX	WP_034349482.1	390	DRO_RS02555	502589	503761	+	serine-tRNA(Ala) deacylase AlaX	WP_034349482.1	390
503	KDR_0503	503801	504943	-	Outer membrane protein assembly factor BamB	380	E5E91_RS02565	503800	504942	-		PQQ-binding-like beta-propeller repeat protein	WP_027479545.1	380	DRO_RS02560	503758	504900	-	PQQ-binding-like beta-propeller repeat protein	WP_027479545.1	380
504	KDR_0504	504992	505753	-	Trans-aconitate 2-methyltransferase	253	E5E91_RS02570	504991	505752	-		methyltransferase domain-containing protein	WP_027479544.1	253	DRO_RS02565	504949	505710	-	methyltransferase domain-containing protein	WP_027479544.1	253
505	KDR_0505	506021	507727	+	Cell wall protein	568	E5E91_RS02575	506020	507726	+		bifunctional metallophosphatase/5'-nucleotidase	WP_010887150.1	568	DRO_RS02570	505978	507684	+	bifunctional metallophosphatase/5'-nucleotidase	WP_010887150.1	568
506							E5E91_RS02580	507963	508439	-		hypothetical protein	WP_010887151.1	158	DRO_RS02575	507921	508397	-	hypothetical protein	WP_010887151.1	158
507	KDR_0507	508437	512438	-	DNA polymerase III subunit alpha	1333	E5E91_RS02585	508436	512443	-	dnaE	DNA polymerase III subunit alpha	WP_010887152.1	1335	DRO_RS02580	508394	512401	-	DNA polymerase III subunit alpha	WP_010887152.1	1335
508	KDR_0508	512524	513480	-	Mrr restriction system protein	318	E5E91_RS02590	512523	513479	-		restriction endonuclease	WP_051618769.1	318	DRO_RS02585	512481	513437	-	restriction endonuclease	WP_051618769.1	318
509	KDR_0509	513509	514117	-	hypothetical protein	202	E5E91_RS02595	513508	514116	-		hypothetical protein	WP_010887154.1	202	DRO_RS02590	513466	514074	-	hypothetical protein	WP_010887154.1	202
510	KDR_0510	514226	514807	+	hypothetical protein	193	E5E91_RS02600	514225	514806	+		PAS domain-containing protein	WP_010887155.1	193	DRO_RS02595	514183	514764	+	PAS domain-containing protein	WP_010887155.1	193
511	KDR_0511	514817	516316	-	Vitamin B12 import ATP-binding protein BtuD	499	E5E91_RS02605	514816	516315	-		ABC transporter permease subunit	WP_027479541.1	499	DRO_RS02600	514774	516273	-	ABC transporter permease subunit	WP_027479541.1	499
512	KDR_0512	516313	517218	-	putative inner membrane transporter YedA	301	E5E91_RS02610	516312	517205	-		DMT family transporter	WP_227085989.1	297	DRO_RS02605	516270	517163	-	DMT family transporter	WP_227085989.1	297
513	KDR_0513	517463	518797	-	Transposase from transposon Tn916	444	E5E91_RS02620	517462	518796	-		site-specific integrase	WP_010887158.1	444	DRO_RS02615	517420	518754	-	site-specific integrase	WP_010887158.1	444
514	KDR_0514	520143	520286	-	hypothetical protein	47	E5E91_RS02625	520142	520285	-		hypothetical protein	WP_155896388.1	47	DRO_RS02620	520095	520238	-	hypothetical protein	WP_155896388.1	47
515	KDR_0515	520283	520669	-	hypothetical protein	128	E5E91_RS02630	520282	520668	-		helix-turn-helix transcriptional regulator	WP_027479540.1	128	DRO_RS02625	520235	520570	-	helix-turn-helix transcriptional regulator	WP_162177569.1	111
516	KDR_0516	520930	521379	+	hypothetical protein	149	E5E91_RS02635	520929	521378	+		hypothetical protein	WP_010887161.1	149	DRO_RS02630	520882	521331	+	hypothetical protein	WP_010887161.1	149
517	KDR_0517	521435	521707	+	hypothetical protein	90	E5E91_RS02640	521434	521706	+		hypothetical protein	WP_010887162.1	90
518	KDR_0518	521715	521975	+	hypothetical protein	86	E5E91_RS02645	521714	521974	+		hypothetical protein	WP_010887163.1	86	DRO_RS02635	521657	521917	+	hypothetical protein	WP_010887163.1	86
519	KDR_0519	521972	522211	+	hypothetical protein	79	E5E91_RS02650	521971	522210	+		hypothetical protein	WP_010887164.1	79	DRO_RS02640	521914	522153	+	hypothetical protein	WP_010887164.1	79
520	KDR_0520	522274	523047	+	hypothetical protein	257	E5E91_RS02655	522273	523046	+		hypothetical protein	WP_010887165.1	257	DRO_RS02645	522216	522989	+	hypothetical protein	WP_010887165.1	257
521	KDR_0521	523044	523439	+	hypothetical protein	131	E5E91_RS02660	523043	523438	+		hypothetical protein	WP_010887166.1	131	DRO_RS02650	522986	523381	+	hypothetical protein	WP_010887166.1	131
522	KDR_0522	523436	523939	+	hypothetical protein	167	E5E91_RS02665	523435	523938	+		hypothetical protein	WP_010887167.1	167	DRO_RS02655	523378	523881	+	hypothetical protein	WP_010887167.1	167
523	KDR_0523	523932	524516	+	hypothetical protein	194	E5E91_RS02670	523931	524515	+		hypothetical protein	WP_010887168.1	194	DRO_RS02660	523874	524458	+	hypothetical protein	WP_010887168.1	194
524	KDR_0524	524516	524914	+	hypothetical protein	132	E5E91_RS02675	524515	524913	+		hypothetical protein	WP_010887169.1	132	DRO_RS02665	524458	524853	+	hypothetical protein	WP_233668274.1	131
525	KDR_0525	524911	525465	+	hypothetical protein	184	E5E91_RS02680	524910	525464	+		hypothetical protein	WP_010887170.1	184	DRO_RS02670	524850	525404	+	hypothetical protein	WP_010887170.1	184
526	KDR_0526	525923	526270	-	hypothetical protein	115	E5E91_RS02685	525922	526293	-		hypothetical protein	WP_162177568.1	123	DRO_RS02675	525862	526233	-	hypothetical protein	WP_162177568.1	123
527	KDR_0527	526354	527178	-	hypothetical protein	274	E5E91_RS02690	526353	527177	-		hypothetical protein	WP_027479538.1	274	DRO_RS02680	526293	527117	-	hypothetical protein	WP_027479538.1	274
528	KDR_0528	527958	528950	-	hypothetical protein	330	E5E91_RS02695	527957	528949	-		hypothetical protein	WP_010887173.1	330	DRO_RS02685	527897	528889	-	hypothetical protein	WP_010887173.1	330
529	KDR_0528n	529162	529422	-	hypothetical protein	86	E5E91_RS02700	529161	529421	-		hypothetical protein	WP_027479536.1	86	DRO_RS02690	529101	529361	-	hypothetical protein	WP_027479536.1	86
530	KDR_0529	529419	529682	-	hypothetical protein	87	E5E91_RS02705	529418	529681	-		hypothetical protein	WP_010887174.1	87	DRO_RS02695	529358	529621	-	hypothetical protein	WP_010887174.1	87
531	KDR_0530	530152	532827	-	hypothetical protein	891	E5E91_RS02710	530151	532826	-		DUF3987 domain-containing protein	WP_010887175.1	891	DRO_RS02700	530090	532765	-	DUF3987 domain-containing protein	WP_010887175.1	891
532	KDR_0531	532824	533444	-	hypothetical protein	206	E5E91_RS02715	532823	533068	-		hypothetical protein	WP_162177567.1	81	DRO_RS02705	532762	533007	-	hypothetical protein	WP_162177567.1	81
533	KDR_0532	533441	533737	-	hypothetical protein	98	E5E91_RS02720	533440	533736	-		helix-turn-helix domain-containing protein	WP_010887177.1	98	DRO_RS02710	533374	533670	-	helix-turn-helix domain-containing protein	WP_010887177.1	98
534	KDR_0533	533894	534724	-	hypothetical protein	276
535	KDR_0534	535128	535970	-	hypothetical protein	280	E5E91_RS02725	535127	537205	-		protein kinase	WP_162177566.1	692	DRO_RS02715	535061	537139	-	protein kinase	WP_162177566.1	692
536	KDR_0535	537199	539676	-	hypothetical protein	825	E5E91_RS02730	537198	539792	-		hypothetical protein	WP_027479533.1	864	DRO_RS02720	537132	539726	-	hypothetical protein	WP_027479533.1	864
537	KDR_0536	539797	540402	-	hypothetical protein	201	E5E91_RS02735	539796	540401	-		OmpA family protein	WP_010887181.1	201	DRO_RS02725	539730	540335	-	OmpA family protein	WP_010887181.1	201
538	KDR_0537	540427	541662	-	hypothetical protein	411	E5E91_RS02740	540426	541496	-		hypothetical protein	WP_227085990.1	356	DRO_RS02730	540360	541430	-	hypothetical protein	WP_227085990.1	356
539	KDR_0538	541666	544878	-	hypothetical protein	1070	E5E91_RS02745	541665	544865	-		tubulin-like doman-containing protein	WP_227085991.1	1066	DRO_RS02735	541599	544799	-	tubulin-like doman-containing protein	WP_227085991.1	1066
540	KDR_0539	544878	545207	-	hypothetical protein	109	E5E91_RS02750	544877	545206	-		hypothetical protein	WP_010887184.1	109	DRO_RS02740	544811	545140	-	hypothetical protein	WP_010887184.1	109
541	KDR_0540	545207	546445	-	hypothetical protein	412	E5E91_RS02755	545206	546525	-		hypothetical protein	WP_162177565.1	439	DRO_RS02745	545140	546459	-	hypothetical protein	WP_162177565.1	439
542	KDR_0541	546737	547531	-	hypothetical protein	264	E5E91_RS02760	546736	547530	-		DUF72 domain-containing protein	WP_034349478.1	264	DRO_RS02750	546670	547464	-	DUF72 domain-containing protein	WP_034349478.1	264
543	KDR_0542	547556	548233	-	hypothetical protein	225	E5E91_RS02765	547555	548232	-		glycerophosphodiester phosphodiesterase	WP_010887187.1	225	DRO_RS02755	547489	548166	-	glycerophosphodiester phosphodiesterase	WP_010887187.1	225
544	KDR_0543	548338	549021	+	putative oxidoreductase	227	E5E91_RS02770	548337	549020	+		SDR family oxidoreductase	WP_010887188.1	227	DRO_RS02760	548271	548954	+	SDR family oxidoreductase	WP_010887188.1	227
545	KDR_0544	549098	549865	+	hypothetical protein	255	E5E91_RS02775	549097	549864	+		sulfite exporter TauE/SafE family protein	WP_010887189.1	255	DRO_RS02765	549031	549798	+	sulfite exporter TauE/SafE family protein	WP_010887189.1	255
546	KDR_0545	549862	550137	+	hypothetical protein	91	E5E91_RS02780	549861	550136	+		hypothetical protein	WP_027479532.1	91	DRO_RS02770	549795	550070	+	hypothetical protein	WP_027479532.1	91
547							E5E91_RS02785	550120	550497	-		prepilin-type N-terminal cleavage/methylation domain-containing protein	WP_010887191.1	125	DRO_RS02775	550054	550431	-	prepilin-type N-terminal cleavage/methylation domain-containing protein	WP_010887191.1	125
548	KDR_0547	550955	552049	+	hypothetical protein	364	E5E91_RS02790	550864	552048	+		HTTM domain-containing protein	WP_162177563.1	394	DRO_RS02780	550798	551982	+	HTTM domain-containing protein	WP_162177563.1	394
549	KDR_0548	552092	552568	-	hypothetical protein	158	E5E91_RS02795	552091	552567	-		prepilin-type N-terminal cleavage/methylation domain-containing protein	WP_034349477.1	158	DRO_RS02785	552025	552501	-	prepilin-type N-terminal cleavage/methylation domain-containing protein	WP_034349477.1	158
550	KDR_0549	553020	554348	+	Replicative DNA helicase	442	E5E91_RS02800	553001	554347	+	dnaB	replicative DNA helicase	WP_010887194.1	448	DRO_RS02790	552935	554281	+	replicative DNA helicase	WP_010887194.1	448
551	KDR_0550	554348	555097	+	hypothetical protein	249	E5E91_RS02805	554344	555096	+		NUDIX hydrolase	WP_010887195.1	250	DRO_RS02795	554278	555030	+	NUDIX hydrolase	WP_010887195.1	250
552	KDR_0551	555161	556519	-	Crotonobetainyl-CoA reductase	452	E5E91_RS02810	555160	556518	-		acyl-CoA dehydrogenase family protein	WP_227085992.1	452	DRO_RS02800	555094	556452	-	acyl-CoA dehydrogenase family protein	WP_027479530.1	452
553	KDR_0552	556619	557239	+	hypothetical protein	206	E5E91_RS02815	556618	557238	+		thiamine diphosphokinase	WP_010887197.1	206	DRO_RS02805	556552	557172	+	thiamine diphosphokinase	WP_010887197.1	206
554	KDR_0553	557243	558661	-	hypothetical protein	472	E5E91_RS02820	557242	558660	-		alpha/beta hydrolase	WP_010887198.1	472
555	KDR_0554	558812	559438	+	hypothetical protein	208	E5E91_RS02825	558751	559437	+		hypothetical protein	WP_227085993.1	228	DRO_RS02815	558684	559370	+	hypothetical protein	WP_227085993.1	228
556	KDR_0555	559679	561013	+	Glutamate-1-semialdehyde 2,1-aminomutase	444	E5E91_RS02830	559678	561012	+	hemL	glutamate-1-semialdehyde 2,1-aminomutase	WP_027479528.1	444	DRO_RS02820	559611	560945	+	glutamate-1-semialdehyde 2,1-aminomutase	WP_027479528.1	444
557	KDR_0556	561010	561438	+	putative protein YccU	142	E5E91_RS02835	561009	561437	+		CoA-binding protein	WP_010887201.1	142	DRO_RS02825	560942	561370	+	CoA-binding protein	WP_010887201.1	142
558	KDR_0557	561448	562281	-	hypothetical protein	277	E5E91_RS02840	561447	562280	-		segregation/condensation protein A	WP_010887202.1	277	DRO_RS02830	561380	562213	-	segregation/condensation protein A	WP_010887202.1	277
559	KDR_0558	562278	563270	-	Tryptophan--tRNA ligase	330	E5E91_RS02845	562277	563269	-	trpS	tryptophan--tRNA ligase	WP_010887203.1	330	DRO_RS02835	562210	563202	-	tryptophan--tRNA ligase	WP_010887203.1	330
560	KDR_0559	563680	565242	-	Rqc2 RqcH	520	E5E91_RS02860	563679	565241	-		NFACT family protein	WP_027479527.1	520	DRO_RS02850	563612	565174	-	NFACT family protein	WP_027479527.1	520
561	KDR_0560	565367	566404	-	hypothetical protein	345	E5E91_RS02865	565366	566391	-		DsbA family protein	WP_227085994.1	341	DRO_RS02855	565299	566324	-	DsbA family protein	WP_227085994.1	341
562	KDR_0561	566804	567985	+	Maltose/maltodextrin-binding periplasmic protein	393	E5E91_RS02870	566803	567984	+		extracellular solute-binding protein	WP_010887206.1	393	DRO_RS02860	566736	567917	+	extracellular solute-binding protein	WP_010887206.1	393
563	KDR_0562	568096	569502	+	hypothetical protein	468	E5E91_RS02875	568095	569501	+		ABC transporter permease subunit	WP_010887207.1	468	DRO_RS02865	568028	569434	+	ABC transporter permease subunit	WP_010887207.1	468
564	KDR_0563	569499	570875	+	hypothetical protein	458	E5E91_RS02880	569498	570874	+		sugar ABC transporter permease	WP_010887208.1	458	DRO_RS02870	569431	570807	+	sugar ABC transporter permease	WP_010887208.1	458
565	KDR_0564	571104	571889	+	L-cystine-binding protein TcyA	261	E5E91_RS02885	571103	571888	+		transporter substrate-binding domain-containing protein	WP_010887209.1	261	DRO_RS02875	571035	571820	+	transporter substrate-binding domain-containing protein	WP_010887209.1	261
566	KDR_0565	571925	572605	+	L-cystine transport system permease protein YecS	226	E5E91_RS02890	571924	572604	+		amino acid ABC transporter permease	WP_010887210.1	226	DRO_RS02880	571856	572536	+	amino acid ABC transporter permease	WP_010887210.1	226
567	KDR_0566	572678	573169	+	hypothetical protein	163	E5E91_RS02895	572677	573168	+		EVE domain-containing protein	WP_010887211.1	163	DRO_RS02885	572609	573100	+	EVE domain-containing protein	WP_010887211.1	163
568	KDR_0566n	573223	573339	+	hypothetical protein	38
569	KDR_0567	573407	574969	-	L-threonine dehydratase biosynthetic IlvA	520	E5E91_RS02900	573406	574968	-	ilvA	threonine ammonia-lyase, biosynthetic	WP_010887212.1	520	DRO_RS02890	573338	574900	-	threonine ammonia-lyase, biosynthetic	WP_010887212.1	520
570	KDR_0568	575148	575678	-	Orotate phosphoribosyltransferase	176	E5E91_RS02905	575147	575677	-		adenine phosphoribosyltransferase	WP_027479526.1	176	DRO_RS02895	575079	575609	-	adenine phosphoribosyltransferase	WP_027479526.1	176
571	KDR_0569	576238	577266	+	hypothetical protein	342	E5E91_RS02920	576237	577265	+		hypothetical protein	WP_010887214.1	342	DRO_RS02910	576169	577197	+	hypothetical protein	WP_010887214.1	342
572	KDR_0569n	577349	577528	-	hypothetical protein	59	E5E91_RS02925	577348	577527	-		hypothetical protein	WP_027479525.1	59	DRO_RS02915	577280	577459	-	hypothetical protein	WP_027479525.1	59
573	KDR_0570	577608	577889	+	hypothetical protein	93	E5E91_RS02930	577607	577888	+		rhodanese-like domain-containing protein	WP_010887215.1	93	DRO_RS02920	577539	577820	+	rhodanese-like domain-containing protein	WP_010887215.1	93
574	KDR_0571	577893	579086	-	hypothetical protein	397	E5E91_RS02935	577892	579085	-		FAD-binding oxidoreductase	WP_010887216.1	397	DRO_RS02925	577824	579017	-	FAD-binding oxidoreductase	WP_010887216.1	397
575	KDR_0572	579194	580465	+	hypothetical protein	423	E5E91_RS02940	579193	580464	+		SpoIID/LytB domain-containing protein	WP_010887217.1	423	DRO_RS02930	579125	580396	+	SpoIID/LytB domain-containing protein	WP_010887217.1	423
576	KDR_0573	580462	583377	+	LPS-assembly protein LptD	971	E5E91_RS02945	580461	583376	+		hypothetical protein	WP_010887218.1	971	DRO_RS02935	580393	583308	+	hypothetical protein	WP_010887218.1	971
577	KDR_0574	583412	584524	+	hypothetical protein	370	E5E91_RS02950	583411	584523	+		hypothetical protein	WP_010887219.1	370	DRO_RS02940	583343	584455	+	hypothetical protein	WP_010887219.1	370
578	KDR_0575	584718	587351	-	Protein translocase subunit SecA	877	E5E91_RS02955	584717	587323	-	secA	preprotein translocase subunit SecA	WP_010887220.1	868	DRO_RS02945	584649	587255	-	preprotein translocase subunit SecA	WP_010887220.1	868
579	KDR_0576	587547	588314	+	tRNA (cytidine/uridine-2'-O-)-methyltransferase TrmJ	255	E5E91_RS02960	587546	588313	+		RNA methyltransferase	WP_010887221.1	255	DRO_RS02950	587478	588245	+	RNA methyltransferase	WP_010887221.1	255
580	KDR_0577	588380	590140	+	hypothetical protein	586	E5E91_RS02965	588391	590139	+		GAF domain-containing sensor histidine kinase	WP_227085995.1	582	DRO_RS02955	588323	590071	+	GAF domain-containing sensor histidine kinase	WP_227085995.1	582
581	KDR_0578	590202	590639	-	hypothetical protein	145	E5E91_RS02970	590201	590638	-		hypothetical protein	WP_010887223.1	145	DRO_RS02960	590133	590570	-	hypothetical protein	WP_010887223.1	145
582	KDR_0579	590701	591969	-	Coenzyme A biosynthesis bifunctional protein CoaBC	422	E5E91_RS02975	590700	591968	-	coaBC	bifunctional phosphopantothenoylcysteine decarboxylase/phosphopantothenate--cysteine ligase CoaBC	WP_010887224.1	422	DRO_RS02965	590632	591900	-	bifunctional phosphopantothenoylcysteine decarboxylase/phosphopantothenate--cysteine ligase CoaBC	WP_010887224.1	422
583	KDR_0580	592048	592938	+	hypothetical protein	296	E5E91_RS02980	592047	592937	+		acetyltransferase	WP_027479524.1	296	DRO_RS02970	591979	592869	+	acetyltransferase	WP_027479524.1	296
584	KDR_0581	592951	593448	-	hypothetical protein	165	E5E91_RS02985	592950	593447	-		hypothetical protein	WP_010887226.1	165	DRO_RS02975	592882	593379	-	hypothetical protein	WP_010887226.1	165
585	KDR_0582	593577	594191	+	hypothetical protein	204	E5E91_RS02990	593576	594190	+		DinB family protein	WP_051618767.1	204	DRO_RS02980	593508	594122	+	DinB family protein	WP_051618767.1	204
586	KDR_0583	594254	596110	-	ATP-dependent zinc metalloprotease FtsH	618	E5E91_RS02995	594253	596109	-	ftsH	ATP-dependent zinc metalloprotease FtsH	WP_010887228.1	618	DRO_RS02985	594185	596041	-	ATP-dependent zinc metalloprotease FtsH	WP_010887228.1	618
587	KDR_0584	596416	597312	-	Formyltetrahydrofolate deformylase	298	E5E91_RS03000	596415	597311	-	purU	formyltetrahydrofolate deformylase	WP_010887229.1	298	DRO_RS02990	596347	597243	-	formyltetrahydrofolate deformylase	WP_010887229.1	298
588	KDR_0585	597376	598518	+	Aminopeptidase 2	380	E5E91_RS03005	597402	598517	+		aminopeptidase	WP_027479523.1	371	DRO_RS02995	597334	598449	+	aminopeptidase	WP_027479523.1	371
589	KDR_0586	598566	598907	+	ATP-dependent Clp protease adapter protein ClpS	113	E5E91_RS03010	598565	598906	+	clpS	ATP-dependent Clp protease adapter ClpS	WP_027479522.1	113	DRO_RS03000	598497	598838	+	ATP-dependent Clp protease adapter ClpS	WP_027479522.1	113
590	KDR_0587	598904	599824	+	Mrr restriction system protein	306	E5E91_RS03015	598903	599823	+		restriction endonuclease	WP_010887232.1	306	DRO_RS03005	598835	599755	+	restriction endonuclease	WP_010887232.1	306
591	KDR_0588	599830	602055	+	ATP-dependent Clp protease ATP-binding subunit ClpA	741	E5E91_RS03020	599829	602054	+		ATP-dependent Clp protease ATP-binding subunit	WP_010887233.1	741	DRO_RS03010	599761	601986	+	ATP-dependent Clp protease ATP-binding subunit	WP_010887233.1	741
592	KDR_0589r	602194	602592	-	hypothetical protein	132	E5E91_RS03025	602193	602591	-		hypothetical protein	WP_027479521.1	132	DRO_RS03015	602125	602523	-	hypothetical protein	WP_027479521.1	132
593	KDR_0590	602729	603034	+	hypothetical protein	101	E5E91_RS03030	602728	603033	+	yidD	membrane protein insertion efficiency factor YidD	WP_010887235.1	101	DRO_RS03020	602660	602965	+	membrane protein insertion efficiency factor YidD	WP_010887235.1	101
594	KDR_0591	603041	603874	-	hypothetical protein	277	E5E91_RS03035	603040	603873	-		hypothetical protein	WP_027479520.1	277	DRO_RS03025	602972	603805	-	hypothetical protein	WP_027479520.1	277
595	KDR_0592	603871	604275	-	hypothetical protein	134	E5E91_RS03040	603870	604274	-		hypothetical protein	WP_027479519.1	134	DRO_RS03030	603802	604206	-	hypothetical protein	WP_027479519.1	134
596	KDR_0593	604333	605040	+	Putative non-heme bromoperoxidase BpoC	235	E5E91_RS03045	604332	605039	+		alpha/beta hydrolase	WP_010887238.1	235	DRO_RS03035	604264	604971	+	alpha/beta hydrolase	WP_010887238.1	235
597	KDR_0594	605103	606437	-	Glycogen synthase	444	E5E91_RS03050	605102	606436	-		glycogen synthase	WP_027479518.1	444	DRO_RS03040	605034	606368	-	glycogen synthase	WP_027479518.1	444
598	KDR_0595	606766	607155	+	hypothetical protein	129	E5E91_RS03060	606765	607154	+		cupin domain-containing protein	WP_027479517.1	129	DRO_RS03050	606697	607086	+	cupin domain-containing protein	WP_027479517.1	129
599	KDR_0596	607413	608414	-	Holliday junction ATP-dependent DNA helicase RuvB	333	E5E91_RS03065	607412	608413	-	ruvB	Holliday junction branch migration DNA helicase RuvB	WP_010887241.1	333	DRO_RS03055	607344	608345	-	Holliday junction branch migration DNA helicase RuvB	WP_010887241.1	333
600	KDR_0597	608472	609140	-	hypothetical protein	222	E5E91_RS03070	608471	609139	-		SCO family protein	WP_010887242.1	222
601	KDR_0598	609260	609790	+	hypothetical protein	176	E5E91_RS03075	609259	609789	+		M23 family metallopeptidase	WP_027479516.1	176	DRO_RS03065	609190	609720	+	M23 family metallopeptidase	WP_027479516.1	176
602	KDR_0599	609891	610712	-	SPbeta prophage-derived aminoglycoside N(3')-acetyltransferase-like protein YokD	273	E5E91_RS03080	609890	610711	-		AAC(3) family N-acetyltransferase	WP_051618766.1	273	DRO_RS03070	609821	610642	-	AAC(3) family N-acetyltransferase	WP_051618766.1	273
603	KDR_0600	610870	611169	-	hypothetical protein	99	E5E91_RS03085	610869	611108	-		hypothetical protein	WP_010887245.1	79	DRO_RS03075	610799	611038	-	hypothetical protein	WP_010887245.1	79
604	KDR_0601	611390	613105	+	DNA primase	571	E5E91_RS03090	611374	613104	+	dnaG	DNA primase	WP_081816010.1	576	DRO_RS03080	611319	613034	+	DNA primase	WP_010887246.1	571
605	KDR_0602	613107	613703	-	Putative phosphoserine phosphatase 2	198	E5E91_RS03095	613106	613702	-		phosphoglycerate mutase family protein	WP_010887247.1	198	DRO_RS03085	613036	613632	-	phosphoglycerate mutase family protein	WP_010887247.1	198
606	KDR_0603	613700	615346	-	tRNA-specific adenosine deaminase	548	E5E91_RS03100	613699	615345	-		NUDIX domain-containing protein	WP_010887248.1	548	DRO_RS03090	613629	615275	-	NUDIX domain-containing protein	WP_010887248.1	548
607	KDR_0604	615343	615909	-	Putative ribosomal N-acetyltransferase YdaF	188	E5E91_RS03105	615342	615908	-		GNAT family N-acetyltransferase	WP_010887249.1	188	DRO_RS03095	615272	615838	-	GNAT family N-acetyltransferase	WP_010887249.1	188
608	KDR_0605	615923	616528	-	hypothetical protein	201	E5E91_RS03110	615922	616527	-		diguanylate cyclase	WP_027479514.1	201	DRO_RS03100	615852	616457	-	diguanylate cyclase	WP_027479514.1	201
609	KDR_0606	616835	617122	+	10 kDa chaperonin	95	E5E91_RS03115	616834	617121	+	groES	co-chaperone GroES	WP_010887251.1	95	DRO_RS03105	616764	617051	+	co-chaperone GroES	WP_010887251.1	95
610	KDR_0607	617197	618843	+	60 kDa chaperonin	548	E5E91_RS03120	617196	618842	+	groL	chaperonin GroEL	WP_010887252.1	548	DRO_RS03110	617126	618772	+	chaperonin GroEL	WP_010887252.1	548
611	KDR_0608	619296	619907	+	hypothetical protein	203	E5E91_RS03125	619295	619906	+		GNAT family N-acetyltransferase	WP_010887253.1	203	DRO_RS03115	619225	619836	+	GNAT family N-acetyltransferase	WP_010887253.1	203
612	KDR_0609r	620174	620482	-	hypothetical protein	102	E5E91_RS03130	620173	620481	-		hypothetical protein	WP_027479513.1	102	DRO_RS03120	620103	620411	-	hypothetical protein	WP_027479513.1	102
613							E5E91_RS03135	620480	620746	+		AAA family ATPase	WP_227085996.1	88	DRO_RS03125	620410	620676	+	AAA family ATPase	WP_227085996.1	88
614							E5E91_RS03140	620768	620989	+		hypothetical protein	WP_010887255.1	73	DRO_RS03130	620698	620919	+	hypothetical protein	WP_010887255.1	73
615	KDR_0611	621036	622052	+	hypothetical protein	338	E5E91_RS03145	621035	622051	+		LLM class flavin-dependent oxidoreductase	WP_010887256.1	338	DRO_RS03135	620965	621981	+	LLM class flavin-dependent oxidoreductase	WP_010887256.1	338
616	KDR_0612	622101	623720	+	Protein RocB	539	E5E91_RS03150	622100	623719	+		M20/M25/M40 family metallo-hydrolase	WP_010887257.1	539	DRO_RS03140	622030	623649	+	M20/M25/M40 family metallo-hydrolase	WP_010887257.1	539
617	KDR_0613	624055	624705	-	hypothetical protein	216	E5E91_RS03155	624054	624704	-		urea carboxylase-associated family protein	WP_010887258.1	216	DRO_RS03145	623984	624634	-	urea carboxylase-associated family protein	WP_010887258.1	216
618	KDR_0614	624711	625508	-	hypothetical protein	265	E5E91_RS03160	624710	625507	-		YqcI/YcgG family protein	WP_027479511.1	265	DRO_RS03150	624640	625437	-	YqcI/YcgG family protein	WP_027479511.1	265
619	KDR_0615	625717	626670	+	Hca operon transcriptional activator HcaR	317	E5E91_RS03165	625716	626669	+	oxyR	hydrogen peroxide-inducible genes activator OxyR	WP_010887260.1	317	DRO_RS03155	625646	626599	+	hydrogen peroxide-inducible genes activator OxyR	WP_010887260.1	317
620	KDR_0616	626853	627227	+	hypothetical protein	124	E5E91_RS03170	626852	627226	+		roadblock/LC7 domain-containing protein	WP_027479510.1	124	DRO_RS03160	626782	627156	+	roadblock/LC7 domain-containing protein	WP_027479510.1	124
621	KDR_0617	627369	630308	+	hypothetical protein	979	E5E91_RS03175	627368	630307	+		insulinase family protein	WP_027479509.1	979	DRO_RS03165	627298	630237	+	insulinase family protein	WP_027479509.1	979
622	KDR_0618	630549	631316	+	hypothetical protein	255	E5E91_RS03180	630560	631315	+		hypothetical protein	WP_010887263.1	251	DRO_RS03170	630490	631245	+	hypothetical protein	WP_010887263.1	251
623	KDR_0619	631323	631763	-	Ribosomal RNA large subunit methyltransferase H	146	E5E91_RS03185	631322	631762	-		23S rRNA (pseudouridine(1915)-N(3))-methyltransferase RlmH	WP_010887264.1	146	DRO_RS03175	631252	631692	-	23S rRNA (pseudouridine(1915)-N(3))-methyltransferase RlmH	WP_010887264.1	146
624	KDR_0620	631787	634735	-	hypothetical protein	982	E5E91_RS03190	631786	634734	-		transglutaminaseTgpA domain-containing protein	WP_034349466.1	982	DRO_RS03180	631716	634664	-	transglutaminaseTgpA domain-containing protein	WP_034349466.1	982
625	KDR_0621	634761	635723	-	hypothetical protein	320	E5E91_RS03195	634760	635722	-		AAA family ATPase	WP_010887266.1	320	DRO_RS03185	634690	635652	-	AAA family ATPase	WP_010887266.1	320
626							E5E91_RS03200	635869	636363	+		hypothetical protein	WP_010887267.1	164	DRO_RS03190	635799	636293	+	hypothetical protein	WP_010887267.1	164
627	KDR_0623	636420	637586	+	Aspartate/prephenate aminotransferase	388	E5E91_RS03205	636419	637585	+		pyridoxal phosphate-dependent aminotransferase	WP_010887268.1	388	DRO_RS03195	636349	637515	+	pyridoxal phosphate-dependent aminotransferase	WP_010887268.1	388
628	KDR_0623n	637596	637799	+	hypothetical protein	67	E5E91_RS03210	637595	637798	+		hypothetical protein	WP_027479508.1	67	DRO_RS03200	637525	637728	+	hypothetical protein	WP_027479508.1	67
629	KDR_0624	637796	638299	+	hypothetical protein	167	E5E91_RS03215	637795	638298	+		NAD(P)H-dependent oxidoreductase	WP_051618765.1	167	DRO_RS03205	637725	638228	+	NAD(P)H-dependent oxidoreductase	WP_051618765.1	167
630	KDR_0625	638342	639106	+	hypothetical protein	254	E5E91_RS03220	638341	639105	+		AIM24 family protein	WP_010887270.1	254	DRO_RS03210	638271	639035	+	AIM24 family protein	WP_010887270.1	254
631	KDR_0626	639216	640412	+	UDP-N-acetylglucosamine--N-acetylmuramyl- (pentapeptide) pyrophosphoryl-undecaprenol N-acetylglucosamine transferase	398	E5E91_RS03225	639215	640411	+	murG	undecaprenyldiphospho-muramoylpentapeptide beta-N-acetylglucosaminyltransferase	WP_034349463.1	398	DRO_RS03215	639145	640341	+	undecaprenyldiphospho-muramoylpentapeptide beta-N-acetylglucosaminyltransferase	WP_034349463.1	398
632	KDR_0627	640390	641838	+	UDP-N-acetylmuramate--L-alanine ligase	482	E5E91_RS03230	640389	641837	+	murC	UDP-N-acetylmuramate--L-alanine ligase	WP_010887272.1	482	DRO_RS03220	640439	641767	+	UDP-N-acetylmuramate--L-alanine ligase	WP_231885340.1	442
633	KDR_0628	641835	642707	+	UDP-N-acetylenolpyruvoylglucosamine reductase	290	E5E91_RS03235	641834	642706	+		UDP-N-acetylmuramate dehydrogenase	WP_010887273.1	290	DRO_RS03225	641764	642636	+	UDP-N-acetylmuramate dehydrogenase	WP_010887273.1	290
634	KDR_0629	642829	643692	+	Cell division protein FtsQ	287	E5E91_RS03240	642828	643691	+		cell division protein FtsQ/DivIB	WP_010887274.1	287	DRO_RS03230	642758	643621	+	cell division protein FtsQ/DivIB	WP_010887274.1	287
635	KDR_0630	643689	645242	+	Cell division protein FtsA	517	E5E91_RS03245	643688	645241	+	ftsA	cell division protein FtsA	WP_010887275.1	517	DRO_RS03235	643618	645171	+	cell division protein FtsA	WP_010887275.1	517
636	KDR_0631	645327	646442	+	Cell division protein FtsZ	371	E5E91_RS03250	645326	646441	+	ftsZ	cell division protein FtsZ	WP_010887276.1	371	DRO_RS03240	645256	646371	+	cell division protein FtsZ	WP_010887276.1	371
637	KDR_0632	646503	647492	-	hypothetical protein	329	E5E91_RS03255	646502	647491	-		endonuclease/exonuclease/phosphatase family protein	WP_010887277.1	329	DRO_RS03245	646432	647421	-	endonuclease/exonuclease/phosphatase family protein	WP_010887277.1	329
638	KDR_0633	647602	648309	+	Inner membrane protein YgaZ	235	E5E91_RS03260	647601	648308	+		AzlC family ABC transporter permease	WP_010887278.1	235	DRO_RS03250	647531	648238	+	AzlC family ABC transporter permease	WP_010887278.1	235
639	KDR_0634	648306	648602	+	hypothetical protein	98	E5E91_RS03265	648305	648601	+		AzlD domain-containing protein	WP_010887279.1	98	DRO_RS03255	648235	648531	+	AzlD domain-containing protein	WP_010887279.1	98
640	KDR_0635	648659	649663	-	ATP-dependent 6-phosphofructokinase 1	334	E5E91_RS03270	648658	649662	-	pfkA	6-phosphofructokinase	WP_010887280.1	334	DRO_RS03260	648588	649592	-	6-phosphofructokinase	WP_010887280.1	334
641	KDR_0636	649660	650619	-	Ribosomal RNA small subunit methyltransferase I	319	E5E91_RS03275	649659	650618	-	rsmI	16S rRNA (cytidine(1402)-2'-O)-methyltransferase	WP_010887281.1	319	DRO_RS03265	649589	650548	-	16S rRNA (cytidine(1402)-2'-O)-methyltransferase	WP_010887281.1	319
642	KDR_0637	650609	650830	-	hypothetical protein	73	E5E91_RS03280	650608	650829	-		hypothetical protein	WP_027479506.1	73	DRO_RS03270	650538	650759	-	hypothetical protein	WP_027479506.1	73
643	KDR_0638	650925	651353	-	hypothetical protein	142	E5E91_RS03285	650924	651352	-		hypothetical protein	WP_010887283.1	142	DRO_RS03275	650854	651282	-	hypothetical protein	WP_010887283.1	142
644	KDR_0640	651965	653191	+	S-adenosylmethionine synthase	408	E5E91_RS03300	651964	653190	+	metK	methionine adenosyltransferase	WP_010887285.1	408	DRO_RS03290	651893	653119	+	methionine adenosyltransferase	WP_010887285.1	408
645	KDR_0641	653274	653876	-	hypothetical protein	200	E5E91_RS03305	653273	653974	-		hypothetical protein	WP_162177562.1	233	DRO_RS03295	653202	653903	-	hypothetical protein	WP_162177562.1	233
646	KDR_0642	654030	654533	-	Phosphopantetheine adenylyltransferase	167	E5E91_RS03310	654029	654532	-	coaD	pantetheine-phosphate adenylyltransferase	WP_010887287.1	167	DRO_RS03300	653958	654461	-	pantetheine-phosphate adenylyltransferase	WP_010887287.1	167
647	KDR_0643	654563	655114	-	Release factor glutamine methyltransferase	183	E5E91_RS03315	654562	655113	-		RsmD family RNA methyltransferase	WP_027479504.1	183	DRO_RS03305	654491	655042	-	RsmD family RNA methyltransferase	WP_027479504.1	183
648	KDR_0644	655216	655836	-	hypothetical protein	206	E5E91_RS03320	655215	655835	-		hypothetical protein	WP_010887289.1	206	DRO_RS03310	655144	655764	-	hypothetical protein	WP_010887289.1	206
649	KDR_0645	655978	656559	+	Molybdenum cofactor guanylyltransferase	193	E5E91_RS03325	655977	656558	+		molybdenum cofactor guanylyltransferase	WP_010887290.1	193	DRO_RS03315	655906	656487	+	molybdenum cofactor guanylyltransferase	WP_010887290.1	193
650	KDR_0646	656563	657498	-	GTPase Era	311	E5E91_RS03330	656562	657497	-	era	GTPase Era	WP_010887291.1	311	DRO_RS03320	656491	657426	-	GTPase Era	WP_010887291.1	311
651	KDR_0647	657559	658848	+	ATP-dependent zinc metalloprotease FtsH	429	E5E91_RS03335	657558	658847	+		AAA family ATPase	WP_027479503.1	429	DRO_RS03325	657487	658776	+	AAA family ATPase	WP_027479503.1	429
652	KDR_0648m	658845	660281	+	hypothetical protein	478	E5E91_RS03340	658844	660280	+		hypothetical protein	WP_027479502.1	478	DRO_RS03330	658773	660209	+	hypothetical protein	WP_027479502.1	478
653	KDR_0650	660323	660607	+	hypothetical protein	94	E5E91_RS03345	660322	660606	+		hypothetical protein	WP_010887295.1	94	DRO_RS03335	660251	660535	+	hypothetical protein	WP_010887295.1	94
654	KDR_0651	660636	661541	-	Arginase	301	E5E91_RS03350	660635	661540	-	rocF	arginase	WP_010887296.1	301	DRO_RS03340	660564	661469	-	arginase	WP_010887296.1	301
655	KDR_0652	661633	662973	-	Na(+)/H(+) antiporter NhaP	446	E5E91_RS03355	661632	662972	-		sodium:proton antiporter	WP_010887297.1	446	DRO_RS03345	661561	662901	-	sodium:proton antiporter	WP_010887297.1	446
656	KDR_0653	663010	663540	-	hypothetical protein	176	E5E91_RS03360	663009	663539	-		GNAT family N-acetyltransferase	WP_010887298.1	176	DRO_RS03350	662938	663468	-	GNAT family N-acetyltransferase	WP_010887298.1	176
657	KDR_0654	663626	664582	-	hypothetical protein	318	E5E91_RS03365	663625	664581	-		alpha/beta hydrolase	WP_010887299.1	318	DRO_RS03355	663554	664510	-	alpha/beta hydrolase	WP_010887299.1	318
658	KDR_0655r	664636	666084	+	hypothetical protein	482	E5E91_RS03370	664644	666083	+		DUF839 domain-containing protein	WP_051618764.1	479	DRO_RS03360	664573	666012	+	DUF839 domain-containing protein	WP_051618764.1	479
659	KDR_0656	666198	667493	-	Proton/sodium-glutamate symport protein	431	E5E91_RS03375	666197	667492	-		cation:dicarboxylase symporter family transporter	WP_010887301.1	431	DRO_RS03365	666126	667421	-	cation:dicarboxylase symporter family transporter	WP_010887301.1	431
660	KDR_0657	667669	668349	+	hypothetical protein	226	E5E91_RS03380	667668	668501	+		alpha/beta hydrolase	WP_227141717.1	277	DRO_RS03370	667597	668265	+	alpha/beta hydrolase	WP_233668275.1	222
661	KDR_0658	668522	669460	-	putative metallo-hydrolase YflN	312	E5E91_RS03385	668520	669458	-		MBL fold metallo-hydrolase	WP_034349445.1	312	DRO_RS03375	668446	669384	-	MBL fold metallo-hydrolase	WP_034349445.1	312
662	KDR_0659	669665	670423	-	hypothetical protein	252	E5E91_RS03390	669663	670421	-	frnE	protein disulfide isomerase FrnE	WP_010887304.1	252	DRO_RS03380	669589	670347	-	protein disulfide isomerase FrnE	WP_010887304.1	252
663	KDR_0659n	670592	670972	+	hypothetical protein	126	E5E91_RS03395	670590	670970	+		helix-turn-helix transcriptional regulator	WP_081816008.1	126	DRO_RS03385	670516	670896	+	helix-turn-helix transcriptional regulator	WP_081816008.1	126
664	KDR_0660	670969	671394	+	hypothetical protein	141	E5E91_RS03400	670967	671392	+		type II toxin-antitoxin system VapC family toxin	WP_162177561.1	141	DRO_RS03390	670893	671318	+	type II toxin-antitoxin system VapC family toxin	WP_162177561.1	141
665	KDR_0661	671510	671764	+	hypothetical protein	84	E5E91_RS03405	671508	671762	+		MULTISPECIES: ribbon-helix-helix domain-containing protein	WP_010887306.1	84	DRO_RS03395	671434	671688	+	MULTISPECIES: ribbon-helix-helix domain-containing protein	WP_010887306.1	84
666	KDR_0662	671755	672102	+	Endoribonuclease MazF9	115	E5E91_RS03410	671753	672100	+		type II toxin-antitoxin system PemK/MazF family toxin	WP_010887307.1	115	DRO_RS03400	671679	672026	+	type II toxin-antitoxin system PemK/MazF family toxin	WP_010887307.1	115
667							E5E91_RS03415	672273	672680	+		phospholipase D-like domain-containing protein	WP_162177560.1	135	DRO_RS03405	672130	672606	+	phospholipase D-like domain-containing protein	WP_010887308.1	158
668							E5E91_RS03420	672677	673162	+		hypothetical protein	WP_162177559.1	161	DRO_RS03410	672603	673088	+	hypothetical protein	WP_162177559.1	161
669	KDR_0665	673161	673985	-	hypothetical protein	274	E5E91_RS03425	673159	673983	-		DUF4238 domain-containing protein	WP_081816007.1	274	DRO_RS03415	673085	673909	-	DUF4238 domain-containing protein	WP_081816007.1	274
670	KDR_0668	673985	677059	-	Carbamoyl-phosphate synthase large chain	1024	E5E91_RS03430	673983	677057	-	carB	carbamoyl-phosphate synthase large subunit	WP_010887313.1	1024	DRO_RS03420	673909	676983	-	carbamoyl-phosphate synthase large subunit	WP_010887313.1	1024
671	KDR_0669	677144	678004	+	hypothetical protein	286	E5E91_RS03435	677142	678002	+		phosphotransferase	WP_010887314.1	286	DRO_RS03425	677068	677928	+	phosphotransferase	WP_010887314.1	286
672	KDR_0670	678059	678475	-	hypothetical protein	138	E5E91_RS03440	678057	678473	-		VOC family protein	WP_027479499.1	138	DRO_RS03430	677983	678399	-	VOC family protein	WP_027479499.1	138
673	KDR_0671	678621	679775	+	putative N-succinyldiaminopimelate aminotransferase DapC	384	E5E91_RS03445	678619	679773	+		aminotransferase class I/II-fold pyridoxal phosphate-dependent enzyme	WP_027479498.1	384	DRO_RS03435	678545	679699	+	aminotransferase class I/II-fold pyridoxal phosphate-dependent enzyme	WP_027479498.1	384
674	KDR_0672	679821	680330	+	hypothetical protein	169	E5E91_RS03450	679819	680328	+		hypothetical protein	WP_010887317.1	169	DRO_RS03440	679745	680254	+	hypothetical protein	WP_010887317.1	169
675	KDR_0673	680466	680939	+	hypothetical protein	157	E5E91_RS03455	680464	680937	+		hypothetical protein	WP_027479497.1	157	DRO_RS03445	680390	680863	+	hypothetical protein	WP_027479497.1	157
676	KDR_0674	681188	682396	+	Argininosuccinate synthase	402	E5E91_RS03460	681186	682394	+		argininosuccinate synthase	WP_010887319.1	402	DRO_RS03450	681112	682320	+	argininosuccinate synthase	WP_010887319.1	402
677	KDR_0675	682398	682835	+	hypothetical protein	145	E5E91_RS03465	682396	682833	+		GNAT family N-acetyltransferase	WP_010887320.1	145	DRO_RS03455	682322	682759	+	GNAT family N-acetyltransferase	WP_010887320.1	145
678	KDR_0676	682832	683290	+	N-acetyltransferase Eis	152	E5E91_RS03470	682830	683288	+		GNAT family N-acetyltransferase	WP_010887321.1	152	DRO_RS03460	682756	683214	+	GNAT family N-acetyltransferase	WP_010887321.1	152
679	KDR_0677	683287	683796	+	hypothetical protein	169	E5E91_RS03475	683285	683794	+		GNAT family N-acetyltransferase	WP_051618762.1	169	DRO_RS03465	683211	683432	+	hypothetical protein	WP_233668276.1	73
680															DRO_RS03470	683429	683719	+	GNAT family N-acetyltransferase	WP_233668277.1	96
681	KDR_0678	683997	685412	+	Argininosuccinate lyase	471	E5E91_RS03480	683995	685410	+	argH	argininosuccinate lyase	WP_027479496.1	471	DRO_RS03475	683920	685335	+	argininosuccinate lyase	WP_027479496.1	471
682	KDR_0679	685434	685733	+	hypothetical protein	99	E5E91_RS03485	685432	685731	+		nucleotidyltransferase family protein	WP_010887324.1	99	DRO_RS03480	685357	685656	+	nucleotidyltransferase family protein	WP_010887324.1	99
683	KDR_0680	685684	686073	+	hypothetical protein	129	E5E91_RS03490	685721	686071	+		DUF86 domain-containing protein	WP_010887325.1	116	DRO_RS03485	685646	685996	+	DUF86 domain-containing protein	WP_010887325.1	116
684	KDR_0681	686111	686593	+	hypothetical protein	160	E5E91_RS03495	686109	686591	+		GNAT family N-acetyltransferase	WP_010887326.1	160	DRO_RS03490	686034	686516	+	GNAT family N-acetyltransferase	WP_010887326.1	160
685	KDR_0682	686732	687187	+	hypothetical protein	151	E5E91_RS03500	686730	687185	+		GNAT family N-acetyltransferase	WP_027479494.1	151	DRO_RS03495	686655	687110	+	GNAT family N-acetyltransferase	WP_027479494.1	151
686	KDR_0683	687222	687752	+	Amino-acid acetyltransferase	176	E5E91_RS03505	687220	687750	+		N-acetyltransferase	WP_010887328.1	176	DRO_RS03500	687145	687675	+	N-acetyltransferase	WP_010887328.1	176
687	KDR_0684	687916	689100	+	Carbamoyl-phosphate synthase small chain	394	E5E91_RS03510	687914	689098	+	carA	glutamine-hydrolyzing carbamoyl-phosphate synthase small subunit	WP_010887329.1	394	DRO_RS03505	687839	689023	+	glutamine-hydrolyzing carbamoyl-phosphate synthase small subunit	WP_010887329.1	394
688	KDR_0685	689442	691460	+	hypothetical protein	672	E5E91_RS03515	689440	691458	+		DUF11 domain-containing protein	WP_081816006.1	672	DRO_RS03510	689365	691383	+	DUF11 domain-containing protein	WP_081816006.1	672
689	KDR_0686	691596	694592	+	hypothetical protein	998	E5E91_RS03520	691594	694590	+		DUF11 domain-containing protein	WP_010887331.1	998	DRO_RS03515	691519	694515	+	DUF11 domain-containing protein	WP_010887331.1	998
690	KDR_0687a	694595	694921	+	hypothetical protein	108	E5E91_RS03525	694593	694919	+		hypothetical protein	WP_027479492.1	108	DRO_RS03520	694518	694844	+	hypothetical protein	WP_027479492.1	108
691	KDR_0687n	695391	695963	+	Transposase, partial	190	E5E91_RS03530	694959	695961	+		IS630 family transposase	WP_149357996.1	333	DRO_RS03525	694884	695886	+	IS630 family transposase	WP_149357996.1	333
692	KDR_0687b	695991	700640	+	hypothetical protein	1549	E5E91_RS03535	695989	700638	+		hypothetical protein	WP_227085997.1	1549	DRO_RS03530	695914	700563	+	hypothetical protein	WP_227085997.1	1549
693	KDR_0688	700641	703295	+	hypothetical protein	884	E5E91_RS03540	700717	703293	+		DUF11 domain-containing protein	WP_162177699.1	858	DRO_RS03535	700642	703218	+	DUF11 domain-containing protein	WP_162177699.1	858
694	KDR_0689	703455	704198	+	Uracil-DNA glycosylase	247	E5E91_RS03545	703453	704196	+		uracil-DNA glycosylase	WP_010887334.1	247	DRO_RS03540	703378	704121	+	uracil-DNA glycosylase	WP_010887334.1	247
695	KDR_0690	704215	705255	+	hypothetical protein	346	E5E91_RS03550	704213	705253	+		DNA topoisomerase IB	WP_010887335.1	346	DRO_RS03545	704138	705178	+	DNA topoisomerase IB	WP_010887335.1	346
696	KDR_0691	705260	706024	+	hypothetical protein	254	E5E91_RS03555	705258	706022	+		hypothetical protein	WP_010887336.1	254	DRO_RS03550	705183	705947	+	hypothetical protein	WP_010887336.1	254
697	KDR_0692	706274	706657	+	Nitrogen regulatory protein P-II	127	E5E91_RS03560	706272	706655	+		P-II family nitrogen regulator	WP_027480008.1	127	DRO_RS03555	706197	706580	+	P-II family nitrogen regulator	WP_027480008.1	127
698	KDR_0693	706654	707973	+	Ammonia channel	439	E5E91_RS03565	706694	707971	+		ammonium transporter	WP_027480007.1	425	DRO_RS03560	706619	707896	+	ammonium transporter	WP_027480007.1	425
699	KDR_0694	708322	708639	+	hypothetical protein	105	E5E91_RS03570	708320	708637	+		vacuolar type ATP synthase subunit	WP_010887339.1	105	DRO_RS03565	708263	708559	+	V-type ATP synthase subunit H	WP_231885323.1	98
700	KDR_0695	708648	710708	+	hypothetical protein	686	E5E91_RS03575	708634	710706	+		V-type ATP synthase subunit I	WP_010887340.1	690	DRO_RS03570	708556	710628	+	V-type ATP synthase subunit I	WP_010887340.1	690
701	KDR_0696	710727	711032	+	hypothetical protein	101	E5E91_RS03580	710725	711030	+		ATP synthase subunit K	WP_010887341.1	101	DRO_RS03575	710647	710952	+	ATP synthase subunit K	WP_010887341.1	101
702	KDR_0697	711035	711592	+	V-type ATP synthase subunit E	185	E5E91_RS03585	711033	711590	+		V-type ATP synthase subunit E	WP_010887342.1	185	DRO_RS03580	710955	711512	+	V-type ATP synthase subunit E	WP_010887342.1	185
703	KDR_0698	711609	712586	+	V-type ATP synthase subunit C	325	E5E91_RS03590	711607	712584	+		V-type ATPase subunit	WP_027480006.1	325	DRO_RS03585	711529	712506	+	V-type ATPase subunit	WP_027480006.1	325
704	KDR_0699	712583	712930	+	V-type ATP synthase subunit F	115	E5E91_RS03595	712611	712928	+		V-type ATP synthase subunit F	WP_187767771.1	105	DRO_RS03590	712533	712850	+	V-type ATP synthase subunit F	WP_187767771.1	105
705	KDR_0700	713026	714774	+	V-type ATP synthase alpha chain	582	E5E91_RS03600	713024	714772	+		V-type ATP synthase subunit A	WP_010887345.1	582	DRO_RS03595	712946	714694	+	V-type ATP synthase subunit A	WP_010887345.1	582
706	KDR_0701	714771	716186	+	V-type ATP synthase beta chain	471	E5E91_RS03605	714769	716184	+		V-type ATP synthase subunit B	WP_010887346.1	471	DRO_RS03600	714691	716106	+	V-type ATP synthase subunit B	WP_010887346.1	471
707	KDR_0702	716277	716951	+	V-type ATP synthase subunit D	224	E5E91_RS03610	716275	716949	+		V-type ATP synthase subunit D	WP_010887347.1	224	DRO_RS03605	716197	716871	+	V-type ATP synthase subunit D	WP_010887347.1	224
708	KDR_0703	717028	717486	+	hypothetical protein	152	E5E91_RS03615	717026	717484	+		cupin domain-containing protein	WP_010887348.1	152	DRO_RS03610	716948	717406	+	cupin domain-containing protein	WP_010887348.1	152
709	KDR_0704	717522	718103	+	hypothetical protein	193	E5E91_RS03620	717520	718101	+		HD domain-containing protein	WP_227085998.1	193	DRO_RS03615	717442	718023	+	HD domain-containing protein	WP_227085998.1	193
710	KDR_0705	718105	719031	-	hypothetical protein	308	E5E91_RS03625	718103	719029	-		endo alpha-1,4 polygalactosaminidase	WP_010887350.1	308	DRO_RS03620	718025	718951	-	endo alpha-1,4 polygalactosaminidase	WP_010887350.1	308
711	KDR_0706	719028	719786	-	hypothetical protein	252	E5E91_RS03630	719026	719784	-		hypothetical protein	WP_010887351.1	252	DRO_RS03625	718948	719706	-	hypothetical protein	WP_010887351.1	252
712	KDR_0707	719770	721926	-	hypothetical protein	718	E5E91_RS03635	719768	721924	-		hypothetical protein	WP_010887352.1	718	DRO_RS03630	719690	721846	-	hypothetical protein	WP_010887352.1	718
713	KDR_0708	722113	724305	-	hypothetical protein	730	E5E91_RS03640	722111	724303	-		hypothetical protein	WP_010887353.1	730	DRO_RS03635	722033	724225	-	hypothetical protein	WP_010887353.1	730
714	KDR_0709	724422	725318	-	dTDP-6-deoxy-L-talose 4-dehydrogenase (NAD(P)(+))	298	E5E91_RS03645	724420	725316	-		NAD(P)-dependent oxidoreductase	WP_162177698.1	298	DRO_RS03640	724342	725238	-	NAD(P)-dependent oxidoreductase	WP_162177698.1	298
715	KDR_0710	725333	726076	-	UTP--glucose-1-phosphate uridylyltransferase	247	E5E91_RS03650	725331	726074	-		nucleotidyltransferase family protein	WP_027480005.1	247	DRO_RS03645	725253	725996	-	nucleotidyltransferase family protein	WP_027480005.1	247
716	KDR_0711	726124	727158	-	GDP-6-deoxy-D-mannose reductase	344	E5E91_RS03655	726122	727156	-		NAD-dependent 4,6-dehydratase LegB	WP_010887356.1	344	DRO_RS03650	726044	727078	-	NAD-dependent 4,6-dehydratase LegB	WP_010887356.1	344
717	KDR_0712	727155	728639	-	hypothetical protein	494	E5E91_RS03660	727153	728637	-		hypothetical protein	WP_010887357.1	494	DRO_RS03655	727075	728556	-	hypothetical protein	WP_227096823.1	493
718	KDR_0713	728650	730188	-	D-inositol-3-phosphate glycosyltransferase	512	E5E91_RS03665	728648	730186	-	pelF	GT4 family glycosyltransferase PelF	WP_010887358.1	512	DRO_RS03660	728570	730108	-	GT4 family glycosyltransferase PelF	WP_010887358.1	512
719	KDR_0714	730442	731242	-	hypothetical protein	266	E5E91_RS03670	730440	731240	-		hypothetical protein	WP_010887359.1	266	DRO_RS03665	730362	731162	-	hypothetical protein	WP_010887359.1	266
720	KDR_0715	731246	731845	-	G/U mismatch-specific DNA glycosylase	199	E5E91_RS03675	731244	731843	-		mismatch-specific DNA-glycosylase	WP_010887360.1	199	DRO_RS03670	731166	731765	-	mismatch-specific DNA-glycosylase	WP_010887360.1	199
721	KDR_0716	731852	732448	-	Putative protein-methionine-sulfoxide reductase subunit YedZ1	198	E5E91_RS03680	731850	732446	-		sulfite oxidase-like oxidoreductase	WP_010887361.1	198	DRO_RS03675	731772	732368	-	sulfite oxidase-like oxidoreductase	WP_010887361.1	198
722	KDR_0717	732651	734006	-	putative cytosol aminopeptidase	451	E5E91_RS03685	732649	734004	-		leucyl aminopeptidase	WP_027480002.1	451	DRO_RS03680	732571	733926	-	leucyl aminopeptidase	WP_027480002.1	451
723	KDR_0718	734127	734477	+	Aspartate 1-decarboxylase	116	E5E91_RS03690	734113	734475	+		aspartate 1-decarboxylase	WP_010887363.1	120	DRO_RS03685	734035	734397	+	aspartate 1-decarboxylase	WP_010887363.1	120
724	KDR_0719	734619	735977	+	hypothetical protein	452	E5E91_RS03695	734617	735975	+		HD-GYP domain-containing protein	WP_010887364.1	452	DRO_RS03690	734539	735897	+	HD-GYP domain-containing protein	WP_010887364.1	452
725	KDR_0720	735982	736560	-	hypothetical protein	192	E5E91_RS03700	735980	736615	-		TetR/AcrR family transcriptional regulator	WP_227085999.1	211	DRO_RS03695	735902	736537	-	TetR/AcrR family transcriptional regulator	WP_227085999.1	211
726	KDR_0721	736616	736855	+	hypothetical protein	79	E5E91_RS03705	736614	736853	+		SRPBCC family protein	WP_197480504.1	79	DRO_RS03700	736536	736775	+	SRPBCC family protein	WP_197480504.1	79
727	KDR_0722	736852	737121	+	hypothetical protein	89	E5E91_RS03710	736850	737119	+		hypothetical protein	WP_010887367.1	89	DRO_RS03705	736772	737041	+	hypothetical protein	WP_010887367.1	89
728	KDR_0723	737259	739091	+	Maltodextrin glucosidase	610	E5E91_RS03715	737257	739089	+		alpha-amylase family glycosyl hydrolase	WP_034350387.1	610	DRO_RS03710	737179	739011	+	alpha-amylase family glycosyl hydrolase	WP_034350387.1	610
729	KDR_0724	739081	740934	-	hypothetical protein	617	E5E91_RS03720	739079	740932	-		hypothetical protein	WP_010887369.1	617	DRO_RS03715	739001	740854	-	hypothetical protein	WP_010887369.1	617
730	KDR_0726	741293	742531	+	hypothetical protein	412	E5E91_RS03725	741291	742529	+		hypothetical protein	WP_010887371.1	412	DRO_RS03720	741212	742450	+	hypothetical protein	WP_010887371.1	412
731	KDR_0727	742621	743040	+	NADH-quinone oxidoreductase subunit 15	139	E5E91_RS03730	742649	743038	+		NADH-quinone oxidoreductase subunit 15	WP_027480001.1	129	DRO_RS03725	742570	742959	+	NADH-quinone oxidoreductase subunit 15	WP_027480001.1	129
732	KDR_0728	743101	744012	-	Fructokinase	303	E5E91_RS03735	743099	744010	-		carbohydrate kinase	WP_010887373.1	303	DRO_RS03730	743020	743931	-	carbohydrate kinase	WP_010887373.1	303
733	KDR_0729	744098	744781	-	Phosphoglycolate phosphatase	227	E5E91_RS03740	744096	744779	-		HAD family hydrolase	WP_051618825.1	227	DRO_RS03735	743977	744696	-	HAD family hydrolase	WP_233668278.1	239
734	KDR_0730	744876	745631	+	Glucose 1-dehydrogenase 2	251	E5E91_RS03745	744874	745629	+		SDR family oxidoreductase	WP_010887375.1	251	DRO_RS03740	744791	745546	+	SDR family oxidoreductase	WP_010887375.1	251
735	KDR_0731	745635	746048	-	Response regulator rcp1	137	E5E91_RS03750	745633	746046	-		response regulator	WP_010887376.1	137	DRO_RS03745	745550	745963	-	response regulator	WP_010887376.1	137
736	KDR_0732	746177	746974	+	Imidazole glycerol phosphate synthase subunit HisF	265	E5E91_RS03755	746187	746972	+	hisF	imidazole glycerol phosphate synthase subunit HisF	WP_027480000.1	261	DRO_RS03750	746104	746889	+	imidazole glycerol phosphate synthase subunit HisF	WP_027480000.1	261
737	KDR_0733	747019	747675	+	Histidine biosynthesis bifunctional protein HisIE	218	E5E91_RS03760	747017	747673	+	hisIE	bifunctional phosphoribosyl-AMP cyclohydrolase/phosphoribosyl-ATP diphosphatase HisIE	WP_010887378.1	218	DRO_RS03755	746934	747590	+	bifunctional phosphoribosyl-AMP cyclohydrolase/phosphoribosyl-ATP diphosphatase HisIE	WP_010887378.1	218
738	KDR_0734	747679	747897	-	hypothetical protein	72	E5E91_RS03765	747677	747895	-		hypothetical protein	WP_027479999.1	72	DRO_RS03760	747594	747812	-	hypothetical protein	WP_027479999.1	72
739	KDR_0735	747969	748640	+	hypothetical protein	223	E5E91_RS03770	747967	748638	+		TetR/AcrR family transcriptional regulator	WP_034350382.1	223	DRO_RS03765	747884	748555	+	TetR/AcrR family transcriptional regulator	WP_034350382.1	223
740	KDR_0736m	748693	750177	+	TolC family protein	494	E5E91_RS03775	748691	750175	+		TolC family protein	WP_027479998.1	494	DRO_RS03770	748608	750092	+	TolC family protein	WP_027479998.1	494
741	KDR_0738	750180	751217	+	hypothetical protein	345	E5E91_RS03780	750178	751215	+		TolC family protein	WP_027479997.1	345	DRO_RS03775	750095	751132	+	TolC family protein	WP_027479997.1	345
742	KDR_0739	751271	752509	+	hypothetical protein	412	E5E91_RS03785	751251	752507	+		efflux RND transporter periplasmic adaptor subunit	WP_227086000.1	418	DRO_RS03780	751168	752424	+	efflux RND transporter periplasmic adaptor subunit	WP_227086000.1	418
743	KDR_0740	752739	756149	+	Multidrug resistance protein MdtB	1136	E5E91_RS03790	752737	756147	+		efflux RND transporter permease subunit	WP_010887385.1	1136	DRO_RS03785	752653	756063	+	efflux RND transporter permease subunit	WP_010887385.1	1136
744	KDR_0741	756340	756645	-	hypothetical protein	101	E5E91_RS03795	756338	756643	-		hypothetical protein	WP_027479995.1	101	DRO_RS03790	756254	756559	-	hypothetical protein	WP_027479995.1	101
745	KDR_0742	756776	757291	+	Arginine repressor	171	E5E91_RS03800	756816	757289	+	argR	arginine repressor	WP_027479994.1	157	DRO_RS03795	756732	757205	+	arginine repressor	WP_027479994.1	157
746	KDR_0743	757377	758054	-	Response regulator MprA	225	E5E91_RS03805	757375	758052	-		MULTISPECIES: response regulator transcription factor	WP_010887388.1	225	DRO_RS03800	757291	757968	-	MULTISPECIES: response regulator transcription factor	WP_010887388.1	225
747	KDR_0744	758189	759889	+	Adaptive-response sensory-kinase SasA	566	E5E91_RS03810	758334	759887	+		ATP-binding protein	WP_051618826.1	517	DRO_RS03805	758250	759803	+	ATP-binding protein	WP_051618826.1	517
748	KDR_0745	759984	761084	+	Putative serine protease HhoA	366	E5E91_RS03815	759982	761082	+		S1C family serine protease	WP_010887390.1	366	DRO_RS03810	759898	760998	+	S1C family serine protease	WP_010887390.1	366
749	KDR_0746	761164	761376	+	hypothetical protein	70	E5E91_RS03820	761162	761374	+		hypothetical protein	WP_027479993.1	70	DRO_RS03815	761078	761290	+	hypothetical protein	WP_027479993.1	70
750	KDR_0747	761442	762338	-	putative protein YphB	298	E5E91_RS03825	761440	762336	-		aldose 1-epimerase	WP_010887392.1	298	DRO_RS03820	761356	762252	-	aldose 1-epimerase	WP_010887392.1	298
751	KDR_0748	762335	763075	-	Putative TrmH family tRNA/rRNA methyltransferase	246	E5E91_RS03830	762333	763073	-	rlmB	23S rRNA (guanosine(2251)-2'-O)-methyltransferase RlmB	WP_010887393.1	246	DRO_RS03825	762249	762989	-	23S rRNA (guanosine(2251)-2'-O)-methyltransferase RlmB	WP_010887393.1	246
752	KDR_0749r	763126	763620	+	Na(+)/H(+) antiporter subunit E1	164	E5E91_RS03835	763130	763618	+		Na+/H+ antiporter subunit E	WP_034350378.1	162	DRO_RS03830	763046	763534	+	Na+/H+ antiporter subunit E	WP_034350378.1	162
753	KDR_0750	763691	766399	-	hypothetical protein	902	E5E91_RS03840	763689	766397	-		EAL domain-containing protein	WP_162177697.1	902	DRO_RS03835	763605	766313	-	EAL domain-containing protein	WP_162177697.1	902
754	KDR_0751	766726	767013	-	Cell division topological specificity factor	95	E5E91_RS03845	766724	767011	-	minE	cell division topological specificity factor MinE	WP_010887397.1	95	DRO_RS03840	766640	766927	-	cell division topological specificity factor MinE	WP_010887397.1	95
755	KDR_0752	767013	767819	-	Septum site-determining protein MinD	268	E5E91_RS03850	767011	767817	-	minD	septum site-determining protein MinD	WP_027479992.1	268	DRO_RS03845	766927	767733	-	septum site-determining protein MinD	WP_027479992.1	268
756	KDR_0753	767960	768649	+	hypothetical protein	229	E5E91_RS03855	767958	768647	+		DsbA family protein	WP_027479991.1	229	DRO_RS03850	767874	768563	+	DsbA family protein	WP_027479991.1	229
757	KDR_0754	768660	769121	+	disulfide formation protein	153	E5E91_RS03860	768658	769119	+		disulfide bond formation protein B	WP_010887400.1	153	DRO_RS03855	768574	769035	+	disulfide bond formation protein B	WP_010887400.1	153
758	KDR_0755	769269	769769	+	50S ribosomal protein L19	166	E5E91_RS03865	769267	769767	+	rplS	50S ribosomal protein L19	WP_010887401.1	166	DRO_RS03860	769183	769683	+	50S ribosomal protein L19	WP_010887401.1	166
759	KDR_0756	769840	770412	-	hypothetical protein	190	E5E91_RS03870	769838	770410	-	tsaB	tRNA (adenosine(37)-N6)-threonylcarbamoyltransferase complex dimerization subunit type 1 TsaB	WP_010887402.1	190	DRO_RS03865	769754	770326	-	tRNA (adenosine(37)-N6)-threonylcarbamoyltransferase complex dimerization subunit type 1 TsaB	WP_010887402.1	190
760	KDR_0757	770550	771683	+	Citrate synthase	377	E5E91_RS03875	770548	771681	+		citrate synthase	WP_027479989.1	377	DRO_RS03870	770464	771597	+	citrate synthase	WP_027479989.1	377
761	KDR_0758	771752	772579	-	hypothetical protein	275	E5E91_RS03880	771750	772577	-		DUF72 domain-containing protein	WP_010887404.1	275	DRO_RS03875	771666	772493	-	DUF72 domain-containing protein	WP_010887404.1	275
762	KDR_0759	772748	773803	+	Cell division protein ZapE	351	E5E91_RS03885	772746	773801	+		cell division protein ZapE	WP_010887405.1	351	DRO_RS03880	772662	773717	+	cell division protein ZapE	WP_010887405.1	351
763	KDR_0760	773852	774856	+	hypothetical protein	334	E5E91_RS03890	773829	774854	+		serine hydrolase	WP_010887406.1	341	DRO_RS03885	773745	774770	+	serine hydrolase	WP_010887406.1	341
764	KDR_0761	774959	775777	-	Bis(5'-nucleosyl)-tetraphosphatase, symmetrical	272	E5E91_RS03895	774957	775787	-		metallophosphatase family protein	WP_027479988.1	276	DRO_RS03890	774873	775703	-	metallophosphatase family protein	WP_027479988.1	276
765	KDR_0762	775876	776271	+	hypothetical protein	131	E5E91_RS03900	775874	776269	+		hypothetical protein	WP_010887408.1	131	DRO_RS03895	775790	776185	+	hypothetical protein	WP_010887408.1	131
766	KDR_0763	776324	776854	-	hypothetical protein	176	E5E91_RS03905	776322	776852	-		GNAT family N-acetyltransferase	WP_027479987.1	176	DRO_RS03900	776238	776768	-	GNAT family N-acetyltransferase	WP_027479987.1	176
767	KDR_0764	776994	777728	+	Octanoyltransferase	244	E5E91_RS03910	776992	777726	+	lipB	MULTISPECIES: lipoyl(octanoyl) transferase LipB	WP_017870512.1	244	DRO_RS03905	776908	777642	+	MULTISPECIES: lipoyl(octanoyl) transferase LipB	WP_017870512.1	244
768	KDR_0765	777783	778778	+	Lipoyl synthase	331	E5E91_RS03915	777781	778776	+	lipA	lipoyl synthase	WP_010887411.1	331	DRO_RS03910	777697	778692	+	lipoyl synthase	WP_010887411.1	331
769	KDR_0766	778902	780230	+	hypothetical protein	442	E5E91_RS03920	778900	780228	+		PQQ-binding-like beta-propeller repeat protein	WP_227086001.1	442	DRO_RS03915	778816	780144	+	PQQ-binding-like beta-propeller repeat protein	WP_227086001.1	442
770	KDR_0767	780257	780736	+	hypothetical protein	159	E5E91_RS03925	780237	780734	+		short-chain dehydrogenase	WP_010887413.1	165	DRO_RS03920	780171	780650	+	short-chain dehydrogenase	WP_231885322.1	159
771	KDR_0768	780764	782065	+	UDP-N-acetylmuramoyl-tripeptide--D-alanyl-D- alanine ligase	433	E5E91_RS03930	780762	782063	+		UDP-N-acetylmuramoyl-tripeptide--D-alanyl-D-alanine ligase	WP_010887414.1	433	DRO_RS03925	780678	781979	+	UDP-N-acetylmuramoyl-tripeptide--D-alanyl-D-alanine ligase	WP_010887414.1	433
772	KDR_0769	782100	782903	+	hypothetical protein	267	E5E91_RS03935	782098	782901	+		hypothetical protein	WP_010887415.1	267	DRO_RS03930	782014	782817	+	hypothetical protein	WP_010887415.1	267
773	KDR_0770	783184	784359	+	Cell division protein FtsA	391	E5E91_RS03940	783182	784357	+	pilM	type IV pilus assembly protein PilM	WP_010887416.1	391	DRO_RS03935	783097	784272	+	type IV pilus assembly protein PilM	WP_010887416.1	391
774	KDR_0771	784352	785068	+	hypothetical protein	238	E5E91_RS03945	784350	785066	+		hypothetical protein	WP_010887417.1	238	DRO_RS03940	784265	784981	+	hypothetical protein	WP_010887417.1	238
775	KDR_0772	785065	785724	+	hypothetical protein	219	E5E91_RS03950	785063	785722	+		type 4a pilus biogenesis protein PilO	WP_010887418.1	219	DRO_RS03945	784978	785637	+	type 4a pilus biogenesis protein PilO	WP_010887418.1	219
776	KDR_0773	785721	787628	+	hypothetical protein	635	E5E91_RS03955	785719	787626	+		hypothetical protein	WP_010887419.1	635	DRO_RS03950	785634	787541	+	hypothetical protein	WP_010887419.1	635
777	KDR_0774	788586	789854	+	putative type IV piliation system protein	422	E5E91_RS03960	788584	789852	+		hypothetical protein	WP_227086002.1	422	DRO_RS03955	788499	789767	+	hypothetical protein	WP_227086002.1	422
778	KDR_0775	790118	791266	+	Chorismate synthase	382	E5E91_RS03965	790116	791264	+	aroC	chorismate synthase	WP_010887421.1	382	DRO_RS03960	790031	791179	+	chorismate synthase	WP_010887421.1	382
779	KDR_0776	791274	791990	+	Shikimate kinase	238	E5E91_RS03970	791398	791988	+		shikimate kinase	WP_034350371.1	196	DRO_RS03965	791313	791903	+	shikimate kinase	WP_034350371.1	196
780	KDR_0777	792016	793029	+	3-dehydroquinate synthase	337	E5E91_RS03975	791975	793027	+	aroB	3-dehydroquinate synthase	WP_010887423.1	350	DRO_RS03970	791890	792942	+	3-dehydroquinate synthase	WP_010887423.1	350
781	KDR_0778	793178	793609	+	3-dehydroquinate dehydratase	143	E5E91_RS03980	793176	793607	+	aroQ	type II 3-dehydroquinate dehydratase	WP_010887424.1	143	DRO_RS03975	793091	793522	+	type II 3-dehydroquinate dehydratase	WP_010887424.1	143
782	KDR_0779	793606	794583	+	hypothetical protein	325	E5E91_RS03985	793604	794581	+		alpha/beta hydrolase-fold protein	WP_027479984.1	325	DRO_RS03980	793519	794496	+	alpha/beta hydrolase-fold protein	WP_027479984.1	325
783	KDR_0780	794623	794901	+	hypothetical protein	92	E5E91_RS03990	794621	794899	+		hypothetical protein	WP_010887426.1	92	DRO_RS03985	794536	794814	+	hypothetical protein	WP_010887426.1	92
784	KDR_0781	795063	795731	+	Alkaline phosphatase synthesis transcriptional regulatory protein PhoP	222	E5E91_RS03995	795061	795729	+		response regulator transcription factor	WP_010887427.1	222	DRO_RS03990	794976	795644	+	response regulator transcription factor	WP_010887427.1	222
785	KDR_0782	795804	796709	+	putative aminopeptidase	301	E5E91_RS04000	795802	796707	+		P1 family peptidase	WP_027479983.1	301	DRO_RS03995	795717	796622	+	P1 family peptidase	WP_027479983.1	301
786	KDR_0783	796719	797186	+	RNA pyrophosphohydrolase	155	E5E91_RS04005	796717	797184	+		NUDIX hydrolase	WP_010887429.1	155	DRO_RS04000	796632	797099	+	NUDIX hydrolase	WP_010887429.1	155
787	KDR_0784	797239	797706	+	NADH pyrophosphatase	155	E5E91_RS04010	797255	797704	+		NUDIX domain-containing protein	WP_227086003.1	149	DRO_RS04005	797170	797619	+	NUDIX domain-containing protein	WP_227086003.1	149
788	KDR_0785r	797690	797989	-	hypothetical protein	99	E5E91_RS04015	797688	797987	-		GNAT family N-acetyltransferase	WP_227086004.1	99	DRO_RS04010	797603	797902	-	GNAT family N-acetyltransferase	WP_227086004.1	99
789	KDR_0786	798470	799243	+	hypothetical protein	257	E5E91_RS04020	798468	799241	+		uroporphyrinogen-III synthase	WP_010887432.1	257	DRO_RS04015	798383	799156	+	uroporphyrinogen-III synthase	WP_010887432.1	257
790	KDR_0787	799264	799977	+	hypothetical protein	237	E5E91_RS04025	799274	799975	+		S4 domain-containing protein	WP_027479982.1	233	DRO_RS04020	799189	799890	+	S4 domain-containing protein	WP_027479982.1	233
791	KDR_0788	800048	801196	-	Leu/Ile/Val-binding protein	382	E5E91_RS04030	800046	801194	-		branched-chain amino acid ABC transporter substrate-binding protein	WP_027479981.1	382	DRO_RS04025	799961	801109	-	branched-chain amino acid ABC transporter substrate-binding protein	WP_027479981.1	382
792	KDR_0789	801388	802341	+	Cysteine synthase	317	E5E91_RS04035	801386	802339	+	cysK	cysteine synthase A	WP_010887435.1	317	DRO_RS04030	801301	802254	+	cysteine synthase A	WP_010887435.1	317
793	KDR_0790	802531	804210	+	Glycerol-3-phosphate acyltransferase	559	E5E91_RS04040	802529	804208	+		glycerol-3-phosphate acyltransferase	WP_010887436.1	559	DRO_RS04035	802444	804123	+	glycerol-3-phosphate acyltransferase	WP_010887436.1	559
794	KDR_0791	804377	805249	+	2-succinyl-6-hydroxy-2, 4-cyclohexadiene-1-carboxylate synthase	290	E5E91_RS04045	804375	805247	+		alpha/beta hydrolase	WP_027479980.1	290	DRO_RS04040	804290	805162	+	alpha/beta hydrolase	WP_027479980.1	290
795	KDR_0792	805319	806713	-	putative FMN/FAD exporter YeeO	464	E5E91_RS04050	805317	806711	-		MATE family efflux transporter	WP_010887438.1	464	DRO_RS04045	805232	806626	-	MATE family efflux transporter	WP_010887438.1	464
796	KDR_0793	806733	807281	-	putative protein YyaP	182	E5E91_RS04055	806731	807279	-		dihydrofolate reductase family protein	WP_010887439.1	182	DRO_RS04050	806646	807194	-	dihydrofolate reductase family protein	WP_010887439.1	182
797	KDR_0794	807370	808659	-	[LysW]-aminoadipate semialdehyde transaminase	429	E5E91_RS04060	807368	808657	-		aspartate aminotransferase family protein	WP_034350363.1	429	DRO_RS04055	807283	808572	-	aspartate aminotransferase family protein	WP_034350363.1	429
798	KDR_0795	808752	809387	-	hypothetical protein	211	E5E91_RS04065	808750	809385	-		hypothetical protein	WP_010887441.1	211	DRO_RS04060	808665	809300	-	hypothetical protein	WP_010887441.1	211
799	KDR_0796	809391	809951	-	hypothetical protein	186	E5E91_RS04070	809389	809949	-		GNAT family N-acetyltransferase	WP_010887442.1	186	DRO_RS04065	809304	809864	-	GNAT family N-acetyltransferase	WP_010887442.1	186
800	KDR_0797	810007	810576	-	hypothetical protein	189	E5E91_RS04075	810005	810574	-		GNAT family N-acetyltransferase	WP_027479979.1	189	DRO_RS04070	809920	810489	-	GNAT family N-acetyltransferase	WP_027479979.1	189
801	KDR_0798	810527	811117	-	hypothetical protein	196	E5E91_RS04080	810525	811112	-		GNAT family N-acetyltransferase	WP_051618823.1	195	DRO_RS04075	810440	811027	-	GNAT family N-acetyltransferase	WP_051618823.1	195
802	KDR_0799	811242	812354	+	Glucose--fructose oxidoreductase	370	E5E91_RS04085	811240	812352	+		Gfo/Idh/MocA family oxidoreductase	WP_027479977.1	370	DRO_RS04080	811155	812267	+	Gfo/Idh/MocA family oxidoreductase	WP_027479977.1	370
803	KDR_0800	812613	812795	-	hypothetical protein	60	E5E91_RS04090	812611	812793	-		hypothetical protein	WP_010887446.1	60	DRO_RS04085	812526	812708	-	hypothetical protein	WP_010887446.1	60
804	KDR_0801	812845	814077	-	Lycopene beta cyclase	410	E5E91_RS04095	812843	814075	-		lycopene cyclase family protein	WP_010887447.1	410	DRO_RS04090	812758	813990	-	lycopene cyclase family protein	WP_010887447.1	410
805	KDR_0802m	814163	814903	-	anti-sigma facotr	246	E5E91_RS04100	814161	814901	-		anti-sigma factor	WP_027479976.1	246	DRO_RS04095	814076	814816	-	anti-sigma factor	WP_027479976.1	246
806	KDR_0804	814900	815748	-	hypothetical protein	282	E5E91_RS04105	814898	815746	-		sigma factor	WP_010887450.1	282	DRO_RS04100	814813	815661	-	sigma factor	WP_010887450.1	282
807	KDR_0805	815994	816314	+	Sec-independent protein translocase protein TatA	106	E5E91_RS04110	815992	816312	+		twin-arginine translocase TatA/TatE family subunit	WP_027479975.1	106	DRO_RS04105	815907	816227	+	twin-arginine translocase TatA/TatE family subunit	WP_027479975.1	106
808	KDR_0806	816355	817167	+	Sec-independent protein translocase protein TatC	270	E5E91_RS04115	816353	817165	+	tatC	twin-arginine translocase subunit TatC	WP_010887452.1	270	DRO_RS04110	816268	817080	+	twin-arginine translocase subunit TatC	WP_010887452.1	270
809	KDR_0807	817309	818232	+	Phosphatidylglycerol--prolipoprotein diacylglyceryl transferase	307	E5E91_RS04120	817307	818230	+		prolipoprotein diacylglyceryl transferase	WP_034350359.1	307	DRO_RS04115	817213	818136	+	prolipoprotein diacylglyceryl transferase	WP_034350359.1	307
810	KDR_0808	818371	819825	+	Bifunctional protein GlmU	484	E5E91_RS04125	818369	819823	+	glmU	bifunctional UDP-N-acetylglucosamine diphosphorylase/glucosamine-1-phosphate N-acetyltransferase GlmU	WP_027479974.1	484	DRO_RS04120	818275	819729	+	bifunctional UDP-N-acetylglucosamine diphosphorylase/glucosamine-1-phosphate N-acetyltransferase GlmU	WP_027479974.1	484
811	KDR_0809	819968	820852	+	hypothetical protein	294	E5E91_RS04130	819966	820850	+		UbiA family prenyltransferase	WP_027479973.1	294	DRO_RS04125	819872	820756	+	UbiA family prenyltransferase	WP_027479973.1	294
812	KDR_0810	820849	822204	+	1-hydroxycarotenoid 3,4-desaturase	451	E5E91_RS04135	820847	822202	+		NAD(P)/FAD-dependent oxidoreductase	WP_227086005.1	451	DRO_RS04130	820753	822108	+	NAD(P)/FAD-dependent oxidoreductase	WP_227086005.1	451
813	KDR_0811	822259	822603	-	hypothetical protein	114	E5E91_RS04140	822257	822601	-		DMT family protein	WP_010887457.1	114	DRO_RS04135	822163	822507	-	DMT family protein	WP_010887457.1	114
814	KDR_0812	822765	824540	-	hypothetical protein	591	E5E91_RS04145	822763	824538	-		S8 family serine peptidase	WP_010887458.1	591	DRO_RS04140	822667	824442	-	S8 family serine peptidase	WP_010887458.1	591
815	KDR_0813	824892	826463	-	1-pyrroline-5-carboxylate dehydrogenase 2	523	E5E91_RS04150	824890	826461	-	pruA	L-glutamate gamma-semialdehyde dehydrogenase	WP_010887459.1	523	DRO_RS04145	824794	826365	-	L-glutamate gamma-semialdehyde dehydrogenase	WP_010887459.1	523
816	KDR_0814	826923	827855	-	Proline dehydrogenase	310	E5E91_RS04155	826921	827853	-		proline dehydrogenase	WP_010887460.1	310	DRO_RS04150	826825	827757	-	proline dehydrogenase	WP_010887460.1	310
817	KDR_0815	827899	828615	-	HTH-type transcriptional repressor RspR	238	E5E91_RS04160	827897	828613	-		GntR family transcriptional regulator	WP_051618822.1	238	DRO_RS04155	827801	828517	-	GntR family transcriptional regulator	WP_051618822.1	238
818	KDR_0816	828680	829144	-	Protein MgtC	154	E5E91_RS04165	828678	829142	-		MgtC/SapB family protein	WP_010887462.1	154	DRO_RS04160	828582	829046	-	MgtC/SapB family protein	WP_010887462.1	154
819	KDR_0817	829193	829540	-	hypothetical protein	115	E5E91_RS04170	829191	829604	-		hypothetical protein	WP_010887463.1	137	DRO_RS04165	829095	829442	-	hypothetical protein	WP_027479972.1	115
820	KDR_0818r	829802	830194	-	hypothetical protein	130	E5E91_RS04175	829800	830192	-		hypothetical protein	WP_027479971.1	130	DRO_RS04170	829704	830096	-	hypothetical protein	WP_027479971.1	130
821	KDR_0819	830383	831117	+	DNA repair protein RecO	244	E5E91_RS04180	830381	831115	+	recO	DNA repair protein RecO	WP_010887465.1	244	DRO_RS04175	830285	831019	+	DNA repair protein RecO	WP_010887465.1	244
822	KDR_0820	831286	831684	-	hypothetical protein	132	E5E91_RS04185	831284	831682	-		hypothetical protein	WP_010887466.1	132	DRO_RS04180	831188	831586	-	hypothetical protein	WP_010887466.1	132
823	KDR_0821	831700	832605	-	Acetyl esterase	301	E5E91_RS04190	831698	832594	-		alpha/beta hydrolase	WP_034350357.1	298	DRO_RS04185	831602	832498	-	alpha/beta hydrolase	WP_034350357.1	298
824	KDR_0822	832841	833581	-	3-oxoacyl-[acyl-carrier-protein] reductase FabG	246	E5E91_RS04195	832839	833579	-		SDR family oxidoreductase	WP_027479969.1	246	DRO_RS04190	832743	833483	-	SDR family oxidoreductase	WP_027479969.1	246
825	KDR_0823	833676	834515	+	Polyphosphate glucokinase	279	E5E91_RS04200	833674	834513	+		ROK family protein	WP_010887469.1	279	DRO_RS04195	833578	834447	+	ROK family protein	WP_233668279.1	289
826	KDR_0824	834617	835822	+	Aminodeoxyfutalosine deaminase	401	E5E91_RS04205	834615	835820	+		amidohydrolase family protein	WP_051618821.1	401	DRO_RS04200	834518	835723	+	amidohydrolase family protein	WP_051618821.1	401
827	KDR_0825	835878	836099	+	50S ribosomal protein L31	73	E5E91_RS04210	835876	836097	+	rpmE	MULTISPECIES: 50S ribosomal protein L31	WP_010887471.1	73	DRO_RS04205	835779	836000	+	MULTISPECIES: 50S ribosomal protein L31	WP_010887471.1	73
828	KDR_0826	836220	837236	-	Bifunctional oligoribonuclease and PAP phosphatase NrnA	338	E5E91_RS04215	836218	837234	-		bifunctional oligoribonuclease/PAP phosphatase NrnA	WP_010887472.1	338	DRO_RS04210	836120	837136	-	bifunctional oligoribonuclease/PAP phosphatase NrnA	WP_010887472.1	338
829	KDR_0827	837319	837954	+	hypothetical protein	211	E5E91_RS04220	837317	837952	+		HAD family phosphatase	WP_010887473.1	211	DRO_RS04215	837219	837854	+	HAD family phosphatase	WP_010887473.1	211
830	KDR_0828	838553	839842	+	Isocitrate lyase	429	E5E91_RS04225	838551	839840	+	aceA	isocitrate lyase	WP_027479968.1	429	DRO_RS04220	838453	839742	+	isocitrate lyase	WP_027479968.1	429
831	KDR_0829	839998	840861	+	hypothetical protein	287	E5E91_RS04230	839996	840859	+		PD40 domain-containing protein	WP_027479967.1	287	DRO_RS04225	839898	840761	+	PD40 domain-containing protein	WP_027479967.1	287
832	KDR_0830	840872	841714	-	Cyclic nucleotide-gated potassium channel	280	E5E91_RS04235	840870	841712	-		ion transporter	WP_010887476.1	280	DRO_RS04230	840772	841614	-	ion transporter	WP_010887476.1	280
833	KDR_0831	841774	842208	-	hypothetical protein	144	E5E91_RS04240	841772	842206	-		hypothetical protein	WP_010887477.1	144	DRO_RS04235	841674	842108	-	hypothetical protein	WP_010887477.1	144
834	KDR_0832	842352	843224	+	Protein YeeZ	290	E5E91_RS04245	842350	843222	+		SDR family oxidoreductase	WP_010887478.1	290	DRO_RS04240	842252	843124	+	SDR family oxidoreductase	WP_010887478.1	290
835	KDR_0832n	843226	843402	+	hypothetical protein	58	E5E91_RS04250	843224	843400	+		hypothetical protein	WP_165439354.1	58	DRO_RS04245	843126	843302	+	hypothetical protein	WP_165439354.1	58
836	KDR_0833	843471	844376	+	hypothetical protein	301	E5E91_RS04255	843469	844374	+		histone deacetylase	WP_010887479.1	301	DRO_RS04250	843371	844276	+	histone deacetylase	WP_010887479.1	301
837	KDR_0834	844550	845191	+	Transcriptional regulator LdrP	213	E5E91_RS04260	844548	845189	+		cyclic nucleotide-binding domain-containing protein	WP_010887480.1	213	DRO_RS04255	844450	845091	+	cyclic nucleotide-binding domain-containing protein	WP_010887480.1	213
838	KDR_0835r	845275	846372	-	IS1 transposase	365	E5E91_RS04265	845273	846370	-		IS1 transposase	WP_197480503.1	365	DRO_RS04260	845175	846272	-	IS1 transposase	WP_197480503.1	365
839	KDR_0836	846499	847548	+	DNA double-strand break repair nuclease NurA	349	E5E91_RS04270	846497	847546	+		DNA double-strand break repair nuclease NurA	WP_010887482.1	349	DRO_RS04265	846399	847448	+	DNA double-strand break repair nuclease NurA	WP_010887482.1	349
840	KDR_0837	847545	849401	+	hypothetical protein	618	E5E91_RS04275	847591	849399	+		ATP-binding protein	WP_034349776.1	602	DRO_RS04270	847493	849301	+	ATP-binding protein	WP_034349776.1	602
841	KDR_0838	849483	850064	+	hypothetical protein	193	E5E91_RS04280	849481	850062	+		hypothetical protein	WP_162177601.1	193	DRO_RS04275	849383	849964	+	hypothetical protein	WP_162177601.1	193
842	KDR_0839	850054	850593	+	hypothetical protein	179	E5E91_RS04285	850052	850591	+		hypothetical protein	WP_010887485.1	179	DRO_RS04280	849954	850493	+	hypothetical protein	WP_010887485.1	179
843	KDR_0840	850563	851996	-	HTH-type transcriptional regulatory protein GabR	477	E5E91_RS04290	850561	851994	-		PLP-dependent aminotransferase family protein	WP_010887486.1	477	DRO_RS04285	850463	851896	-	PLP-dependent aminotransferase family protein	WP_010887486.1	477
844	KDR_0841	852137	852655	+	Putative metal-dependent hydrolase YfiT	172	E5E91_RS04295	852135	852653	+		putative metal-dependent hydrolase	WP_010887487.1	172	DRO_RS04290	852037	852555	+	putative metal-dependent hydrolase	WP_010887487.1	172
845	KDR_0842	852652	853239	+	hypothetical protein	195	E5E91_RS04300	852650	853237	+	nimA	5-nitroimidazole antibiotic resistance protein NimA	WP_010887488.1	195	DRO_RS04295	852552	853139	+	5-nitroimidazole antibiotic resistance protein NimA	WP_010887488.1	195
846	KDR_0843	853318	854220	-	hypothetical protein	300	E5E91_RS04305	853316	854218	-		transglutaminase family protein	WP_010887489.1	300	DRO_RS04300	853218	854120	-	transglutaminase family protein	WP_010887489.1	300
847	KDR_0844	854365	856395	+	hypothetical protein	676	E5E91_RS04310	854363	856393	+		DUF255 domain-containing protein	WP_027479701.1	676	DRO_RS04305	854265	856295	+	DUF255 domain-containing protein	WP_027479701.1	676
848	KDR_0845	856842	857522	-	Ribose-5-phosphate isomerase A	226	E5E91_RS04315	856840	857520	-	rpiA	ribose 5-phosphate isomerase A	WP_010887491.1	226	DRO_RS04310	856742	857422	-	ribose 5-phosphate isomerase A	WP_010887491.1	226
849	KDR_0846	857522	858049	-	Putative peroxiredoxin	175	E5E91_RS04320	857520	858047	-		peroxiredoxin	WP_010887492.1	175	DRO_RS04315	857422	857949	-	peroxiredoxin	WP_010887492.1	175
850	KDR_0847	858067	858486	-	Putative esterase	139	E5E91_RS04325	858065	858484	-		PaaI family thioesterase	WP_027479700.1	139	DRO_RS04320	857967	858386	-	PaaI family thioesterase	WP_027479700.1	139
851	KDR_0848	858547	859674	-	hypothetical protein	375	E5E91_RS04330	858545	859672	-		M23 family metallopeptidase	WP_010887494.1	375	DRO_RS04325	858447	859574	-	M23 family metallopeptidase	WP_010887494.1	375
852	KDR_0849	859671	860171	-	hypothetical protein	166	E5E91_RS04335	859669	860169	-		hypothetical protein	WP_034349654.1	166	DRO_RS04330	859571	860071	-	hypothetical protein	WP_034349654.1	166
853	KDR_0850	860223	860540	-	hypothetical protein	105	E5E91_RS04340	860221	860538	-		hypothetical protein	WP_010887496.1	105	DRO_RS04335	860123	860440	-	hypothetical protein	WP_010887496.1	105
854	KDR_0851	860522	861463	-	4-hydroxybenzoate polyprenyltransferase, mitochondrial	313	E5E91_RS04345	860520	861416	-	ubiA	putative 4-hydroxybenzoate polyprenyltransferase	WP_027479699.1	298	DRO_RS04340	860422	861318	-	putative 4-hydroxybenzoate polyprenyltransferase	WP_027479699.1	298
855	KDR_0852r	862176	862292	-	hypothetical protein	38
856	KDR_0853	862420	863010	-	Mutual gliding-motility protein MglA	196	E5E91_RS04360	862418	863008	-		ADP-ribosylation factor-like protein	WP_010887499.1	196	DRO_RS04355	862320	862910	-	ADP-ribosylation factor-like protein	WP_010887499.1	196
857	KDR_0854	863126	863611	-	hypothetical protein	161	E5E91_RS04365	863124	863609	-		roadblock/LC7 domain-containing protein	WP_010887500.1	161	DRO_RS04360	863026	863511	-	roadblock/LC7 domain-containing protein	WP_010887500.1	161
858	KDR_0854n	863710	864933	+	IS4 family transposase IS2621	408
859	KDR_0855	864997	866925	+	hypothetical protein	642	E5E91_RS04370	863710	865596	+		phosphodiester glycosidase family protein	WP_051618866.1	628	DRO_RS04365	863612	865498	+	phosphodiester glycosidase family protein	WP_051618866.1	628
860	KDR_0856	866942	867520	-	DNA polymerase III PolC-type	192	E5E91_RS04375	865613	866191	-		exonuclease domain-containing protein	WP_051618862.1	192	DRO_RS04370	865515	866093	-	exonuclease domain-containing protein	WP_051618862.1	192
861	KDR_0857	867713	868762	+	hypothetical protein	349	E5E91_RS04380	866333	867433	+		CPBP family intramembrane metalloprotease	WP_162177600.1	366	DRO_RS04375	866235	867335	+	CPBP family intramembrane metalloprotease	WP_162177600.1	366
862	KDR_0858	868827	869630	+	hypothetical protein	267	E5E91_RS04385	867498	868301	+		hypothetical protein	WP_227086006.1	267	DRO_RS04380	867400	868203	+	hypothetical protein	WP_227086006.1	267
863	KDR_0859	869663	870145	+	4-hydroxy-4-methyl-2-oxoglutarate aldolase	160	E5E91_RS04390	868334	868816	+	rraA	ribonuclease E activity regulator RraA	WP_010887505.1	160	DRO_RS04385	868236	868718	+	ribonuclease E activity regulator RraA	WP_010887505.1	160
864	KDR_0860	870186	871364	+	Adaptive-response sensory-kinase SasA	392	E5E91_RS04395	868857	870035	+		HAMP domain-containing histidine kinase	WP_010887506.1	392	DRO_RS04390	868759	869937	+	HAMP domain-containing histidine kinase	WP_010887506.1	392
865	KDR_0861	871628	873274	-	Phytoene desaturase (lycopene-forming)	548	E5E91_RS04400	870299	871945	-	crtI	phytoene desaturase family protein	WP_010887507.1	548	DRO_RS04395	870201	871847	-	phytoene desaturase family protein	WP_010887507.1	548
866	KDR_0862	873375	874301	-	15-cis-phytoene synthase	308	E5E91_RS04405	872046	872972	-		phytoene/squalene synthase family protein	WP_162177599.1	308	DRO_RS04400	871948	872874	-	phytoene/squalene synthase family protein	WP_162177599.1	308
867	KDR_0863	874524	875369	+	hypothetical protein	281	E5E91_RS04410	873195	874040	+		phage holin family protein	WP_034349651.1	281	DRO_RS04405	873097	873942	+	phage holin family protein	WP_034349651.1	281
868	KDR_0864	875371	876252	+	`	293	E5E91_RS04415	874042	874923	+		hypothetical protein	WP_010887510.1	293	DRO_RS04410	873944	874825	+	hypothetical protein	WP_010887510.1	293
869	KDR_0865	876346	876744	+	Zinc-specific metallo-regulatory protein	132	E5E91_RS04420	875017	875415	+		transcriptional repressor	WP_010887511.1	132	DRO_RS04415	874918	875316	+	transcriptional repressor	WP_010887511.1	132
870	KDR_0866	876757	877851	-	D-inositol-3-phosphate glycosyltransferase	364	E5E91_RS04425	875428	876522	-		glycosyltransferase family 4 protein	WP_010887512.1	364	DRO_RS04420	875329	876423	-	glycosyltransferase family 4 protein	WP_010887512.1	364
871	KDR_0867	877844	878743	-	Bifunctional protein FolD protein	299	E5E91_RS04430	876515	877414	-		bifunctional 5,10-methylenetetrahydrofolate dehydrogenase/5,10-methenyltetrahydrofolate cyclohydrolase	WP_010887513.1	299	DRO_RS04425	876416	877315	-	bifunctional 5,10-methylenetetrahydrofolate dehydrogenase/5,10-methenyltetrahydrofolate cyclohydrolase	WP_010887513.1	299
872	KDR_0868	878751	880283	-	Bifunctional purine biosynthesis protein PurH	510	E5E91_RS04435	877422	878954	-	purH	bifunctional phosphoribosylaminoimidazolecarboxamide formyltransferase/IMP cyclohydrolase	WP_027479694.1	510	DRO_RS04430	877323	878855	-	bifunctional phosphoribosylaminoimidazolecarboxamide formyltransferase/IMP cyclohydrolase	WP_027479694.1	510
873	KDR_0869r	880502	881080	-	hypothetical protein	192	E5E91_RS04440	879173	879751	-		hypothetical protein	WP_027479693.1	192	DRO_RS04435	879074	879652	-	hypothetical protein	WP_027479693.1	192
874	KDR_0871	881321	881920	+	hypothetical protein	199	E5E91_RS04445	879992	880591	+		hypothetical protein	WP_010887516.1	199	DRO_RS04440	879893	880492	+	hypothetical protein	WP_010887516.1	199
875	KDR_0872	881924	882928	-	Homoserine O-acetyltransferase	334	E5E91_RS04450	880595	881599	-		alpha/beta fold hydrolase family protein	WP_010887517.1	334	DRO_RS04445	880496	881500	-	alpha/beta fold hydrolase family protein	WP_010887517.1	334
876	KDR_0873	882925	884259	-	O-acetyl-L-homoserine sulfhydrylase 1	444	E5E91_RS04455	881596	882930	-		O-acetylhomoserine aminocarboxypropyltransferase/cysteine synthase	WP_187767762.1	444	DRO_RS04450	881497	882831	-	O-acetylhomoserine aminocarboxypropyltransferase/cysteine synthase	WP_187767762.1	444
877	KDR_0874	884878	885609	-	hypothetical protein	243	E5E91_RS04465	883549	884280	-		hypothetical protein	WP_010887519.1	243	DRO_RS04460	883450	884181	-	hypothetical protein	WP_010887519.1	243
878	KDR_0875	885761	887137	-	Aminopeptidase N	458	E5E91_RS04470	884432	885808	-		M1 family metallopeptidase	WP_051618861.1	458	DRO_RS04465	884333	885709	-	M1 family metallopeptidase	WP_051618861.1	458
879	KDR_0876	887176	887649	-	hypothetical protein	157	E5E91_RS04475	885847	886320	-		NUDIX hydrolase	WP_010887521.1	157	DRO_RS04470	885748	886221	-	NUDIX hydrolase	WP_010887521.1	157
880	KDR_0877	887772	888116	+	hypothetical protein	114	E5E91_RS04480	886443	886787	+		hypothetical protein	WP_010887522.1	114	DRO_RS04475	886344	886688	+	hypothetical protein	WP_010887522.1	114
881	KDR_0878	888183	888725	-	Orotate phosphoribosyltransferase	180	E5E91_RS04485	886854	887396	-		adenine phosphoribosyltransferase	WP_010887523.1	180	DRO_RS04480	886755	887297	-	adenine phosphoribosyltransferase	WP_010887523.1	180
882	KDR_0879	888969	889073	+	hypothetical protein	34
883	KDR_0880	889070	891514	+	Na(+)/H(+) antiporter subunit A	814	E5E91_RS04490	887741	890185	+		DUF4040 domain-containing protein	WP_010887525.1	814	DRO_RS04485	887642	890086	+	DUF4040 domain-containing protein	WP_010887525.1	814
884	KDR_0881	891511	892050	+	hypothetical protein	179	E5E91_RS04495	890182	890721	+		Na(+)/H(+) antiporter subunit B	WP_010887526.1	179	DRO_RS04490	890083	890622	+	Na(+)/H(+) antiporter subunit B	WP_010887526.1	179
885	KDR_0882	892050	892499	+	hypothetical protein	149	E5E91_RS04500	890721	891170	+		NADH-quinone oxidoreductase subunit K	WP_010887527.1	149	DRO_RS04495	890622	891071	+	NADH-quinone oxidoreductase subunit K	WP_010887527.1	149
886	KDR_0883	892496	894136	+	Na(+)/H(+) antiporter subunit D	546	E5E91_RS04505	891167	892807	+		NADH dehydrogenase	WP_081816057.1	546	DRO_RS04500	891068	892708	+	NADH dehydrogenase	WP_081816057.1	546
887	KDR_0884	894133	894642	+	Na(+)/H(+) antiporter subunit E	169	E5E91_RS04510	892804	893313	+		Na+/H+ antiporter subunit E	WP_010887529.1	169	DRO_RS04505	892705	893214	+	Na+/H+ antiporter subunit E	WP_010887529.1	169
888	KDR_0885	894639	894899	+	Na(+)/H(+) antiporter subunit F	86	E5E91_RS04515	893310	893570	+		monovalent cation/H+ antiporter complex subunit F	WP_010887530.1	86	DRO_RS04510	893211	893471	+	monovalent cation/H+ antiporter complex subunit F	WP_010887530.1	86
889	KDR_0886	894899	895306	+	hypothetical protein	135	E5E91_RS04520	893570	893977	+	mnhG	monovalent cation/H(+) antiporter subunit G	WP_010887531.1	135	DRO_RS04515	893471	893878	+	monovalent cation/H(+) antiporter subunit G	WP_010887531.1	135
890	KDR_0887	895369	895686	-	hypothetical protein	105	E5E91_RS04525	894040	894357	-		hypothetical protein	WP_027479691.1	105	DRO_RS04520	893941	894258	-	hypothetical protein	WP_027479691.1	105
891	KDR_0888	895817	896578	+	hypothetical protein	253	E5E91_RS04530	894488	895249	+		LysM peptidoglycan-binding domain-containing protein	WP_010887533.1	253	DRO_RS04525	894389	895150	+	LysM peptidoglycan-binding domain-containing protein	WP_010887533.1	253
892	KDR_0889	896679	896936	+	hypothetical protein	85	E5E91_RS04535	895350	895607	+		DUF1844 domain-containing protein	WP_027479690.1	85	DRO_RS04530	895251	895508	+	DUF1844 domain-containing protein	WP_027479690.1	85
893	KDR_0890	896937	897374	+	D-aminoacyl-tRNA deacylase	145	E5E91_RS04540	895608	896045	+	dtd	D-aminoacyl-tRNA deacylase	WP_010887535.1	145	DRO_RS04535	895509	895946	+	D-aminoacyl-tRNA deacylase	WP_010887535.1	145
894	KDR_0891	897452	898036	-	Transcriptional regulatory protein DesR	194	E5E91_RS04545	896123	896707	-		response regulator transcription factor	WP_010887536.1	194	DRO_RS04540	896024	896608	-	response regulator transcription factor	WP_010887536.1	194
895	KDR_0892	898033	899133	-	hypothetical protein	366	E5E91_RS04550	896704	897804	-		HAMP domain-containing histidine kinase	WP_051618860.1	366	DRO_RS04545	896605	897705	-	HAMP domain-containing histidine kinase	WP_051618860.1	366
896	KDR_0893	899303	899986	-	Inner membrane protein YbhL	227	E5E91_RS04555	897974	898669	-		Bax inhibitor-1/YccA family protein	WP_010887538.1	231	DRO_RS04550	897875	898570	-	Bax inhibitor-1/YccA family protein	WP_010887538.1	231
897	KDR_0894	900083	901588	-	hypothetical protein	501	E5E91_RS04560	898754	900259	-		PRC-barrel domain-containing protein	WP_010887539.1	501	DRO_RS04555	898655	900160	-	PRC-barrel domain-containing protein	WP_010887539.1	501
898	KDR_0895	901713	902078	+	hypothetical protein	121	E5E91_RS04565	900363	900749	+		hypothetical protein	WP_010887540.1	128	DRO_RS04560	900264	900650	+	hypothetical protein	WP_010887540.1	128
899	KDR_0896	902068	902841	+	Ribosomal large subunit pseudouridine synthase B	257	E5E91_RS04570	900739	901512	+		rRNA pseudouridine synthase	WP_010887541.1	257	DRO_RS04565	900640	901413	+	rRNA pseudouridine synthase	WP_010887541.1	257
900	KDR_0897	903373	903882	-	hypothetical protein	169	E5E91_RS04580	902044	902553	-		DUF2721 domain-containing protein	WP_027479688.1	169	DRO_RS04575	901945	902454	-	DUF2721 domain-containing protein	WP_027479688.1	169
901	KDR_0898	903981	905165	+	hypothetical protein	394	E5E91_RS04585	902652	903836	+		AI-2E family transporter	WP_010887543.1	394	DRO_RS04580	902553	903737	+	AI-2E family transporter	WP_010887543.1	394
902	KDR_0899	905380	905919	+	Ribonuclease H	179	E5E91_RS04590	904051	904590	+	rnhA	ribonuclease HI	WP_010887544.1	179	DRO_RS04585	903952	904491	+	ribonuclease HI	WP_010887544.1	179
903	KDR_0900	905940	906389	-	hypothetical protein	149	E5E91_RS04595	904611	905048	-		DUF3197 domain-containing protein	WP_034349644.1	145	DRO_RS04590	904512	904949	-	DUF3197 domain-containing protein	WP_034349644.1	145
904	KDR_0901	906527	906838	+	Ribosome-binding factor A	103	E5E91_RS04600	905198	905509	+		ribosome-binding factor A	WP_034349642.1	103	DRO_RS04595	905099	905410	+	ribosome-binding factor A	WP_034349642.1	103
905	KDR_0902	906832	907260	+	Putative esterase	142	E5E91_RS04605	905503	905931	+		acyl-CoA thioesterase	WP_010887547.1	142	DRO_RS04600	905404	905832	+	acyl-CoA thioesterase	WP_010887547.1	142
906	KDR_0903m	907442	910138	-	VWA domain-containing protein	898	E5E91_RS04610	906113	908809	-		VWA domain-containing protein	WP_027479687.1	898	DRO_RS04605	906014	908710	-	VWA domain-containing protein	WP_027479687.1	898
907	KDR_0906	910425	912518	+	DNA gyrase subunit B	697	E5E91_RS04615	909198	911189	+		type IIA DNA topoisomerase subunit B	WP_010887551.1	663	DRO_RS04610	909099	911090	+	type IIA DNA topoisomerase subunit B	WP_010887551.1	663
908	KDR_0907	912778	913038	+	hypothetical protein	86	E5E91_RS04620	911449	911709	+	pprM	MULTISPECIES: DNA damage response modulator PprM	WP_017869024.1	86	DRO_RS04615	911350	911610	+	MULTISPECIES: DNA damage response modulator PprM	WP_017869024.1	86
909	KDR_0908r	913114	913551	-	hypothetical protein	145	E5E91_RS04625	911785	912222	-		hypothetical protein	WP_027479686.1	145	DRO_RS04620	911686	912123	-	hypothetical protein	WP_027479686.1	145
910	KDR_0908n	913606	914394	-	hypothetical protein	262	E5E91_RS04630	912277	913065	-		hypothetical protein	WP_027479685.1	262	DRO_RS04625	912178	912966	-	hypothetical protein	WP_027479685.1	262
911	KDR_0909	914495	914977	+	hypothetical protein	160	E5E91_RS04635	913166	913648	+		hypothetical protein	WP_010887554.1	160	DRO_RS04630	913067	913549	+	hypothetical protein	WP_010887554.1	160
912	KDR_0910	915040	917025	+	hypothetical protein	661	E5E91_RS04640	913738	915696	+		LysM peptidoglycan-binding domain-containing protein	WP_227086007.1	652	DRO_RS04635	913639	915597	+	LysM peptidoglycan-binding domain-containing protein	WP_227086007.1	652
913	KDR_0911	917091	921731	-	DNA-directed RNA polymerase subunit beta'	1546	E5E91_RS04645	915762	920402	-	rpoC	DNA-directed RNA polymerase subunit beta'	WP_010887556.1	1546	DRO_RS04640	915662	920302	-	DNA-directed RNA polymerase subunit beta'	WP_010887556.1	1546
914	KDR_0912	921870	925349	-	DNA-directed RNA polymerase subunit beta	1159	E5E91_RS04650	920541	924020	-		DNA-directed RNA polymerase subunit beta	WP_027479684.1	1159	DRO_RS04645	920441	923920	-	DNA-directed RNA polymerase subunit beta	WP_027479684.1	1159
915	KDR_0913m	925624	926868	+	Ribosomal RNA small subunit methyltransferase C	414	E5E91_RS04655	924295	925539	+		class I SAM-dependent methyltransferase	WP_034349636.1	414	DRO_RS04650	924195	925439	+	class I SAM-dependent methyltransferase	WP_034349636.1	414
916	KDR_0916m	927121	928902	+	RNA polymerase sigma factor RpoD	593	E5E91_RS04660	926143	927573	+	rpoD	RNA polymerase sigma factor RpoD	WP_227086025.1	476	DRO_RS04655	925692	927473	+	RNA polymerase sigma factor RpoD	WP_027479682.1	593
917	KDR_0917	929077	930534	+	hypothetical protein	485	E5E91_RS04665	927748	929205	+		DUF4129 domain-containing protein	WP_010887562.1	485	DRO_RS04660	927648	929105	+	DUF4129 domain-containing protein	WP_010887562.1	485
918	KDR_0918	930531	931595	+	hypothetical protein	354	E5E91_RS04670	929202	930266	+		MoxR family ATPase	WP_010887563.1	354	DRO_RS04665	929102	930166	+	MoxR family ATPase	WP_010887563.1	354
919	KDR_0919	931592	932731	+	hypothetical protein	379	E5E91_RS04675	930263	931402	+		DUF58 domain-containing protein	WP_010887564.1	379	DRO_RS04670	930163	931302	+	DUF58 domain-containing protein	WP_010887564.1	379
920	KDR_0920	932961	933224	+	hypothetical protein	87	E5E91_RS04680	931632	931895	+		M-like protein	WP_010887565.1	87	DRO_RS04675	931532	931795	+	M-like protein	WP_010887565.1	87
921	KDR_0921	933746	934846	-	L-methionine gamma-lyase	366	E5E91_RS04685	932417	933595	-		PLP-dependent aspartate aminotransferase family protein	WP_010887566.1	392	DRO_RS04680	932313	933491	-	PLP-dependent aspartate aminotransferase family protein	WP_010887566.1	392
922	KDR_0922	935316	936596	+	Acryloyl-CoA reductase (NADH)	426	E5E91_RS04700	934122	935267	+		acyl-CoA dehydrogenase family protein	WP_010887567.1	381	DRO_RS04695	934018	935163	+	acyl-CoA dehydrogenase family protein	WP_010887567.1	381
923	KDR_0923	936633	936917	-	hypothetical protein	94	E5E91_RS04705	935304	935588	-		DUF427 domain-containing protein	WP_010887568.1	94	DRO_RS04700	935200	935484	-	DUF427 domain-containing protein	WP_010887568.1	94
924	KDR_0924	937002	937640	+	hypothetical protein	212	E5E91_RS04710	935673	936311	+		DUF47 domain-containing protein	WP_010887569.1	212	DRO_RS04705	935569	936207	+	DUF47 domain-containing protein	WP_010887569.1	212
925	KDR_0925	937665	938666	+	hypothetical protein	333	E5E91_RS04715	936336	937337	+		inorganic phosphate transporter	WP_010887570.1	333	DRO_RS04710	936232	937233	+	inorganic phosphate transporter	WP_010887570.1	333
926	KDR_0926	938848	940107	-	hypothetical protein	419	E5E91_RS04720	937519	938736	-		ABC transporter permease	WP_010887571.1	405	DRO_RS04715	937415	938632	-	ABC transporter permease	WP_010887571.1	405
927	KDR_0927	940097	940831	-	ABC transporter ATP-binding protein NatA	244	E5E91_RS04725	938768	939502	-		ATP-binding cassette domain-containing protein	WP_010887572.1	244	DRO_RS04720	938664	939398	-	ATP-binding cassette domain-containing protein	WP_010887572.1	244
928	KDR_0928	941112	941837	+	Endonuclease III	241	E5E91_RS04730	939717	940508	+		endonuclease III	WP_165439355.1	263	DRO_RS04725	939613	940404	+	endonuclease III	WP_165439355.1	263
929	KDR_0929	942006	942269	-	Acylphosphatase	87	E5E91_RS04735	940677	940940	-		MULTISPECIES: acylphosphatase	WP_010887574.1	87	DRO_RS04730	940573	940836	-	MULTISPECIES: acylphosphatase	WP_010887574.1	87
930	KDR_0930	942344	943315	+	Phosphotriesterase homology protein	323	E5E91_RS04740	941015	941986	+		phosphotriesterase	WP_010887575.1	323	DRO_RS04735	940911	941882	+	phosphotriesterase	WP_010887575.1	323
931	KDR_0931r	943389	943988	-	hypothetical protein	199	E5E91_RS04745	942060	942659	-		hypothetical protein	WP_027479679.1	199	DRO_RS04740	941956	942555	-	hypothetical protein	WP_027479679.1	199
932	KDR_0932	944099	945115	+	Octaprenyl diphosphate synthase	338	E5E91_RS04750	942770	943786	+		polyprenyl synthetase family protein	WP_162177598.1	338	DRO_RS04745	942666	943682	+	polyprenyl synthetase family protein	WP_162177598.1	338
933	KDR_0933	945190	947124	+	Amylosucrase	644	E5E91_RS04755	943861	945795	+		amylosucrase	WP_010887578.1	644	DRO_RS04750	943757	945691	+	amylosucrase	WP_010887578.1	644
934	KDR_0934	947173	947919	+	hypothetical protein	248	E5E91_RS04760	945844	946590	+		helix-turn-helix transcriptional regulator	WP_034349631.1	248	DRO_RS04755	945740	946486	+	helix-turn-helix transcriptional regulator	WP_034349631.1	248
935	KDR_0935	947897	948988	+	Bis(5'-nucleosyl)-tetraphosphatase, symmetrical	363	E5E91_RS04765	946733	947659	+		metallophosphoesterase	WP_227086008.1	308	DRO_RS04760	946629	947555	+	metallophosphoesterase	WP_227086008.1	308
936	KDR_0936	949058	950098	+	Dual-specificity RNA methyltransferase RlmN	346	E5E91_RS04770	947729	948769	+	rlmN	23S rRNA (adenine(2503)-C(2))-methyltransferase RlmN	WP_010887581.1	346	DRO_RS04765	947625	948665	+	23S rRNA (adenine(2503)-C(2))-methyltransferase RlmN	WP_010887581.1	346
937	KDR_0937	950426	952216	+	Beta-barrel assembly-enhancing protease	596	E5E91_RS04775	949097	950887	+		tetratricopeptide repeat protein	WP_010887582.1	596	DRO_RS04770	948993	950783	+	tetratricopeptide repeat protein	WP_010887582.1	596
938	KDR_0938	952213	953403	+	hypothetical protein	396	E5E91_RS04780	950884	952074	+		SPOR domain-containing protein	WP_081816056.1	396	DRO_RS04775	951130	951969	+	SPOR domain-containing protein	WP_166466078.1	279
939	KDR_0939	953400	954104	+	Redox-sensing transcriptional repressor Rex	234	E5E91_RS04785	952080	952775	+		redox-sensing transcriptional repressor Rex	WP_027479676.1	231	DRO_RS04780	951975	952670	+	redox-sensing transcriptional repressor Rex	WP_027479676.1	231
940	KDR_0940	954107	954727	+	hypothetical protein	206	E5E91_RS04790	952778	953398	+		hypothetical protein	WP_162177597.1	206	DRO_RS04785	952673	953293	+	hypothetical protein	WP_162177597.1	206
941	KDR_0941	954860	956116	+	Tryptophan synthase beta chain	418	E5E91_RS04795	953531	954787	+	trpB	tryptophan synthase subunit beta	WP_034349629.1	418	DRO_RS04790	953426	954682	+	tryptophan synthase subunit beta	WP_034349629.1	418
942	KDR_0942	956113	956925	+	Tryptophan synthase alpha chain	270	E5E91_RS04800	954784	955596	+	trpA	tryptophan synthase subunit alpha	WP_010887587.1	270	DRO_RS04795	954679	955491	+	tryptophan synthase subunit alpha	WP_010887587.1	270
943	KDR_0943	957114	957443	-	hypothetical protein	109	E5E91_RS04805	955785	956114	-		DUF309 domain-containing protein	WP_027479674.1	109	DRO_RS04800	955680	956009	-	DUF309 domain-containing protein	WP_027479674.1	109
944	KDR_0944	957499	957855	+	Thioredoxin	118	E5E91_RS04810	956197	956526	+	trxA	thioredoxin	WP_027479673.1	109	DRO_RS04805	956092	956421	+	thioredoxin	WP_027479673.1	109
945	KDR_0945	957948	958535	-	hypothetical protein	195	E5E91_RS04815	956619	957206	-		alpha/beta hydrolase	WP_010887590.1	195	DRO_RS04810	956514	957101	-	alpha/beta hydrolase	WP_010887590.1	195
946	KDR_0946	958535	959566	-	hypothetical protein	343	E5E91_RS04820	957206	958237	-		M42 family metallopeptidase	WP_010887591.1	343	DRO_RS04815	957101	958132	-	M42 family metallopeptidase	WP_010887591.1	343
947	KDR_0947	959563	959991	-	hypothetical protein	142	E5E91_RS04825	958234	958662	-		isochorismatase family protein	WP_034349627.1	142	DRO_RS04820	958129	958557	-	isochorismatase family protein	WP_034349627.1	142
948	KDR_0948	960055	960507	-	hypothetical protein	150	E5E91_RS04830	958726	959178	-		alkyl hydroperoxide reductase	WP_010887593.1	150	DRO_RS04825	958621	959073	-	alkyl hydroperoxide reductase	WP_010887593.1	150
949	KDR_0949	960542	961000	-	hypothetical protein	152	E5E91_RS04835	959213	959671	-		hypothetical protein	WP_010887594.1	152	DRO_RS04830	959108	959566	-	hypothetical protein	WP_010887594.1	152
950	KDR_0950	961121	962260	-	NADH dehydrogenase-like protein YjlD	379	E5E91_RS04840	959792	960931	-		NAD(P)/FAD-dependent oxidoreductase	WP_010887595.1	379	DRO_RS04835	959687	960826	-	NAD(P)/FAD-dependent oxidoreductase	WP_010887595.1	379
951	KDR_0951	962503	963297	-	Succinate dehydrogenase iron-sulfur subunit	264	E5E91_RS04845	961174	961887	-		succinate dehydrogenase iron-sulfur subunit	WP_162177613.1	237	DRO_RS04840	961069	961782	-	succinate dehydrogenase iron-sulfur subunit	WP_162177613.1	237
952	KDR_0952	963363	965114	-	Succinate dehydrogenase flavoprotein subunit	583	E5E91_RS04850	962034	963785	-	sdhA	succinate dehydrogenase flavoprotein subunit	WP_010887597.1	583	DRO_RS04845	961929	963680	-	succinate dehydrogenase flavoprotein subunit	WP_010887597.1	583
953	KDR_0953	965183	965560	-	hypothetical protein	125	E5E91_RS04855	963854	964231	-		succinate dehydrogenase hydrophobic membrane anchor subunit	WP_010887598.1	125	DRO_RS04850	963749	964126	-	succinate dehydrogenase hydrophobic membrane anchor subunit	WP_010887598.1	125
954	KDR_0954	965560	965916	-	hypothetical protein	118	E5E91_RS04860	964231	964587	-	sdhC	succinate dehydrogenase, cytochrome b556 subunit	WP_010887599.1	118	DRO_RS04855	964126	964482	-	succinate dehydrogenase, cytochrome b556 subunit	WP_010887599.1	118
955	KDR_0955	966116	966349	+	hypothetical protein	77	E5E91_RS04865	964799	965020	+		hypothetical protein	WP_227086009.1	73	DRO_RS04860	964694	964915	+	hypothetical protein	WP_227086009.1	73
956	KDR_0956	966381	967217	-	hypothetical protein	278	E5E91_RS04870	965052	965888	-		phosphatase PAP2 family protein	WP_051618859.1	278	DRO_RS04865	964947	965783	-	phosphatase PAP2 family protein	WP_051618859.1	278
957	KDR_0957	967286	968851	+	Xylose import ATP-binding protein XylG	521	E5E91_RS04875	965957	967522	+		ABC transporter ATP-binding protein	WP_010887602.1	521	DRO_RS04870	965852	967417	+	ABC transporter ATP-binding protein	WP_010887602.1	521
958	KDR_0958	968924	969922	-	Glutathione transport system permease protein GsiD	332	E5E91_RS04880	967595	968593	-		ABC transporter permease	WP_010887603.1	332	DRO_RS04875	967490	968488	-	ABC transporter permease	WP_010887603.1	332
959	KDR_0959	969927	970964	-	Dipeptide transport system permease protein DppB	345	E5E91_RS04885	968598	969635	-		ABC transporter permease	WP_010887604.1	345	DRO_RS04880	968493	969530	-	ABC transporter permease	WP_010887604.1	345
960	KDR_0960	971364	972455	+	hypothetical protein	363	E5E91_RS04890	969936	971126	+		WD40 repeat domain-containing protein	WP_010887605.1	396	DRO_RS04885	969827	971017	+	WD40 repeat domain-containing protein	WP_010887605.1	396
961	KDR_0961	972828	973589	-	hypothetical protein	253	E5E91_RS04895	971499	972260	-		RluA family pseudouridine synthase	WP_227086010.1	253	DRO_RS04890	971390	972151	-	RluA family pseudouridine synthase	WP_227086010.1	253
962	KDR_0962	973589	974182	-	hypothetical protein	197	E5E91_RS04900	972260	972853	-		NAD(P)H-dependent oxidoreductase	WP_027479672.1	197	DRO_RS04895	972151	972744	-	NAD(P)H-dependent oxidoreductase	WP_027479672.1	197
963	KDR_0963	974637	975683	+	[LysW]-L-2-aminoadipate 6-phosphate reductase	348	E5E91_RS04905	973308	974354	+	argC	N-acetyl-gamma-glutamyl-phosphate reductase	WP_010887608.1	348	DRO_RS04900	973199	974245	+	N-acetyl-gamma-glutamyl-phosphate reductase	WP_010887608.1	348
964	KDR_0964	975750	977279	+	hypothetical protein	509	E5E91_RS04910	974421	975950	+		S10 family peptidase	WP_197480502.1	509	DRO_RS04905	974312	975838	+	S10 family peptidase	WP_233668280.1	508
965	KDR_0965	977418	979007	-	Alcohol dehydrogenase [acceptor]	529	E5E91_RS04915	976089	977678	-		GMC family oxidoreductase N-terminal domain-containing protein	WP_010887610.1	529	DRO_RS04910	975977	977566	-	GMC family oxidoreductase N-terminal domain-containing protein	WP_010887610.1	529
966	KDR_0966	979347	983129	+	Methionine synthase	1260	E5E91_RS04920	978018	981800	+	metH	methionine synthase	WP_027479671.1	1260	DRO_RS04915	977906	981688	+	methionine synthase	WP_027479671.1	1260
967	KDR_0967	983187	983810	+	hypothetical protein	207	E5E91_RS04925	981858	982481	+		integrin alpha	WP_027479670.1	207	DRO_RS04920	981746	982369	+	integrin alpha	WP_027479670.1	207
968	KDR_0968	983923	984663	+	hypothetical protein	246	E5E91_RS04930	982594	983334	+		methylenetetrahydrofolate reductase	WP_010887613.1	246	DRO_RS04925	982482	983222	+	methylenetetrahydrofolate reductase	WP_010887613.1	246
969	KDR_0969	984819	986105	-	hypothetical protein	428	E5E91_RS04935	983490	984776	-		DUF4139 domain-containing protein	WP_010887614.1	428	DRO_RS04930	983378	984664	-	DUF4139 domain-containing protein	WP_010887614.1	428
970	KDR_0970	986219	987172	-	Electron transfer flavoprotein subunit alpha	317	E5E91_RS04940	984890	985843	-		electron transfer flavoprotein subunit alpha/FixB family protein	WP_010887615.1	317	DRO_RS04935	984778	985731	-	electron transfer flavoprotein subunit alpha/FixB family protein	WP_010887615.1	317
971	KDR_0971	987172	987933	-	Electron transfer flavoprotein subunit beta	253	E5E91_RS04945	985843	986604	-		electron transfer flavoprotein subunit beta/FixA family protein	WP_010887616.1	253	DRO_RS04940	985731	986492	-	electron transfer flavoprotein subunit beta/FixA family protein	WP_010887616.1	253
972	KDR_0972	988250	988945	+	hypothetical protein	231	E5E91_RS04950	986921	987616	+		hypothetical protein	WP_010887617.1	231	DRO_RS04945	986809	987504	+	hypothetical protein	WP_010887617.1	231
973	KDR_0973	988942	989349	-	hypothetical protein	135	E5E91_RS04955	987613	988020	-		carboxymuconolactone decarboxylase family protein	WP_010887618.1	135	DRO_RS04950	987501	987908	-	carboxymuconolactone decarboxylase family protein	WP_010887618.1	135
974	KDR_0974	989403	989975	+	hypothetical protein	190	E5E91_RS04960	988089	988646	+		AAA family ATPase	WP_197480501.1	185	DRO_RS04955	987977	988534	+	AAA family ATPase	WP_197480501.1	185
975	KDR_0975	989980	990483	-	hypothetical protein	167	E5E91_RS04965	988651	989154	-		NUDIX hydrolase	WP_010887620.1	167	DRO_RS04960	988539	989042	-	NUDIX hydrolase	WP_010887620.1	167
976	KDR_0976	990470	991588	-	Peptide chain release factor 1	372	E5E91_RS04970	989141	990259	-	prfA	peptide chain release factor 1	WP_034349619.1	372	DRO_RS04965	989029	990147	-	peptide chain release factor 1	WP_034349619.1	372
977	KDR_0977	991919	993526	+	Phosphoenolpyruvate carboxykinase (ATP)	535	E5E91_RS04975	990590	992197	+		phosphoenolpyruvate carboxykinase	WP_027479668.1	535	DRO_RS04970	990478	992085	+	phosphoenolpyruvate carboxykinase	WP_027479668.1	535
978	KDR_0977n1	993742	994593	+	hypothetical protein	283	E5E91_RS04980	992413	993264	+		hypothetical protein	WP_051618779.1	283	DRO_RS04975	992301	993152	+	hypothetical protein	WP_051618779.1	283
979	KDR_0977n2	994762	994896	+	hypothetical protein	44
980	KDR_0977n3	994984	996129	+	TPP-dependent acetoin dehydrogenase subunit alpha	381	E5E91_RS04985	993655	994800	+	pdhA	pyruvate dehydrogenase (acetyl-transferring) E1 component subunit alpha	WP_028328010.1	381	DRO_RS04980	993543	994688	+	pyruvate dehydrogenase (acetyl-transferring) E1 component subunit alpha	WP_028328010.1	381
981	KDR_0977n4	996382	997407	+	TPP-dependent acetoin dehydrogenase subunit beta	341	E5E91_RS04990	995053	996078	+		alpha-ketoacid dehydrogenase subunit beta	WP_051618780.1	341	DRO_RS04985	994941	995966	+	alpha-ketoacid dehydrogenase subunit beta	WP_051618780.1	341
982	KDR_0980n	997654	998913	+	Glutamate/leucine dehydrogenase	419	E5E91_RS04995	996325	997584	+		Glu/Leu/Phe/Val dehydrogenase	WP_027479666.1	419	DRO_RS04990	996213	997472	+	Glu/Leu/Phe/Val dehydrogenase	WP_027479666.1	419
983	KDR_0980	998978	1000291	+	Glutamate dehydrogenase	437	E5E91_RS05000	997649	998962	+		Glu/Leu/Phe/Val dehydrogenase	WP_027479665.1	437	DRO_RS04995	997537	998850	+	Glu/Leu/Phe/Val dehydrogenase	WP_027479665.1	437
984	KDR_0981	1000461	1001495	-	hypothetical protein	344	E5E91_RS05005	999132	1000166	-		GGDEF domain-containing protein	WP_010887624.1	344	DRO_RS05000	999020	1000054	-	GGDEF domain-containing protein	WP_010887624.1	344
985	KDR_0982	1001568	1002179	-	hypothetical protein	203	E5E91_RS05010	1000239	1000850	-		site-2 protease family protein	WP_010887625.1	203	DRO_RS05005	1000127	1000738	-	site-2 protease family protein	WP_010887625.1	203
986	KDR_0983	1002229	1003353	-	CC-adding tRNA nucleotidyltransferase	374	E5E91_RS05015	1000900	1002024	-		CCA tRNA nucleotidyltransferase	WP_010887626.1	374	DRO_RS05010	1000788	1001912	-	CCA tRNA nucleotidyltransferase	WP_010887626.1	374
987	KDR_0984	1003353	1004615	-	Putative serine protease HtrA	420	E5E91_RS05020	1002024	1003286	-		trypsin-like peptidase domain-containing protein	WP_027479664.1	420	DRO_RS05015	1001912	1003174	-	trypsin-like peptidase domain-containing protein	WP_027479664.1	420
988	KDR_0985	1004707	1005666	-	33 kDa chaperonin	319	E5E91_RS05025	1003378	1004259	-	hslO	Hsp33 family molecular chaperone HslO	WP_027479663.1	293	DRO_RS05020	1003266	1004147	-	Hsp33 family molecular chaperone HslO	WP_027479663.1	293
989	KDR_0986	1005967	1007823	+	Periplasmic dipeptide transport protein	618	E5E91_RS05030	1004638	1006494	+		ABC transporter substrate-binding protein	WP_051618781.1	618	DRO_RS05025	1004526	1006382	+	ABC transporter substrate-binding protein	WP_051618781.1	618
990	KDR_0987	1007918	1008595	+	Transcriptional regulatory protein LiaR	225	E5E91_RS05035	1006589	1007266	+		response regulator transcription factor	WP_027479661.1	225	DRO_RS05030	1006477	1007154	+	response regulator transcription factor	WP_027479661.1	225
991	KDR_0988	1008733	1009215	-	hypothetical protein	160	E5E91_RS05040	1007404	1007886	-		OmpH family outer membrane protein	WP_010887631.1	160	DRO_RS05035	1007291	1007773	-	OmpH family outer membrane protein	WP_010887631.1	160
992	KDR_0989	1009352	1009834	-	hypothetical protein	160	E5E91_RS05045	1008023	1008505	-		OmpH family outer membrane protein	WP_027479660.1	160	DRO_RS05040	1007910	1008392	-	OmpH family outer membrane protein	WP_027479660.1	160
993	KDR_0990	1009973	1010602	+	Inosine-5'-monophosphate dehydrogenase	209	E5E91_RS05050	1008644	1009273	+		CBS and ACT domain-containing protein	WP_010887633.1	209	DRO_RS05045	1008531	1009160	+	CBS and ACT domain-containing protein	WP_010887633.1	209
994	KDR_0991	1011060	1012214	-	Serine-pyruvate aminotransferase	384	E5E91_RS05055	1009731	1010885	-		alanine--glyoxylate aminotransferase family protein	WP_027479659.1	384	DRO_RS05050	1009617	1010771	-	alanine--glyoxylate aminotransferase family protein	WP_027479659.1	384
995	KDR_0992	1012323	1013672	+	Coenzyme A disulfide reductase	449	E5E91_RS05060	1010994	1012343	+		FAD-dependent oxidoreductase	WP_010887635.1	449	DRO_RS05055	1010880	1012229	+	FAD-dependent oxidoreductase	WP_010887635.1	449
996	KDR_0993	1013754	1014104	-	hypothetical protein	116	E5E91_RS05065	1012425	1012775	-		roadblock/LC7 domain-containing protein	WP_010887636.1	116	DRO_RS05060	1012311	1012661	-	roadblock/LC7 domain-containing protein	WP_010887636.1	116
997	KDR_0994	1014101	1014439	-	hypothetical protein	112	E5E91_RS05070	1012772	1013110	-		roadblock/LC7 domain-containing protein	WP_010887637.1	112	DRO_RS05065	1012658	1012996	-	roadblock/LC7 domain-containing protein	WP_010887637.1	112
998	KDR_0995	1014436	1014783	-	hypothetical protein	115	E5E91_RS05075	1013107	1013454	-		roadblock/LC7 domain-containing protein	WP_010887638.1	115	DRO_RS05070	1012993	1013340	-	roadblock/LC7 domain-containing protein	WP_010887638.1	115
999	KDR_0997	1015195	1015806	+	Transcriptional regulator, DdrI	203	E5E91_RS05080	1013866	1014477	+		helix-turn-helix domain-containing protein	WP_027479658.1	203	DRO_RS05075	1013752	1014363	+	helix-turn-helix domain-containing protein	WP_027479658.1	203
1000	KDR_0998	1015984	1017036	+	Iron-sulfur cluster carrier protein	350	E5E91_RS05085	1014655	1015707	+		Mrp/NBP35 family ATP-binding protein	WP_010887641.1	350	DRO_RS05080	1014541	1015593	+	Mrp/NBP35 family ATP-binding protein	WP_010887641.1	350
1001	KDR_0999	1017033	1017710	+	hypothetical protein	225	E5E91_RS05090	1015704	1016381	+		transcriptional regulator	WP_010887642.1	225	DRO_RS05085	1015590	1016267	+	transcriptional regulator	WP_010887642.1	225
1002	KDR_1000	1017739	1018305	+	hypothetical protein	188	E5E91_RS05095	1016410	1016976	+		2'-5' RNA ligase family protein	WP_034349616.1	188	DRO_RS05090	1016296	1016862	+	2'-5' RNA ligase family protein	WP_034349616.1	188
1003	KDR_1001	1018508	1019608	-	Protein AroA(G)	366	E5E91_RS05100	1017179	1018279	-		bifunctional 3-deoxy-7-phosphoheptulonate synthase/chorismate mutase	WP_034349615.1	366	DRO_RS05095	1017065	1018165	-	bifunctional 3-deoxy-7-phosphoheptulonate synthase/chorismate mutase	WP_034349615.1	366
1004	KDR_1002	1019676	1020125	-	Group 2 truncated hemoglobin YjbI	149	E5E91_RS05105	1018347	1018796	-		hypothetical protein	WP_010887645.1	149	DRO_RS05100	1018233	1018682	-	hypothetical protein	WP_010887645.1	149
1005	KDR_1003	1020169	1020768	-	HTH-type transcriptional regulator BetI	199	E5E91_RS05110	1018840	1019439	-		TetR family transcriptional regulator C-terminal domain-containing protein	WP_010887646.1	199	DRO_RS05105	1018726	1019325	-	TetR family transcriptional regulator C-terminal domain-containing protein	WP_010887646.1	199
1006	KDR_1004	1020863	1021174	+	Guanidinium exporter	103	E5E91_RS05115	1019534	1019845	+		multidrug efflux SMR transporter	WP_010887647.1	103	DRO_RS05110	1019420	1019731	+	multidrug efflux SMR transporter	WP_010887647.1	103
1007	KDR_1005	1021171	1021512	+	Guanidinium exporter	113	E5E91_RS05120	1019842	1020183	+		MULTISPECIES: multidrug efflux SMR transporter	WP_010887648.1	113	DRO_RS05115	1019728	1020069	+	MULTISPECIES: multidrug efflux SMR transporter	WP_010887648.1	113
1008	KDR_1006	1021547	1022668	-	Deoxyguanosinetriphosphate triphosphohydrolase-like protein	373	E5E91_RS05125	1020218	1021339	-	dgt	dNTP triphosphohydrolase	WP_010887649.1	373	DRO_RS05120	1020104	1021225	-	dNTP triphosphohydrolase	WP_010887649.1	373
1009	KDR_1007	1022772	1023272	+	ADP-ribose pyrophosphatase	166	E5E91_RS05130	1021443	1021943	+		NUDIX hydrolase	WP_010887650.1	166	DRO_RS05125	1021329	1021829	+	NUDIX hydrolase	WP_010887650.1	166
1010	KDR_1008	1023269	1024162	+	Bifunctional riboflavin kinase/FMN adenylyltransferase	297	E5E91_RS05135	1021940	1022833	+	ribF	riboflavin biosynthesis protein RibF	WP_010887651.1	297	DRO_RS05130	1021826	1022719	+	riboflavin biosynthesis protein RibF	WP_010887651.1	297
1011	KDR_1009	1024229	1026076	-	hypothetical protein	615	E5E91_RS05140	1022900	1024747	-		CAP domain-containing protein	WP_227086011.1	615	DRO_RS05135	1022786	1024633	-	CAP domain-containing protein	WP_227086011.1	615
1012	KDR_1011	1026245	1027150	+	1,4-dihydroxy-6-naphtoate synthase	301	E5E91_RS05145	1024916	1025821	+		1,4-dihydroxy-6-naphthoate synthase	WP_010887654.1	301	DRO_RS05140	1024802	1025707	+	1,4-dihydroxy-6-naphthoate synthase	WP_010887654.1	301
1013	KDR_1012	1027225	1028109	+	Bacitracin transport ATP-binding protein BcrA	294	E5E91_RS05150	1025857	1026780	+		ABC transporter ATP-binding protein	WP_010887655.1	307	DRO_RS05145	1025743	1026666	+	ABC transporter ATP-binding protein	WP_010887655.1	307
1014	KDR_1013	1028109	1028882	+	hypothetical protein	257	E5E91_RS05155	1026780	1027553	+		ABC transporter permease	WP_010887656.1	257	DRO_RS05150	1026666	1027439	+	ABC transporter permease	WP_010887656.1	257
1015	KDR_1014m	1029088	1030431	-	vanadium-dependent haloperoxidase	447	E5E91_RS05160	1027759	1029102	-		vanadium-dependent haloperoxidase	WP_051618782.1	447	DRO_RS05155	1027645	1028988	-	vanadium-dependent haloperoxidase	WP_051618782.1	447
1016	KDR_1016	1030530	1031861	+	tRNA modification GTPase MnmE	443	E5E91_RS05165	1029201	1030532	+	mnmE	tRNA uridine-5-carboxymethylaminomethyl(34) synthesis GTPase MnmE	WP_010887659.1	443	DRO_RS05160	1029087	1030418	+	tRNA uridine-5-carboxymethylaminomethyl(34) synthesis GTPase MnmE	WP_010887659.1	443
1017	KDR_1016n	1031869	1032033	-	hypothetical protein	54	E5E91_RS05170	1030540	1030704	-		hypothetical protein	WP_155896390.1	54	DRO_RS05165	1030426	1030590	-	hypothetical protein	WP_155896390.1	54
1018	KDR_1017	1032285	1033082	+	23S rRNA (uridine(2479)-2'-O)-methyltransferase	265	E5E91_RS05175	1030956	1031753	+		RNA methyltransferase	WP_010887660.1	265	DRO_RS05170	1030842	1031639	+	RNA methyltransferase	WP_010887660.1	265
1019	KDR_1018	1033285	1034481	+	hypothetical protein	398	E5E91_RS05180	1031956	1033152	+		hypothetical protein	WP_010887661.1	398	DRO_RS05175	1031842	1033038	+	hypothetical protein	WP_010887661.1	398
1020	KDR_1019	1034646	1036214	+	Glycerol-3-phosphate dehydrogenase 2	522	E5E91_RS05185	1033317	1034885	+		glycerol-3-phosphate dehydrogenase/oxidase	WP_010887662.1	522	DRO_RS05180	1033203	1034771	+	glycerol-3-phosphate dehydrogenase/oxidase	WP_010887662.1	522
1021	KDR_1020	1036274	1038241	-	ATP-dependent zinc metalloprotease FtsH	655	E5E91_RS05190	1034945	1036690	-	ftsH	ATP-dependent zinc metalloprotease FtsH, partial	WP_034349714.1	581	DRO_RS05185	1034831	1036576	-	ATP-dependent zinc metalloprotease FtsH, partial	WP_034349714.1	581
1022	KDR_1021	1038405	1038908	+	hypothetical protein	167	E5E91_RS05195	1037076	1037579	+		DUF4384 domain-containing protein	WP_010887664.1	167	DRO_RS05190	1036962	1037465	+	DUF4384 domain-containing protein	WP_010887664.1	167
1023	KDR_1022m	1039010	1040422	+	hypothetical protein	470
1024	KDR_1024	1040419	1040934	+	Putative metal-dependent hydrolase YfiT	171	E5E91_RS05210	1039090	1039605	+		putative metal-dependent hydrolase	WP_010887667.1	171	DRO_RS05205	1038976	1039491	+	putative metal-dependent hydrolase	WP_010887667.1	171
1025	KDR_1025	1040935	1041414	+	NADH pyrophosphatase	159	E5E91_RS05215	1039606	1040085	+		NUDIX domain-containing protein	WP_010887668.1	159	DRO_RS05210	1039492	1039971	+	NUDIX domain-containing protein	WP_010887668.1	159
1026	KDR_1026	1041411	1042775	-	putative FAD-linked oxidoreductase	454	E5E91_RS05220	1040082	1041446	-		FAD-binding oxidoreductase	WP_010887669.1	454	DRO_RS05215	1039968	1041332	-	FAD-binding oxidoreductase	WP_010887669.1	454
1027	KDR_1027	1042914	1043657	+	Arginine-binding extracellular protein ArtP	247	E5E91_RS05225	1041585	1042328	+		basic amino acid ABC transporter substrate-binding protein	WP_027479656.1	247	DRO_RS05220	1041471	1042214	+	basic amino acid ABC transporter substrate-binding protein	WP_027479656.1	247
1028	KDR_1028	1043711	1044361	+	Arginine transport system permease protein ArtQ	216	E5E91_RS05230	1042382	1043032	+		amino acid ABC transporter permease	WP_010887671.1	216	DRO_RS05225	1042268	1042918	+	amino acid ABC transporter permease	WP_010887671.1	216
1029	KDR_1029	1044365	1044937	+	HTH-type transcriptional regulator PuuR	190	E5E91_RS05235	1043036	1043608	+		helix-turn-helix domain-containing protein	WP_027479655.1	190	DRO_RS05230	1042922	1043494	+	helix-turn-helix domain-containing protein	WP_027479655.1	190
1030	KDR_1030	1044965	1046101	+	2-aminoadipate transaminase	378	E5E91_RS05240	1043636	1044772	+		PLP-dependent aminotransferase family protein	WP_010887673.1	378	DRO_RS05235	1043522	1044658	+	PLP-dependent aminotransferase family protein	WP_010887673.1	378
1031	KDR_1031	1046151	1047212	+	4-hydroxymandelate oxidase	353	E5E91_RS05245	1044822	1045883	+		alpha-hydroxy-acid oxidizing protein	WP_010887674.1	353	DRO_RS05240	1044708	1045769	+	alpha-hydroxy-acid oxidizing protein	WP_010887674.1	353
1032	KDR_1032	1047249	1048019	+	Zinc transporter ZupT	256	E5E91_RS05250	1045920	1046690	+		ZIP family metal transporter	WP_010887675.1	256	DRO_RS05245	1045806	1046576	+	ZIP family metal transporter	WP_010887675.1	256
1033	KDR_1033	1048041	1048454	+	hypothetical protein	137	E5E91_RS05255	1046931	1047125	+		hypothetical protein	WP_164927953.1	64	DRO_RS05250	1046817	1047011	+	hypothetical protein	WP_164927953.1	64
1034	KDR_1034	1048705	1049463	-	High-affinity branched-chain amino acid transport ATP-binding protein LivF	252	E5E91_RS05260	1047376	1048134	-		ABC transporter ATP-binding protein	WP_010887677.1	252	DRO_RS05255	1047262	1048020	-	ABC transporter ATP-binding protein	WP_010887677.1	252
1035	KDR_1035	1049463	1050302	-	Lipopolysaccharide export system ATP-binding protein LptB	279	E5E91_RS05265	1048134	1048973	-		ABC transporter ATP-binding protein	WP_010887678.1	279	DRO_RS05260	1048020	1048859	-	ABC transporter ATP-binding protein	WP_010887678.1	279
1036	KDR_1036	1050299	1051714	-	hypothetical protein	471	E5E91_RS05270	1048970	1050385	-		branched-chain amino acid ABC transporter permease	WP_010887679.1	471	DRO_RS05265	1048856	1050271	-	branched-chain amino acid ABC transporter permease	WP_010887679.1	471
1037	KDR_1037	1051718	1052707	-	High-affinity branched-chain amino acid transport system permease protein LivH	329	E5E91_RS05275	1050389	1051378	-		branched-chain amino acid ABC transporter permease	WP_027479651.1	329	DRO_RS05270	1050275	1051264	-	branched-chain amino acid ABC transporter permease	WP_027479651.1	329
1038	KDR_1038	1052866	1054020	-	Leu/Ile/Val-binding protein	384									DRO_RS05275	1051419	1052573	-	branched-chain amino acid ABC transporter substrate-binding protein	WP_027479650.1	384
1039	KDR_1039	1054361	1056913	+	DNA mismatch repair protein MutS	850	E5E91_RS05285	1053031	1055583	+	mutS	DNA mismatch repair protein MutS	WP_028328011.1	850	DRO_RS05280	1052914	1055466	+	DNA mismatch repair protein MutS	WP_028328011.1	850
1040	KDR_1040	1056900	1057337	+	hypothetical protein	145	E5E91_RS05290	1055570	1056007	+		hypothetical protein	WP_010887683.1	145	DRO_RS05285	1055453	1055890	+	hypothetical protein	WP_010887683.1	145
1041	KDR_1041	1057383	1058390	+	hypothetical protein	335	E5E91_RS05295	1056053	1057060	+		attH protein	WP_034349612.1	335	DRO_RS05290	1055936	1056943	+	attH protein	WP_034349612.1	335
1042	KDR_1042	1058546	1058878	+	hypothetical protein	110	E5E91_RS05300	1057216	1057548	+		PadR family transcriptional regulator	WP_034349611.1	110	DRO_RS05295	1057099	1057431	+	PadR family transcriptional regulator	WP_034349611.1	110
1043	KDR_1043m	1058875	1059912	+	hypothetical protein	345	E5E91_RS05305	1057545	1058582	+		permease prefix domain 1-containing protein	WP_162177596.1	345	DRO_RS05300	1057428	1058465	+	permease prefix domain 1-containing protein	WP_162177596.1	345
1044	KDR_1045	1059973	1060290	+	hypothetical protein	105	E5E91_RS05310	1058643	1058960	+		hypothetical protein	WP_027479648.1	105	DRO_RS05305	1058526	1058843	+	hypothetical protein	WP_027479648.1	105
1045	KDR_1046	1060779	1063337	+	Chaperone protein ClpB	852	E5E91_RS05315	1059449	1062007	+	clpB	ATP-dependent chaperone ClpB	WP_027479647.1	852	DRO_RS05310	1059332	1061890	+	ATP-dependent chaperone ClpB	WP_027479647.1	852
1046	KDR_1047	1063421	1063846	+	hypothetical protein	141	E5E91_RS05320	1062091	1062516	+		conjugal transfer protein TraF	WP_162177595.1	141	DRO_RS05315	1061974	1062399	+	conjugal transfer protein TraF	WP_162177595.1	141
1047	KDR_1048	1063947	1064429	+	hypothetical protein	160	E5E91_RS05325	1062617	1063099	+		hypothetical protein	WP_027479645.1	160	DRO_RS05320	1062499	1062981	+	hypothetical protein	WP_027479645.1	160
1048	KDR_1049	1064613	1064915	+	hypothetical protein	100	E5E91_RS05330	1063283	1063585	+		DUF2316 family protein	WP_027479644.1	100	DRO_RS05325	1063165	1063467	+	DUF2316 family protein	WP_027479644.1	100
1049							E5E91_RS05335	1063481	1064032	-		hypothetical protein	WP_010887693.1	183	DRO_RS05330	1063363	1063914	-	hypothetical protein	WP_010887693.1	183
1050	KDR_1051	1065362	1065907	-	hypothetical protein	181	E5E91_RS05340	1064032	1064577	-		MOSC domain-containing protein	WP_010887694.1	181	DRO_RS05335	1063914	1064459	-	MOSC domain-containing protein	WP_010887694.1	181
1051	KDR_1052	1065976	1066650	+	hypothetical protein	224	E5E91_RS05345	1064646	1065320	+		spermidine synthase	WP_028328012.1	224	DRO_RS05340	1064528	1065202	+	spermidine synthase	WP_028328012.1	224
1052	KDR_1053	1067010	1067765	-	hypothetical protein	251	E5E91_RS05350	1065680	1066435	-		alpha/beta fold hydrolase	WP_027479643.1	251	DRO_RS05345	1065561	1066316	-	alpha/beta fold hydrolase	WP_027479643.1	251
1053	KDR_1054r	1067900	1068094	+	hypothetical protein	64	E5E91_RS05355	1066570	1066764	+		DUF2892 domain-containing protein	WP_027479642.1	64	DRO_RS05350	1066451	1066645	+	DUF2892 domain-containing protein	WP_027479642.1	64
1054	KDR_1055	1068158	1069465	-	Aspartate--tRNA(Asp/Asn) ligase	435	E5E91_RS05360	1066828	1068135	-	aspS	aspartate--tRNA(Asn) ligase	WP_010887698.1	435	DRO_RS05355	1066709	1068016	-	aspartate--tRNA(Asn) ligase	WP_010887698.1	435
1055	KDR_1056	1069666	1070949	-	Multidrug resistance protein MdtG	427	E5E91_RS05365	1068336	1069619	-		MFS transporter	WP_051618783.1	427	DRO_RS05360	1068214	1069497	-	MFS transporter	WP_051618783.1	427
1056	KDR_1057	1070975	1071967	-	Mycothiol acetyltransferase	330	E5E91_RS05370	1069645	1070637	-		GNAT family N-acetyltransferase	WP_034349608.1	330	DRO_RS05365	1069523	1070515	-	GNAT family N-acetyltransferase	WP_034349608.1	330
1057	KDR_1058	1071964	1072926	-	Mycothiol acetyltransferase	320	E5E91_RS05375	1070634	1071596	-		GNAT family N-acetyltransferase	WP_027479641.1	320	DRO_RS05370	1070512	1071474	-	GNAT family N-acetyltransferase	WP_027479641.1	320
1058	KDR_1059	1073031	1073633	+	hypothetical protein	200	E5E91_RS05380	1071701	1072303	+		HD domain-containing protein	WP_010887702.1	200	DRO_RS05375	1071579	1072181	+	HD domain-containing protein	WP_010887702.1	200
1059	KDR_1060	1073784	1074752	+	putative GTPase	322	E5E91_RS05385	1072454	1073422	+	meaB	methylmalonyl Co-A mutase-associated GTPase MeaB	WP_027479640.1	322	DRO_RS05380	1072332	1073300	+	methylmalonyl Co-A mutase-associated GTPase MeaB	WP_027479640.1	322
1060	KDR_1061	1074796	1075785	+	2-haloacrylate reductase	329	E5E91_RS05390	1073466	1074455	+		NADPH:quinone oxidoreductase family protein	WP_027479639.1	329	DRO_RS05385	1073344	1074333	+	NADPH:quinone oxidoreductase family protein	WP_027479639.1	329
1061	KDR_1061n	1075942	1076385	-	hypothetical protein	147	E5E91_RS05395	1074612	1075055	-		hypothetical protein	WP_027479638.1	147	DRO_RS05390	1074490	1074933	-	hypothetical protein	WP_027479638.1	147
1062	KDR_1062	1076456	1077529	-	hypothetical protein	357	E5E91_RS05400	1075126	1076199	-		lipid II:glycine glycyltransferase FemX	WP_027479637.1	357	DRO_RS05395	1075004	1076077	-	lipid II:glycine glycyltransferase FemX	WP_027479637.1	357
1063	KDR_1063	1077639	1078664	+	Foldase protein PrsA	341	E5E91_RS05405	1076309	1077334	+		peptidylprolyl isomerase	WP_034349607.1	341	DRO_RS05400	1076187	1077212	+	peptidylprolyl isomerase	WP_034349607.1	341
1064	KDR_1064	1078746	1079495	-	hypothetical protein	249	E5E91_RS05410	1077416	1078165	-		alpha/beta fold hydrolase	WP_027479636.1	249	DRO_RS05405	1077294	1078043	-	alpha/beta fold hydrolase	WP_027479636.1	249
1065	KDR_1065	1079492	1080061	-	hypothetical protein	189	E5E91_RS05415	1078162	1078731	-		DinB family protein	WP_010887708.1	189	DRO_RS05410	1078040	1078609	-	DinB family protein	WP_010887708.1	189
1066	KDR_1066	1080159	1080365	-	hypothetical protein	68	E5E91_RS05420	1078829	1079035	-		DUF4177 domain-containing protein	WP_027479635.1	68	DRO_RS05415	1078707	1078913	-	DUF4177 domain-containing protein	WP_027479635.1	68
1067	KDR_1067	1080511	1080747	-	hypothetical protein	78	E5E91_RS05425	1079181	1079417	-		WGxxGxxG-CTERM domain-containing protein	WP_010887710.1	78	DRO_RS05420	1079059	1079295	-	WGxxGxxG-CTERM domain-containing protein	WP_010887710.1	78
1068	KDR_1068	1080926	1081762	-	putative 3-hydroxybutyryl-CoA dehydrogenase	278	E5E91_RS05430	1079596	1080432	-		3-hydroxybutyryl-CoA dehydrogenase	WP_010887711.1	278	DRO_RS05425	1079474	1080310	-	3-hydroxybutyryl-CoA dehydrogenase	WP_010887711.1	278
1069	KDR_1069	1081789	1082220	-	hypothetical protein	143	E5E91_RS05435	1080459	1080890	-		hypothetical protein	WP_010887712.1	143	DRO_RS05430	1080337	1080768	-	hypothetical protein	WP_010887712.1	143
1070	KDR_1070	1082316	1082915	-	putative peptidase	199	E5E91_RS05440	1080986	1081585	-		Type 1 glutamine amidotransferase-like domain-containing protein	WP_010887713.1	199	DRO_RS05435	1080864	1081463	-	Type 1 glutamine amidotransferase-like domain-containing protein	WP_010887713.1	199
1071	KDR_1071	1082918	1083235	-	hypothetical protein	105	E5E91_RS05445	1081588	1081905	-		YciI family protein	WP_010887714.1	105	DRO_RS05440	1081466	1081783	-	YciI family protein	WP_010887714.1	105
1072	KDR_1072	1083254	1084435	-	Acetyl-CoA acetyltransferase	393	E5E91_RS05450	1081924	1083105	-		acetyl-CoA C-acetyltransferase	WP_010887715.1	393	DRO_RS05445	1081802	1082983	-	acetyl-CoA C-acetyltransferase	WP_010887715.1	393
1073	KDR_1073	1084535	1084882	+	hypothetical protein	115	E5E91_RS05455	1083205	1083552	+		hypothetical protein	WP_027479634.1	115	DRO_RS05450	1083083	1083430	+	hypothetical protein	WP_027479634.1	115
1074	KDR_1073n	1084912	1085187	+	hypothetical protein	91	E5E91_RS05460	1083582	1083857	+		hypothetical protein	WP_063653057.1	91	DRO_RS05455	1083460	1083735	+	hypothetical protein	WP_063653057.1	91
1075	KDR_1074	1085202	1085639	+	3-hydroxyacyl-[acyl-carrier-protein] dehydratase FabZ	145	E5E91_RS05465	1083881	1084309	+	fabZ	3-hydroxyacyl-ACP dehydratase FabZ	WP_027479633.1	142	DRO_RS05460	1083759	1084187	+	3-hydroxyacyl-ACP dehydratase FabZ	WP_027479633.1	142
1076	KDR_1075	1085851	1086996	+	hypothetical protein	381	E5E91_RS05470	1084521	1085666	+		LptF/LptG family permease	WP_027479632.1	381	DRO_RS05465	1084399	1085544	+	LptF/LptG family permease	WP_027479632.1	381
1077	KDR_1076	1086993	1088174	+	Processive diacylglycerol beta-glucosyltransferase	393	E5E91_RS05475	1085663	1086844	+		galactosyldiacylglycerol synthase	WP_034349606.1	393	DRO_RS05470	1085541	1086722	+	galactosyldiacylglycerol synthase	WP_034349606.1	393
1078	KDR_1077	1088171	1089376	+	hypothetical protein	401	E5E91_RS05480	1086841	1088046	+		polysaccharide deacetylase family protein	WP_010887720.1	401	DRO_RS05475	1086719	1087924	+	polysaccharide deacetylase family protein	WP_010887720.1	401
1079	KDR_1078	1089466	1090272	+	Ubiquinone biosynthesis O-methyltransferase, mitochondrial	268	E5E91_RS05485	1088202	1088942	+		class I SAM-dependent methyltransferase	WP_027479631.1	246	DRO_RS05480	1088079	1088819	+	class I SAM-dependent methyltransferase	WP_027479631.1	246
1080	KDR_1079	1090254	1090511	-	hypothetical protein	85	E5E91_RS05490	1088924	1089181	-		hypothetical protein	WP_010887722.1	85	DRO_RS05485	1088801	1089058	-	hypothetical protein	WP_010887722.1	85
1081	KDR_1080	1090588	1091247	-	hypothetical protein	219	E5E91_RS05495	1089258	1089917	-		glycosyltransferase family 2 protein	WP_010887723.1	219	DRO_RS05490	1089135	1089794	-	glycosyltransferase family 2 protein	WP_010887723.1	219
1082	KDR_1081	1091305	1092033	-	hypothetical protein	242	E5E91_RS05500	1089975	1090676	-		TetR/AcrR family transcriptional regulator	WP_010887724.1	233	DRO_RS05495	1089852	1090553	-	TetR/AcrR family transcriptional regulator	WP_010887724.1	233
1083	KDR_1082	1092258	1092833	+	Ribosome hibernation promotion factor	191	E5E91_RS05505	1090928	1091503	+	raiA	ribosome-associated translation inhibitor RaiA	WP_010887725.1	191	DRO_RS05500	1090805	1091380	+	ribosome-associated translation inhibitor RaiA	WP_010887725.1	191
1084	KDR_1083	1092884	1093594	-	hypothetical protein	236	E5E91_RS05510	1091554	1092306	-		hypothetical protein	WP_187767764.1	250	DRO_RS05505	1091431	1092141	-	hypothetical protein	WP_027479630.1	236
1085	KDR_1084	1093693	1095828	+	Methylmalonyl-CoA mutase	711	E5E91_RS05515	1092363	1094498	+	scpA	methylmalonyl-CoA mutase	WP_010887727.1	711	DRO_RS05510	1092240	1094375	+	methylmalonyl-CoA mutase	WP_010887727.1	711
1086	KDR_1085	1095892	1096647	-	hypothetical protein	251	E5E91_RS05520	1094562	1095317	-		class I SAM-dependent methyltransferase	WP_010887728.1	251	DRO_RS05515	1094439	1095194	-	class I SAM-dependent methyltransferase	WP_010887728.1	251
1087	KDR_1086	1096694	1097749	+	Alanine racemase	351	E5E91_RS05525	1095364	1096419	+	alr	alanine racemase	WP_027479629.1	351	DRO_RS05520	1095241	1096296	+	alanine racemase	WP_027479629.1	351
1088	KDR_1087	1097914	1098774	-	Isopentenyl-diphosphate delta-isomerase	286	E5E91_RS05530	1096584	1097468	-	fni	type 2 isopentenyl-diphosphate Delta-isomerase	WP_227086026.1	294	DRO_RS05525	1096459	1097319	-	type 2 isopentenyl-diphosphate Delta-isomerase	WP_010887730.1	286
1089	KDR_1087n	1098811	1098930	-	hypothetical protein	39
1090	KDR_1088	1098927	1099793	-	hypothetical protein	288	E5E91_RS05535	1097597	1098463	-		DUF721 domain-containing protein	WP_010887731.1	288	DRO_RS05530	1097472	1098338	-	DUF721 domain-containing protein	WP_010887731.1	288
1091	KDR_1089	1099790	1100869	-	DNA replication and repair protein RecF	359	E5E91_RS05540	1098460	1099539	-	recF	DNA replication and repair protein RecF	WP_010887732.1	359	DRO_RS05535	1098335	1099414	-	DNA replication and repair protein RecF	WP_010887732.1	359
1092	KDR_1090	1101035	1102105	+	hypothetical protein	356	E5E91_RS05545	1099705	1100775	+		diguanylate cyclase	WP_010887733.1	356	DRO_RS05540	1099580	1100650	+	diguanylate cyclase	WP_010887733.1	356
1093	KDR_1091	1102342	1102827	-	hypothetical protein	161	E5E91_RS05550	1100969	1101496	-		hypothetical protein	WP_166479968.1	175	DRO_RS05545	1100887	1101372	-	hypothetical protein	WP_010887734.1	161
1094	KDR_1092	1102902	1103396	+	hypothetical protein	164	E5E91_RS05555	1101571	1102065	+		hypothetical protein	WP_034349604.1	164	DRO_RS05550	1101447	1101941	+	hypothetical protein	WP_034349604.1	164
1095	KDR_1093	1103984	1105009	+	Tryptophan--tRNA ligase 2	341	E5E91_RS05560	1102653	1103678	+	trpS	tryptophan--tRNA ligase	WP_010887736.1	341	DRO_RS05555	1102529	1103554	+	tryptophan--tRNA ligase	WP_010887736.1	341
1096	KDR_1094	1105170	1105451	-	hypothetical protein	93	E5E91_RS05565	1103839	1104120	-		YiaA/YiaB family inner membrane protein	WP_034349694.1	93	DRO_RS05560	1103715	1103996	-	YiaA/YiaB family inner membrane protein	WP_034349694.1	93
1097	KDR_1095	1105554	1105784	-	hypothetical protein	76	E5E91_RS05570	1104223	1104453	-		hypothetical protein	WP_010887738.1	76	DRO_RS05565	1104099	1104329	-	hypothetical protein	WP_010887738.1	76
1098	KDR_1096	1105821	1107209	-	3-phosphoshikimate 1-carboxyvinyltransferase	462	E5E91_RS05575	1104490	1105809	-	aroA	3-phosphoshikimate 1-carboxyvinyltransferase	WP_027479628.1	439	DRO_RS05570	1104366	1105685	-	3-phosphoshikimate 1-carboxyvinyltransferase	WP_027479628.1	439
1099	KDR_1097	1107338	1108036	-	phosphoglycerate mutase GpmB	232	E5E91_RS05580	1106007	1106696	-		histidine phosphatase family protein	WP_227086013.1	229	DRO_RS05575	1105883	1106572	-	histidine phosphatase family protein	WP_227086013.1	229
1100	KDR_1098	1108090	1109130	+	hypothetical protein	346	E5E91_RS05585	1106759	1107799	+		hypothetical protein	WP_010887741.1	346	DRO_RS05580	1106635	1107675	+	hypothetical protein	WP_010887741.1	346
1101	KDR_1099	1109516	1110109	-	hypothetical protein	197	E5E91_RS05590	1108185	1108778	-		DUF305 domain-containing protein	WP_010887742.1	197	DRO_RS05585	1108060	1108653	-	DUF305 domain-containing protein	WP_010887742.1	197
1102	KDR_1100	1110106	1111008	-	hypothetical protein	300	E5E91_RS05595	1108775	1109677	-		rhodanese-related sulfurtransferase	WP_010887743.1	300	DRO_RS05590	1108650	1109552	-	rhodanese-related sulfurtransferase	WP_010887743.1	300
1103	KDR_1101	1111066	1111818	+	2-methoxy-6-polyprenyl-1,4-benzoquinol methylase, mitochondrial	250	E5E91_RS05600	1109711	1110487	+		class I SAM-dependent methyltransferase	WP_010887744.1	258	DRO_RS05595	1109586	1110362	+	class I SAM-dependent methyltransferase	WP_010887744.1	258
1104	KDR_1102	1111873	1112850	+	Metal cation efflux system protein CzcD	325	E5E91_RS05605	1110542	1111519	+		cation diffusion facilitator family transporter	WP_010887745.1	325	DRO_RS05600	1110417	1111394	+	cation diffusion facilitator family transporter	WP_010887745.1	325
1105	KDR_1103	1112897	1114984	+	Vitamin B12 import ATP-binding protein BtuD	695	E5E91_RS05610	1111566	1113653	+		ATP-binding cassette domain-containing protein	WP_027479627.1	695	DRO_RS05605	1111441	1113528	+	ATP-binding cassette domain-containing protein	WP_027479627.1	695
1106	KDR_1104	1115399	1115686	+	hypothetical protein	95	E5E91_RS05615	1114067	1114354	+		DUF2087 domain-containing protein	WP_010887747.1	95	DRO_RS05610	1113943	1114230	+	DUF2087 domain-containing protein	WP_010887747.1	95
1107	KDR_1105	1115945	1117288	+	DNA repair protein RadA	447	E5E91_RS05620	1114613	1115956	+	radA	DNA repair protein RadA	WP_027479626.1	447	DRO_RS05615	1114489	1115832	+	DNA repair protein RadA	WP_027479626.1	447
1108	KDR_1106	1117411	1118661	-	Dihydroorotase	416	E5E91_RS05625	1116079	1117329	-		dihydroorotase	WP_010887749.1	416	DRO_RS05620	1115955	1117205	-	dihydroorotase	WP_010887749.1	416
1109	KDR_1107	1118680	1118856	-	hypothetical protein	58	E5E91_RS05630	1117348	1117890	-		hypothetical protein	WP_010887750.1	180	DRO_RS05625	1117224	1117766	-	hypothetical protein	WP_010887750.1	180
1110	KDR_1108	1119299	1119763	-	hypothetical protein	154	E5E91_RS05635	1117967	1118431	-		DUF3995 domain-containing protein	WP_010887751.1	154	DRO_RS05630	1117843	1118307	-	DUF3995 domain-containing protein	WP_010887751.1	154
1111	KDR_1109	1119764	1120708	-	Aspartate carbamoyltransferase	314	E5E91_RS05640	1118432	1119376	-		aspartate carbamoyltransferase catalytic subunit	WP_010887752.1	314	DRO_RS05635	1118308	1119252	-	aspartate carbamoyltransferase catalytic subunit	WP_010887752.1	314
1112	KDR_1110	1120705	1121256	-	Bifunctional protein PyrR	183	E5E91_RS05645	1119373	1119924	-	pyrR	bifunctional pyr operon transcriptional regulator/uracil phosphoribosyltransferase PyrR	WP_010887753.1	183	DRO_RS05640	1119249	1119800	-	bifunctional pyr operon transcriptional regulator/uracil phosphoribosyltransferase PyrR	WP_010887753.1	183
1113	KDR_1110n	1121253	1121528	-	hypothetical protein	91
1114	KDR_1111	1121552	1121965	-	hypothetical protein	137	E5E91_RS05650	1120220	1120633	-		MerR family transcriptional regulator	WP_010887754.1	137	DRO_RS05645	1120096	1120509	-	MerR family transcriptional regulator	WP_010887754.1	137
1115	KDR_1112	1122021	1122512	+	hypothetical protein	163	E5E91_RS05655	1120689	1121180	+		DMT family transporter	WP_010887755.1	163	DRO_RS05650	1120565	1121056	+	DMT family transporter	WP_010887755.1	163
1116	KDR_1113	1122497	1122985	+	hypothetical protein	162	E5E91_RS05660	1121177	1121653	+		DMT family transporter	WP_034349680.1	158	DRO_RS05655	1121053	1121529	+	DMT family transporter	WP_034349680.1	158
1117	KDR_1114	1123084	1123581	+	18 kDa heat shock protein	165	E5E91_RS05665	1121752	1122249	+		Hsp20/alpha crystallin family protein	WP_051618785.1	165	DRO_RS05660	1121628	1122125	+	Hsp20/alpha crystallin family protein	WP_051618785.1	165
1118	KDR_1115	1123747	1124934	+	hypothetical protein	395	E5E91_RS05670	1122415	1123602	+		DUF4384 domain-containing protein	WP_027479624.1	395	DRO_RS05665	1122291	1123478	+	DUF4384 domain-containing protein	WP_027479624.1	395
1119	KDR_1116	1125165	1126190	-	hypothetical protein	341	E5E91_RS05675	1123833	1124717	-		hypothetical protein	WP_027479623.1	294	DRO_RS05670	1123709	1124593	-	hypothetical protein	WP_027479623.1	294
1120	KDR_1117	1126275	1128518	-	ATP-dependent Clp protease ATP-binding subunit ClpC	747	E5E91_RS05680	1124943	1127186	-		ATP-dependent Clp protease ATP-binding subunit	WP_010887760.1	747	DRO_RS05675	1124819	1127062	-	ATP-dependent Clp protease ATP-binding subunit	WP_010887760.1	747
1121	KDR_1118	1128743	1129765	-	hypothetical protein	340	E5E91_RS05685	1127411	1128433	-		PIN/TRAM domain-containing protein	WP_166466076.1	340	DRO_RS05680	1127287	1128309	-	PIN/TRAM domain-containing protein	WP_166466076.1	340
1122	KDR_1119	1129887	1130615	-	hypothetical protein	242	E5E91_RS05690	1128555	1129283	-		metallophosphoesterase	WP_010887762.1	242	DRO_RS05685	1128403	1129158	-	metallophosphoesterase	WP_233668281.1	251
1123	KDR_1120	1130870	1132054	+	Butyrate kinase 2	394	E5E91_RS05700	1129577	1130722	+		butyrate kinase	WP_034349597.1	381	DRO_RS05695	1129452	1130597	+	butyrate kinase	WP_034349597.1	381
1124	KDR_1121	1132054	1132434	+	hypothetical protein	126	E5E91_RS05705	1130722	1131102	+		hypothetical protein	WP_010887764.1	126	DRO_RS05700	1130597	1130977	+	hypothetical protein	WP_010887764.1	126
1125	KDR_1122	1132505	1133623	+	hypothetical protein	372	E5E91_RS05710	1131173	1132291	+		prephenate dehydrogenase	WP_027479622.1	372	DRO_RS05705	1131048	1132166	+	prephenate dehydrogenase	WP_027479622.1	372
1126	KDR_1123	1133703	1134983	-	UDP-N-acetylglucosamine 1-carboxyvinyltransferase 2	426	E5E91_RS05715	1132371	1133651	-	murA	UDP-N-acetylglucosamine 1-carboxyvinyltransferase	WP_010887766.1	426	DRO_RS05710	1132246	1133526	-	UDP-N-acetylglucosamine 1-carboxyvinyltransferase	WP_010887766.1	426
1127	KDR_1124	1135578	1136849	+	hypothetical protein	423	E5E91_RS05720	1134246	1135517	+		S-layer homology domain-containing protein	WP_010887767.1	423	DRO_RS05715	1134121	1135392	+	S-layer homology domain-containing protein	WP_010887767.1	423
1128	KDR_1125	1137074	1137421	+	hypothetical protein	115	E5E91_RS05725	1135742	1136089	+		hypothetical protein	WP_010887768.1	115	DRO_RS05720	1135617	1135964	+	hypothetical protein	WP_010887768.1	115
1129	KDR_1126	1137418	1139535	+	hypothetical protein	705	E5E91_RS05730	1136086	1138203	+	recJ	single-stranded-DNA-specific exonuclease RecJ	WP_027479621.1	705	DRO_RS05725	1135961	1138078	+	single-stranded-DNA-specific exonuclease RecJ	WP_027479621.1	705
1130	KDR_1127	1139532	1140746	-	hypothetical protein	404	E5E91_RS05735	1138200	1139414	-		toxic anion resistance protein	WP_027479620.1	404	DRO_RS05730	1138075	1139289	-	toxic anion resistance protein	WP_027479620.1	404
1131	KDR_1128	1140811	1141515	-	hypothetical protein	234	E5E91_RS05740	1139479	1140183	-		hypothetical protein	WP_010887771.1	234	DRO_RS05735	1139354	1140058	-	hypothetical protein	WP_010887771.1	234
1132	KDR_1129	1141524	1142132	-	hypothetical protein	202	E5E91_RS05745	1140192	1140785	-		hypothetical protein	WP_162177592.1	197	DRO_RS05740	1140067	1140675	-	hypothetical protein	WP_164927955.1	202
1133	KDR_1130	1142156	1143505	-	Protoporphyrinogen oxidase	449	E5E91_RS05750	1140824	1142173	-	hemG	protoporphyrinogen oxidase	WP_051618786.1	449	DRO_RS05745	1140699	1142048	-	protoporphyrinogen oxidase	WP_051618786.1	449
1134	KDR_1131	1143516	1144466	-	Ferrochelatase	316	E5E91_RS05755	1142184	1143134	-	hemH	ferrochelatase	WP_010887774.1	316	DRO_RS05750	1142059	1143009	-	ferrochelatase	WP_010887774.1	316
1135	KDR_1132	1144570	1146351	-	Dihydroxy-acid dehydratase	593	E5E91_RS05760	1143238	1145061	-	ilvD	dihydroxy-acid dehydratase	WP_010887775.1	607	DRO_RS05755	1143113	1144936	-	dihydroxy-acid dehydratase	WP_010887775.1	607
1136	KDR_1133	1146468	1147646	-	Uroporphyrinogen decarboxylase	392	E5E91_RS05765	1145136	1146314	-	hemE	uroporphyrinogen decarboxylase	WP_010887776.1	392	DRO_RS05760	1145011	1146189	-	uroporphyrinogen decarboxylase	WP_010887776.1	392
1137	KDR_1134	1147714	1147875	-	hypothetical protein	53
1138	KDR_1135	1148130	1148786	+	hypothetical protein	218	E5E91_RS05770	1146798	1147454	+		hypothetical protein	WP_010887778.1	218	DRO_RS05765	1146673	1147329	+	hypothetical protein	WP_010887778.1	218
1139	KDR_1136	1148809	1149168	-	hypothetical protein	119	E5E91_RS05775	1147477	1147878	-		hypothetical protein	WP_010887779.1	133	DRO_RS05770	1147352	1147753	-	hypothetical protein	WP_010887779.1	133
1140	KDR_1137	1149284	1150255	-	Mycothiol acetyltransferase	323	E5E91_RS05780	1147952	1148923	-		GNAT family N-acetyltransferase	WP_034349593.1	323	DRO_RS05775	1147827	1148798	-	GNAT family N-acetyltransferase	WP_034349593.1	323
1141	KDR_1138	1150320	1151120	-	hypothetical protein	266	E5E91_RS05785	1148988	1149788	-		hypothetical protein	WP_027479616.1	266	DRO_RS05780	1148863	1149663	-	hypothetical protein	WP_027479616.1	266
1142	KDR_1139	1151197	1151592	-	hypothetical protein	131	E5E91_RS05790	1149865	1150260	-		inorganic diphosphatase	WP_010887782.1	131	DRO_RS05785	1149740	1150135	-	inorganic diphosphatase	WP_010887782.1	131
1143	KDR_1140	1151589	1151963	-	hypothetical protein	124	E5E91_RS05795	1150257	1150631	-		hypothetical protein	WP_010887783.1	124	DRO_RS05790	1150132	1150506	-	hypothetical protein	WP_010887783.1	124
1144	KDR_1141	1152065	1153528	+	Neopullulanase	487	E5E91_RS05800	1150733	1152196	+		glycoside hydrolase family 13 protein	WP_034349591.1	487	DRO_RS05795	1150608	1152071	+	glycoside hydrolase family 13 protein	WP_034349591.1	487
1145	KDR_1142r	1153713	1154861	-	hypothetical protein	382	E5E91_RS05805	1152381	1153529	-		hypothetical protein	WP_027479615.1	382	DRO_RS05800	1152256	1153404	-	hypothetical protein	WP_027479615.1	382
1146	KDR_1143	1154858	1155841	-	hypothetical protein	327	E5E91_RS05810	1153526	1154509	-		hypothetical protein	WP_027479614.1	327	DRO_RS05805	1153401	1154384	-	hypothetical protein	WP_027479614.1	327
1147	KDR_1144	1155970	1156713	-	hypothetical protein	247	E5E91_RS05815	1154638	1155381	-		hypothetical protein	WP_010887787.1	247	DRO_RS05810	1154513	1155256	-	hypothetical protein	WP_010887787.1	247
1148	KDR_1145	1156721	1158541	-	Elongation factor 4	606	E5E91_RS05820	1155389	1157209	-	lepA	translation elongation factor 4	WP_010887788.1	606	DRO_RS05815	1155264	1157084	-	translation elongation factor 4	WP_010887788.1	606
1149	KDR_1146	1158683	1159237	+	hypothetical protein	184	E5E91_RS05825	1157351	1157905	+		pyridoxamine 5'-phosphate oxidase family protein	WP_227086014.1	184	DRO_RS05820	1157226	1157780	+	pyridoxamine 5'-phosphate oxidase family protein	WP_227086014.1	184
1150	KDR_1147	1159308	1160189	-	Bifunctional chorismate mutase/prephenate dehydratase	293	E5E91_RS05830	1157976	1158857	-		prephenate dehydratase	WP_010887790.1	293	DRO_RS05825	1157851	1158732	-	prephenate dehydratase	WP_010887790.1	293
1151	KDR_1148	1160402	1160896	+	K(+)/H(+) antiporter subunit KhtT	164	E5E91_RS05835	1159070	1159564	+		cation:proton antiporter regulatory subunit	WP_027479612.1	164	DRO_RS05830	1158945	1159439	+	cation:proton antiporter regulatory subunit	WP_027479612.1	164
1152	KDR_1149	1160923	1162074	+	K(+)/H(+) antiporter subunit KhtU	383	E5E91_RS05840	1159591	1160742	+		cation:proton antiporter	WP_010887792.1	383	DRO_RS05835	1159466	1160617	+	cation:proton antiporter	WP_010887792.1	383
1153	KDR_1150	1162659	1164038	+	tRNA-2-methylthio-N(6)-dimethylallyladenosine synthase	459	E5E91_RS05845	1161327	1162706	+	miaB	tRNA (N6-isopentenyl adenosine(37)-C2)-methylthiotransferase MiaB	WP_027479611.1	459	DRO_RS05840	1161200	1162579	+	tRNA (N6-isopentenyl adenosine(37)-C2)-methylthiotransferase MiaB	WP_027479611.1	459
1154	KDR_1151	1164093	1164908	-	Short-chain-enoyl-CoA hydratase	271	E5E91_RS05850	1162761	1163576	-		enoyl-CoA hydratase-related protein	WP_034349586.1	271	DRO_RS05845	1162634	1163449	-	enoyl-CoA hydratase-related protein	WP_034349586.1	271
1155	KDR_1152	1165075	1165815	-	(S)-ureidoglycine aminohydrolase	246	E5E91_RS05855	1163743	1164483	-		(S)-ureidoglycine aminohydrolase	WP_010887795.1	246	DRO_RS05850	1163616	1164356	-	(S)-ureidoglycine aminohydrolase	WP_010887795.1	246
1156	KDR_1153	1165967	1167313	-	Allantoinase	448	E5E91_RS05860	1164635	1165981	-		allantoinase	WP_010887796.1	448	DRO_RS05855	1164508	1165854	-	allantoinase	WP_010887796.1	448
1157	KDR_1154	1167310	1168560	-	N-carbamoyl-L-amino-acid hydrolase	416	E5E91_RS05865	1165978	1167228	-		allantoate amidohydrolase	WP_010887797.1	416	DRO_RS05860	1165851	1167101	-	allantoate amidohydrolase	WP_010887797.1	416
1158	KDR_1155	1168557	1169948	-	Malate synthase A	463	E5E91_RS05870	1167225	1168616	-		malate synthase	WP_010887798.1	463	DRO_RS05865	1167098	1168489	-	malate synthase	WP_010887798.1	463
1159	KDR_1156	1170012	1170815	-	Pectin degradation repressor protein KdgR	267	E5E91_RS05875	1168680	1169483	-		IclR family transcriptional regulator	WP_010887799.1	267	DRO_RS05870	1168553	1169356	-	IclR family transcriptional regulator	WP_010887799.1	267
1160	KDR_1157	1171020	1172252	-	Putative hydroxypyruvate reductase	410	E5E91_RS05880	1169688	1170920	-		glycerate kinase	WP_027479609.1	410	DRO_RS05875	1169561	1170793	-	glycerate kinase	WP_027479609.1	410
1161	KDR_1157n	1172258	1172500	-	hypothetical protein	80	E5E91_RS05885	1170926	1171153	-		hypothetical protein	WP_156504619.1	75	DRO_RS05880	1170799	1171026	-	hypothetical protein	WP_156504619.1	75
1162	KDR_1158	1172517	1173083	+	Uric acid degradation bifunctional protein PucL	188	E5E91_RS05890	1171185	1171751	+	uraD	2-oxo-4-hydroxy-4-carboxy-5-ureidoimidazoline decarboxylase	WP_010887801.1	188	DRO_RS05885	1171058	1171624	+	2-oxo-4-hydroxy-4-carboxy-5-ureidoimidazoline decarboxylase	WP_010887801.1	188
1163	KDR_1159	1173220	1173753	-	Transcriptional repressor MprA	177	E5E91_RS05895	1171888	1172421	-		MarR family transcriptional regulator	WP_034349584.1	177	DRO_RS05890	1171761	1172294	-	MarR family transcriptional regulator	WP_034349584.1	177
1164	KDR_1160	1173870	1174763	+	Uricase	297	E5E91_RS05900	1172535	1173431	+	pucL	urate oxidase	WP_010887803.1	298	DRO_RS05895	1172408	1173304	+	urate oxidase	WP_010887803.1	298
1165	KDR_1161	1174760	1175119	+	5-hydroxyisourate hydrolase	119	E5E91_RS05905	1173428	1173787	+	uraH	hydroxyisourate hydrolase	WP_010887804.1	119	DRO_RS05900	1173301	1173660	+	hydroxyisourate hydrolase	WP_010887804.1	119
1166	KDR_1162	1175230	1175706	-	Transcription elongation factor GreA	158	E5E91_RS05910	1173898	1174374	-	greA	transcription elongation factor GreA	WP_010887805.1	158	DRO_RS05905	1173771	1174247	-	transcription elongation factor GreA	WP_010887805.1	158
1167	KDR_1163	1175755	1176828	-	Twitching mobility protein	357	E5E91_RS05915	1174423	1175496	-		type IV pilus twitching motility protein PilT	WP_010887806.1	357	DRO_RS05910	1174296	1175369	-	type IV pilus twitching motility protein PilT	WP_010887806.1	357
1168	KDR_1164	1176825	1177742	-	Pantothenate synthetase	305	E5E91_RS05920	1175493	1176398	-	panC	pantoate--beta-alanine ligase	WP_227086015.1	301	DRO_RS05915	1175366	1176211	-	pantoate--beta-alanine ligase	WP_010887807.1	281
1169	KDR_1165	1177723	1178094	-	hypothetical protein	123	E5E91_RS05925	1176391	1176762	-		phage holin family protein	WP_010887808.1	123	DRO_RS05920	1176264	1176635	-	phage holin family protein	WP_010887808.1	123
1170	KDR_1166	1178236	1178820	+	hypothetical protein	194	E5E91_RS05930	1176904	1177488	+		hypothetical protein	WP_010887809.1	194	DRO_RS05925	1176777	1177361	+	hypothetical protein	WP_010887809.1	194
1171	KDR_1167	1178853	1179455	+	putative membrane protein	200	E5E91_RS05935	1177521	1178123	+		DedA family protein	WP_010887810.1	200	DRO_RS05930	1177394	1177996	+	DedA family protein	WP_010887810.1	200
1172	KDR_1168	1179424	1180266	-	NADH pyrophosphatase	280	E5E91_RS05940	1178092	1178934	-	nudC	NAD(+) diphosphatase	WP_010887811.1	280	DRO_RS05935	1177965	1178807	-	NAD(+) diphosphatase	WP_010887811.1	280
1173	KDR_1169	1180263	1181402	-	hypothetical protein	379	E5E91_RS05945	1178931	1180070	-		VWA-like domain-containing protein	WP_010887812.1	379	DRO_RS05940	1178804	1179943	-	VWA-like domain-containing protein	WP_010887812.1	379
1174	KDR_1170	1181399	1182181	-	hypothetical protein	260	E5E91_RS05950	1180067	1180849	-		hypothetical protein	WP_010887813.1	260	DRO_RS05945	1179940	1180722	-	hypothetical protein	WP_010887813.1	260
1175	KDR_1171	1182186	1183208	-	hypothetical protein	340	E5E91_RS05955	1180854	1181876	-		MoxR family ATPase	WP_010887814.1	340	DRO_RS05950	1180727	1181749	-	MoxR family ATPase	WP_010887814.1	340
1176	KDR_1172	1183377	1184273	-	hypothetical protein	298	E5E91_RS05960	1182045	1182941	-		hypothetical protein	WP_010887815.1	298	DRO_RS05955	1181918	1182814	-	hypothetical protein	WP_010887815.1	298
1177	KDR_1173	1184348	1185322	+	Shikimate dehydrogenase (NADP(+))	324	E5E91_RS05965	1183058	1183990	+		shikimate dehydrogenase	WP_051618788.1	310	DRO_RS05960	1183042	1183863	+	shikimate dehydrogenase	WP_034349580.1	273
1178	KDR_1174	1185319	1188753	+	Adaptive-response sensory-kinase SasA	1144	E5E91_RS05970	1183987	1187421	+		PAS domain S-box protein	WP_027479605.1	1144	DRO_RS05965	1183860	1187294	+	PAS domain S-box protein	WP_027479605.1	1144
1179	KDR_1175	1188750	1189988	+	Adaptive-response sensory-kinase SasA	412	E5E91_RS05975	1187460	1188656	+		hybrid sensor histidine kinase/response regulator	WP_162177602.1	398	DRO_RS05970	1187333	1188529	+	hybrid sensor histidine kinase/response regulator	WP_162177602.1	398
1180	KDR_1176	1190078	1190326	-	hypothetical protein	82	E5E91_RS05980	1188746	1188994	-		hypothetical protein	WP_010887819.1	82	DRO_RS05975	1188619	1188867	-	hypothetical protein	WP_010887819.1	82
1181	KDR_1177	1190464	1190886	+	Protein YhfA	140	E5E91_RS05985	1189132	1189554	+		OsmC family protein	WP_010887820.1	140	DRO_RS05980	1189005	1189427	+	OsmC family protein	WP_010887820.1	140
1182	KDR_1178	1190883	1191719	+	hypothetical protein	278	E5E91_RS05990	1189551	1190387	+		PhzF family phenazine biosynthesis protein	WP_010887821.1	278	DRO_RS05985	1189424	1190260	+	PhzF family phenazine biosynthesis protein	WP_010887821.1	278
1183	KDR_1179	1191835	1193421	+	Cardiolipin synthase B	528	E5E91_RS05995	1190503	1192089	+		phospholipase D-like domain-containing protein	WP_162177590.1	528	DRO_RS05990	1190376	1191962	+	phospholipase D-like domain-containing protein	WP_162177590.1	528
1184	KDR_1180	1193426	1193935	+	hypothetical protein	169	E5E91_RS06000	1192094	1192603	+		hypothetical protein	WP_010887823.1	169	DRO_RS05995	1191967	1192476	+	hypothetical protein	WP_010887823.1	169
1185	KDR_1181	1193994	1194407	-	hypothetical protein	137	E5E91_RS06005	1192662	1193075	-		pyridoxamine 5'-phosphate oxidase family protein	WP_010887824.1	137	DRO_RS06000	1192535	1192948	-	pyridoxamine 5'-phosphate oxidase family protein	WP_010887824.1	137
1186	KDR_1182	1194542	1195066	+	L-methionine sulfoximine/L-methionine sulfone acetyltransferase	174	E5E91_RS06010	1193210	1193734	+		GNAT family N-acetyltransferase	WP_010887825.1	174	DRO_RS06005	1193083	1193607	+	GNAT family N-acetyltransferase	WP_010887825.1	174
1187	KDR_1183	1195156	1195782	+	Nucleoside triphosphate pyrophosphohydrolase	208	E5E91_RS06015	1193824	1194450	+		MazG family protein	WP_010887826.1	208	DRO_RS06010	1193697	1194323	+	MazG family protein	WP_010887826.1	208
1188	KDR_1184	1195779	1196363	+	putative Nudix hydrolase NudL	194	E5E91_RS06020	1194447	1195031	+		CoA pyrophosphatase	WP_010887827.1	194	DRO_RS06015	1194320	1194904	+	CoA pyrophosphatase	WP_010887827.1	194
1189	KDR_1185	1196426	1197469	-	hypothetical protein	347	E5E91_RS06025	1195094	1196137	-		PEGA domain-containing protein	WP_010887828.1	347	DRO_RS06020	1194967	1196010	-	PEGA domain-containing protein	WP_010887828.1	347
1190							E5E91_RS06030	1196182	1196412	+		hypothetical protein	WP_010887829.1	76	DRO_RS06025	1196055	1196285	+	hypothetical protein	WP_010887829.1	76
1191	KDR_1187	1197852	1198652	+	hypothetical protein	266	E5E91_RS06035	1196520	1197320	+		TerC family protein	WP_034349577.1	266	DRO_RS06030	1196393	1197193	+	TerC family protein	WP_034349577.1	266
1192	KDR_1188	1198712	1200046	-	hypothetical protein	444	E5E91_RS06040	1197380	1198714	-		AI-2E family transporter	WP_010887831.1	444	DRO_RS06035	1197252	1198586	-	AI-2E family transporter	WP_010887831.1	444
1193	KDR_1189	1200213	1201865	+	Methylmalonyl-CoA mutase	550	E5E91_RS06045	1198887	1200533	+		methylmalonyl-CoA mutase family protein	WP_027479602.1	548	DRO_RS06040	1198759	1200405	+	methylmalonyl-CoA mutase family protein	WP_027479602.1	548
1194	KDR_1190	1201909	1202529	+	hypothetical protein	206	E5E91_RS06050	1200577	1201197	+		TMEM175 family protein, partial	WP_034349664.1	206	DRO_RS06045	1200449	1201069	+	TMEM175 family protein, partial	WP_034349664.1	206
1195	KDR_1191	1202755	1204059	+	A-adding tRNA nucleotidyltransferase	434	E5E91_RS06055	1201423	1202727	+		CCA tRNA nucleotidyltransferase	WP_010887834.1	434	DRO_RS06050	1201295	1202599	+	CCA tRNA nucleotidyltransferase	WP_010887834.1	434
1196	KDR_1192	1204117	1205223	+	hypothetical protein	368	E5E91_RS06060	1202785	1203891	+		App1 family protein	WP_010887835.1	368	DRO_RS06055	1202657	1203763	+	App1 family protein	WP_010887835.1	368
1197	KDR_1193	1205296	1205991	+	hypothetical protein	231	E5E91_RS06065	1203964	1204659	+		hypothetical protein	WP_227086016.1	231	DRO_RS06060	1203836	1204531	+	hypothetical protein	WP_227086016.1	231
1198	KDR_1194	1206015	1206515	+	hypothetical protein	166	E5E91_RS06070	1204683	1205183	+		DUF1999 domain-containing protein	WP_010887837.1	166	DRO_RS06065	1204555	1205055	+	DUF1999 domain-containing protein	WP_010887837.1	166
1199	KDR_1195	1206767	1207591	-	hypothetical protein	274	E5E91_RS06075	1205435	1206259	-		hypothetical protein	WP_051618789.1	274	DRO_RS06070	1205307	1206131	-	hypothetical protein	WP_051618789.1	274
1200	KDR_1196	1207687	1208625	-	IS4 family transposase ISDra1	312	E5E91_RS06080	1206355	1207338	-		IS4 family transposase	WP_063653074.1	327	DRO_RS06075	1206227	1207210	-	IS4 family transposase	WP_063653074.1	327
1201	KDR_1197	1208626	1208781	+	hypothetical protein	51
1202	KDR_1198	1208900	1210681	-	GTP-binding protein TypA/BipA	593	E5E91_RS06085	1207568	1209349	-	typA	translational GTPase TypA	WP_010887841.1	593	DRO_RS06080	1207440	1209221	-	translational GTPase TypA	WP_010887841.1	593
1203	KDR_1199	1210973	1211545	-	Putative cysteine protease YraA	190	E5E91_RS06090	1209641	1210213	-		type 1 glutamine amidotransferase	WP_010887842.1	190	DRO_RS06085	1209513	1210085	-	type 1 glutamine amidotransferase	WP_010887842.1	190
1204	KDR_1200	1211695	1212402	-	hypothetical protein	235	E5E91_RS06095	1210363	1211070	-		hypothetical protein	WP_027480215.1	235	DRO_RS06090	1210235	1210942	-	hypothetical protein	WP_027480215.1	235
1205	KDR_1201	1212683	1215748	+	hypothetical protein	1021	E5E91_RS06100	1211351	1214416	+		hypothetical protein	WP_027480214.1	1021	DRO_RS06095	1211223	1214288	+	hypothetical protein	WP_027480214.1	1021
1206	KDR_1202	1215773	1216522	-	hypothetical protein	249	E5E91_RS06105	1214441	1215175	-		hypothetical protein	WP_227086017.1	244	DRO_RS06100	1214313	1215047	-	hypothetical protein	WP_227086017.1	244
1207	KDR_1203	1216600	1217358	-	Mycothiol S-conjugate amidase	252	E5E91_RS06110	1215268	1216026	-		PIG-L family deacetylase	WP_010887846.1	252	DRO_RS06105	1215140	1215898	-	PIG-L family deacetylase	WP_010887846.1	252
1208	KDR_1204	1217416	1217826	+	hypothetical protein	136	E5E91_RS06115	1216084	1216494	+	pcaC	4-carboxymuconolactone decarboxylase	WP_027480213.1	136	DRO_RS06110	1215956	1216366	+	4-carboxymuconolactone decarboxylase	WP_027480213.1	136
1209	KDR_1205	1217926	1218588	+	Deoxyribose-phosphate aldolase	220	E5E91_RS06120	1216594	1217256	+	deoC	deoxyribose-phosphate aldolase	WP_010887848.1	220	DRO_RS06115	1216466	1217128	+	deoxyribose-phosphate aldolase	WP_010887848.1	220
1210	KDR_1206	1218588	1219175	+	dTTP/UTP pyrophosphatase	195	E5E91_RS06125	1217256	1217843	+		Maf family nucleotide pyrophosphatase	WP_010887849.1	195	DRO_RS06120	1217128	1217715	+	Maf family nucleotide pyrophosphatase	WP_010887849.1	195
1211	KDR_1207	1219094	1220800	-	tRNA(Ile)-lysidine synthase	568									DRO_RS06125	1217634	1219340	-	tRNA lysidine(34) synthetase TilS	WP_051618879.1	568
1212	KDR_1208	1220914	1221405	+	Putative peroxiredoxin	163	E5E91_RS06135	1219581	1220072	+		peroxiredoxin	WP_010887851.1	163	DRO_RS06130	1219454	1219945	+	peroxiredoxin	WP_010887851.1	163
1213	KDR_1209	1221402	1221881	+	Putative peroxiredoxin bcp	159	E5E91_RS06140	1220069	1220548	+		peroxiredoxin	WP_010887852.1	159	DRO_RS06135	1220001	1220420	+	peroxiredoxin	WP_233668284.1	139
1214	KDR_1210	1221881	1222558	+	hypothetical protein	225	E5E91_RS06145	1220548	1221225	+		hypothetical protein	WP_010887853.1	225	DRO_RS06140	1220420	1221097	+	hypothetical protein	WP_010887853.1	225
1215	KDR_1211	1222635	1223147	+	hypothetical protein	170	E5E91_RS06150	1221302	1221814	+		hypothetical protein	WP_227086018.1	170	DRO_RS06145	1221174	1221875	+	hypothetical protein	WP_233668282.1	233
1216	KDR_1212	1223222	1223728	-	hypothetical protein	168	E5E91_RS06155	1221889	1222395	-		hypothetical protein	WP_010887855.1	168	DRO_RS06150	1221760	1222266	-	hypothetical protein	WP_010887855.1	168
1217	KDR_1213	1223830	1224867	+	Serine/threonine-protein kinase PknD	345	E5E91_RS06160	1222566	1223534	+		serine/threonine protein kinase	WP_227086019.1	322	DRO_RS06155	1222437	1223405	+	serine/threonine protein kinase	WP_227086019.1	322
1218	KDR_1214	1224945	1225895	-	Acetyl-coenzyme A carboxylase carboxyl transferase subunit alpha	316	E5E91_RS06165	1223612	1224562	-		acetyl-CoA carboxylase carboxyltransferase subunit alpha	WP_010887857.1	316	DRO_RS06160	1223483	1224433	-	acetyl-CoA carboxylase carboxyltransferase subunit alpha	WP_010887857.1	316
1219	KDR_1215	1225892	1226746	-	Acetyl-coenzyme A carboxylase carboxyl transferase subunit beta	284	E5E91_RS06170	1224559	1225413	-	accD	acetyl-CoA carboxylase, carboxyltransferase subunit beta	WP_010887858.1	284	DRO_RS06165	1224430	1225284	-	acetyl-CoA carboxylase, carboxyltransferase subunit beta	WP_010887858.1	284
1220	KDR_1216	1226852	1227328	-	hypothetical protein	158	E5E91_RS06175	1225519	1225989	-		hypothetical protein	WP_034350722.1	156	DRO_RS06170	1225390	1225860	-	hypothetical protein	WP_034350722.1	156
1221	KDR_1217	1227465	1228169	+	HTH-type transcriptional regulator XynR	234	E5E91_RS06180	1226132	1226836	+		IclR family transcriptional regulator	WP_010887860.1	234	DRO_RS06175	1226003	1226707	+	IclR family transcriptional regulator	WP_010887860.1	234
1222	KDR_1218	1228242	1228514	-	hypothetical protein	90	E5E91_RS06185	1226909	1227250	-		helix-turn-helix domain-containing protein	WP_051618878.1	113	DRO_RS06180	1226780	1227121	-	helix-turn-helix domain-containing protein	WP_051618878.1	113
1223	KDR_1219	1228583	1230832	-	Fe(2+) transporter FeoB	749	E5E91_RS06190	1227250	1229499	-	feoB	ferrous iron transport protein B	WP_010887862.1	749	DRO_RS06185	1227121	1229370	-	ferrous iron transport protein B	WP_010887862.1	749
1224	KDR_1220	1230829	1231059	-	hypothetical protein	76	E5E91_RS06195	1229496	1229726	-		ferrous iron transport protein A	WP_010887863.1	76	DRO_RS06190	1229367	1229597	-	ferrous iron transport protein A	WP_010887863.1	76
1225	KDR_1221	1231124	1232116	-	hypothetical protein	330	E5E91_RS06200	1229791	1230783	-		hypothetical protein	WP_027480209.1	330	DRO_RS06195	1229662	1230654	-	hypothetical protein	WP_027480209.1	330
1226	KDR_1221n1	1232236	1232991	+	regulator	251	E5E91_RS06205	1230903	1231658	+		regulator	WP_149357978.1	251	DRO_RS06200	1230774	1231529	+	regulator	WP_149357978.1	251
1227	KDR_1221n2	1232988	1233896	+	EamA family transporter	302	E5E91_RS06210	1231628	1232563	+		DMT family transporter	WP_227086027.1	311	DRO_RS06205	1231499	1232434	+	DMT family transporter	WP_227086027.1	311
1228	KDR_1222	1233907	1234605	-	hypothetical protein	232
1229	KDR_1223	1234602	1235888	-	putative glycolipid permease LtaA	428	E5E91_RS06220	1233269	1234555	-		MFS transporter	WP_010887866.1	428	DRO_RS06215	1233140	1234426	-	MFS transporter	WP_010887866.1	428
1230	KDR_1224	1235933	1236646	+	hypothetical protein	237	E5E91_RS06225	1234621	1235313	+		glycosyltransferase	WP_034350721.1	230	DRO_RS06220	1234492	1235184	+	glycosyltransferase	WP_034350721.1	230
1231	KDR_1225	1236588	1237796	-	D-inositol-3-phosphate glycosyltransferase	402	E5E91_RS06230	1235255	1236463	-		glycosyltransferase family 4 protein	WP_010887868.1	402	DRO_RS06225	1235126	1236334	-	glycosyltransferase family 4 protein	WP_010887868.1	402
1232	KDR_1226	1237910	1239010	+	hypothetical protein	366	E5E91_RS06235	1236577	1237677	+		Sectered polysaccharide deacetylase	WP_027480205.1	366	DRO_RS06230	1236448	1237548	+	Sectered polysaccharide deacetylase	WP_027480205.1	366
1233	KDR_1227m	1239014	1241914	-	hypothetical protein	966	E5E91_RS06240	1237681	1240581	-		GAF domain-containing protein	WP_027480204.1	966	DRO_RS06235	1237552	1240452	-	GAF domain-containing protein	WP_027480204.1	966
1234	KDR_1230	1241958	1242713	-	hypothetical protein	251	E5E91_RS06245	1240625	1241380	-		DUF4388 domain-containing protein	WP_027480203.1	251	DRO_RS06240	1240496	1241251	-	DUF4388 domain-containing protein	WP_027480203.1	251
1235	KDR_1231	1242847	1245105	+	hypothetical protein	752	E5E91_RS06250	1241514	1243772	+		hypothetical protein	WP_162177751.1	752	DRO_RS06245	1241385	1243643	+	hypothetical protein	WP_162177751.1	752
1236	KDR_1232	1245126	1245566	+	hypothetical protein	146	E5E91_RS06255	1243793	1244233	+		type II secretion system GspH family protein	WP_227086020.1	146	DRO_RS06250	1243664	1244104	+	type II secretion system GspH family protein	WP_227086020.1	146
1237	KDR_1233	1245567	1246127	+	hypothetical protein	186	E5E91_RS06260	1244234	1244794	+		type II secretion system GspH family protein	WP_010887876.1	186	DRO_RS06255	1244105	1244665	+	type II secretion system GspH family protein	WP_010887876.1	186
1238	KDR_1234	1246127	1247008	+	hypothetical protein	293	E5E91_RS06265	1244815	1245675	+		prepilin-type N-terminal cleavage/methylation domain-containing protein	WP_034350728.1	286	DRO_RS06260	1244716	1245546	+	type II secretion system GspH family protein	WP_233454352.1	276
1239	KDR_1235	1247070	1248794	+	GTPase Der	574	E5E91_RS06270	1245737	1247461	+		dynamin family protein	WP_027480202.1	574	DRO_RS06265	1245608	1247332	+	dynamin family protein	WP_027480202.1	574
1240	KDR_1236	1248870	1249781	+	Ferrous-iron efflux pump FieF	303	E5E91_RS06275	1247537	1248448	+		cation diffusion facilitator family transporter	WP_034350720.1	303	DRO_RS06270	1247408	1248319	+	cation diffusion facilitator family transporter	WP_034350720.1	303
1241	KDR_1237	1249797	1250831	-	hypothetical protein	344	E5E91_RS06280	1248464	1249498	-		DUF1990 family protein	WP_010887880.1	344	DRO_RS06275	1248335	1249369	-	DUF1990 family protein	WP_010887880.1	344
1242	KDR_1238	1250908	1252089	-	Homocitrate synthase	393	E5E91_RS06285	1249575	1250741	-	lysS	homocitrate synthase	WP_027480200.1	388	DRO_RS06280	1249446	1250612	-	homocitrate synthase	WP_027480200.1	388
1243	KDR_1239	1252150	1252632	-	Mesaconyl-CoA hydratase	160	E5E91_RS06290	1250817	1251299	-		MaoC family dehydratase	WP_010887882.1	160	DRO_RS06285	1250688	1251170	-	MaoC family dehydratase	WP_010887882.1	160
1244	KDR_1240	1252687	1253541	-	Citrate lyase subunit beta-like protein	284	E5E91_RS06295	1251354	1252208	-		CoA ester lyase	WP_010887883.1	284	DRO_RS06290	1251225	1252079	-	CoA ester lyase	WP_010887883.1	284
1245							E5E91_RS06300	1252291	1252506	-		hypothetical protein	WP_010887884.1	71	DRO_RS06295	1252162	1252377	-	hypothetical protein	WP_010887884.1	71
1246	KDR_1242	1253986	1254504	+	hypothetical protein	172	E5E91_RS06305	1252629	1253171	+		hypothetical protein	WP_010887885.1	180	DRO_RS06300	1252524	1253042	+	hypothetical protein	WP_227086021.1	172
1247	KDR_1243	1254650	1255450	+	Serine/threonine-protein kinase PknB	266	E5E91_RS06310	1253281	1254117	+		serine/threonine protein kinase	WP_010887886.1	278	DRO_RS06305	1253152	1253988	+	serine/threonine protein kinase	WP_010887886.1	278
1248	KDR_1244	1255450	1256352	+	hypothetical protein	300	E5E91_RS06315	1254117	1255019	+	holA	DNA polymerase III subunit delta	WP_010887887.1	300	DRO_RS06310	1253988	1254890	+	DNA polymerase III subunit delta	WP_010887887.1	300
1249	KDR_1245	1256421	1256882	-	hypothetical protein	153	E5E91_RS06320	1255088	1255549	-		YbjN domain-containing protein	WP_027480199.1	153	DRO_RS06315	1254959	1255420	-	YbjN domain-containing protein	WP_027480199.1	153
1250	KDR_1246	1257036	1258085	-	putative peptidase	349	E5E91_RS06325	1255703	1256752	-		Xaa-Pro peptidase family protein	WP_010887889.1	349	DRO_RS06320	1255574	1256623	-	Xaa-Pro peptidase family protein	WP_010887889.1	349
1251	KDR_1247	1258272	1259432	+	Succinate--CoA ligase [GDP-forming] subunit beta	386	E5E91_RS06330	1256939	1258099	+	sucC	ADP-forming succinate--CoA ligase subunit beta	WP_010887890.1	386	DRO_RS06325	1256810	1257970	+	ADP-forming succinate--CoA ligase subunit beta	WP_010887890.1	386
1252	KDR_1248	1259434	1260339	+	Succinate--CoA ligase [GDP-forming] subunit alpha	301	E5E91_RS06335	1258101	1259006	+	sucD	succinate--CoA ligase subunit alpha	WP_010887891.1	301	DRO_RS06330	1257972	1258877	+	succinate--CoA ligase subunit alpha	WP_010887891.1	301
1253	KDR_1249	1260458	1261036	+	hypothetical protein	192	E5E91_RS06340	1259125	1259703	+		hypothetical protein	WP_010887892.1	192	DRO_RS06335	1258996	1259574	+	hypothetical protein	WP_010887892.1	192
1254	KDR_1250	1261100	1261702	-	hypothetical protein	200	E5E91_RS06345	1259767	1260369	-		hypothetical protein	WP_027480198.1	200	DRO_RS06340	1259638	1260240	-	hypothetical protein	WP_027480198.1	200
1255	KDR_1251	1261919	1262476	+	hypothetical protein	185	E5E91_RS06350	1260586	1261143	+		hypothetical protein	WP_010887894.1	185
1256	KDR_1252	1262505	1263722	-	Carboxynorspermidine synthase	405	E5E91_RS06355	1261172	1262389	-		saccharopine dehydrogenase family protein	WP_010887895.1	405	DRO_RS06345	1261042	1262259	-	saccharopine dehydrogenase family protein	WP_010887895.1	405
1257	KDR_1253	1263783	1264367	+	hypothetical protein	194	E5E91_RS06360	1262450	1263034	+		hypothetical protein	WP_010887896.1	194	DRO_RS06350	1262320	1262904	+	hypothetical protein	WP_010887896.1	194
1258	KDR_1254	1264409	1264753	+	hypothetical protein	114	E5E91_RS06365	1263076	1263420	+		hypothetical protein	WP_010887897.1	114	DRO_RS06355	1262946	1263290	+	hypothetical protein	WP_010887897.1	114
1259	KDR_1255	1264867	1266030	-	Acyl-CoA dehydrogenase	387	E5E91_RS06370	1263534	1264682	-		acyl-CoA dehydrogenase	WP_162177756.1	382	DRO_RS06360	1263404	1264552	-	acyl-CoA dehydrogenase	WP_162177756.1	382
1260	KDR_1256	1266172	1266435	-	hypothetical protein	87	E5E91_RS06375	1264839	1265102	-		hypothetical protein	WP_010887899.1	87	DRO_RS06365	1264709	1264972	-	hypothetical protein	WP_010887899.1	87
1261	KDR_1257	1266551	1267666	+	hypothetical protein	371	E5E91_RS06380	1265158	1266333	+		sorbosone dehydrogenase family protein	WP_227086022.1	391	DRO_RS06370	1265028	1266203	+	sorbosone dehydrogenase family protein	WP_227086022.1	391
1262	KDR_1258m	1267778	1272217	+	SNF2/Rad54 DNA helicase (Intein)	1479	E5E91_RS06385	1266445	1270884	+		SNF2-related protein	WP_028328048.1	1479	DRO_RS06375	1266315	1270754	+	SNF2-related protein	WP_028328048.1	1479
1263	KDR_1260	1272635	1273369	-	hypothetical protein	244	E5E91_RS06390	1271302	1272036	-		metallophosphatase family protein	WP_010887903.1	244	DRO_RS06380	1271172	1271906	-	metallophosphatase family protein	WP_010887903.1	244
1264	KDR_1261	1273459	1273710	-	hypothetical protein	83	E5E91_RS06395	1272126	1272377	-		DUF2171 domain-containing protein	WP_010887904.1	83	DRO_RS06385	1271996	1272247	-	DUF2171 domain-containing protein	WP_010887904.1	83
1265	KDR_1262	1273800	1275395	-	60 kDa SS-A/Ro ribonucleoprotein	531	E5E91_RS06400	1272467	1274062	-		TROVE domain-containing protein	WP_010887905.1	531	DRO_RS06390	1272337	1273932	-	TROVE domain-containing protein	WP_010887905.1	531
1266	KDR_1263	1275680	1276159	-	N-glycosidase	159	E5E91_RS06405	1274347	1274826	-		NADAR family protein	WP_027480197.1	159	DRO_RS06395	1274217	1274696	-	NADAR family protein	WP_027480197.1	159
1267	KDR_1265	1277358	1278164	-	hypothetical protein	268	E5E91_RS06425	1276025	1276831	-		GNAT family N-acetyltransferase	WP_010887908.1	268	DRO_RS06415	1275895	1276701	-	GNAT family N-acetyltransferase	WP_010887908.1	268
1268	KDR_1266	1278486	1279985	+	Proline--tRNA ligase	499	E5E91_RS06430	1277153	1278652	+	proS	proline--tRNA ligase	WP_010887909.1	499	DRO_RS06420	1277023	1278522	+	proline--tRNA ligase	WP_010887909.1	499
1269	KDR_1267	1280195	1280686	+	hypothetical protein	163	E5E91_RS06435	1278862	1279353	+		tetratricopeptide repeat protein	WP_010887910.1	163	DRO_RS06425	1278732	1279223	+	tetratricopeptide repeat protein	WP_010887910.1	163
1270	KDR_1268	1280696	1281172	+	hypothetical protein	158	E5E91_RS06440	1279363	1279839	+		DinB family protein	WP_027480196.1	158	DRO_RS06430	1279233	1279709	+	DinB family protein	WP_027480196.1	158
1271	KDR_1269	1281237	1281611	+	hypothetical protein	124	E5E91_RS06445	1279904	1280278	+		hypothetical protein	WP_010887912.1	124	DRO_RS06435	1279774	1280148	+	hypothetical protein	WP_010887912.1	124
1272	KDR_1270	1281680	1283038	-	Asparagine--tRNA ligase	452	E5E91_RS06450	1280347	1281705	-	asnS	asparagine--tRNA ligase	WP_027480195.1	452	DRO_RS06440	1280217	1281575	-	asparagine--tRNA ligase	WP_027480195.1	452
1273	KDR_1270n	1283100	1283384	-	hypothetical protein	94	E5E91_RS06455	1281767	1282051	-		hypothetical protein	WP_027480194.1	94	DRO_RS06445	1281637	1281921	-	hypothetical protein	WP_027480194.1	94
1274	KDR_1271	1283384	1284181	-	hypothetical protein	265	E5E91_RS06460	1282051	1282848	-		nitroreductase family protein	WP_010887914.1	265	DRO_RS06450	1281921	1282718	-	nitroreductase family protein	WP_010887914.1	265
1275	KDR_1272	1284266	1284574	-	hypothetical protein	102	E5E91_RS06465	1282933	1283241	-		hypothetical protein	WP_010887915.1	102	DRO_RS06455	1282803	1283111	-	hypothetical protein	WP_010887915.1	102
1276	KDR_1273	1284577	1285866	-	hypothetical protein	429	E5E91_RS06470	1283244	1284533	-		low temperature requirement protein A	WP_010887916.1	429	DRO_RS06460	1283114	1284403	-	low temperature requirement protein A	WP_010887916.1	429
1277	KDR_1274	1285863	1286468	-	Holliday junction ATP-dependent DNA helicase RuvA	201	E5E91_RS06475	1284530	1285135	-	ruvA	Holliday junction branch migration protein RuvA	WP_010887917.1	201	DRO_RS06465	1284400	1285005	-	Holliday junction branch migration protein RuvA	WP_010887917.1	201
1278	KDR_1275	1286598	1286888	+	Aspartyl/glutamyl-tRNA(Asn/Gln) amidotransferase subunit C	96	E5E91_RS06480	1285265	1285555	+	gatC	Asp-tRNA(Asn)/Glu-tRNA(Gln) amidotransferase subunit GatC	WP_010887918.1	96	DRO_RS06470	1285135	1285425	+	Asp-tRNA(Asn)/Glu-tRNA(Gln) amidotransferase subunit GatC	WP_010887918.1	96
1279	KDR_1276	1286960	1288237	+	Serine--tRNA ligase	425	E5E91_RS06485	1285627	1286904	+	serS	serine--tRNA ligase	WP_010887919.1	425	DRO_RS06475	1285497	1286774	+	serine--tRNA ligase	WP_010887919.1	425
1280	KDR_1277	1288305	1289282	-	hypothetical protein	325	E5E91_RS06490	1286972	1287949	-		aliphatic sulfonate ABC transporter substrate-binding protein	WP_010887920.1	325	DRO_RS06480	1286842	1287819	-	aliphatic sulfonate ABC transporter substrate-binding protein	WP_010887920.1	325
1281	KDR_1278	1289529	1290506	+	Homoserine dehydrogenase	325	E5E91_RS06495	1288196	1289173	+		homoserine dehydrogenase	WP_027480193.1	325	DRO_RS06485	1288066	1289043	+	homoserine dehydrogenase	WP_027480193.1	325
1282	KDR_1279	1290766	1291401	+	Superoxide dismutase [Mn]	211	E5E91_RS06500	1289433	1290068	+	sodA	superoxide dismutase	WP_010887922.1	211	DRO_RS06490	1289303	1289938	+	superoxide dismutase	WP_010887922.1	211
1283	KDR_1280	1291458	1291751	+	hypothetical protein	97	E5E91_RS06505	1290125	1290418	+		hypothetical protein	WP_010887923.1	97	DRO_RS06495	1289995	1290288	+	hypothetical protein	WP_010887923.1	97
1284	KDR_1281	1291770	1292537	+	Phosphatase/phosphodiesterase	255	E5E91_RS06510	1290437	1291204	+		YmdB family metallophosphoesterase	WP_010887924.1	255	DRO_RS06500	1290307	1291074	+	YmdB family metallophosphoesterase	WP_010887924.1	255
1285	KDR_1282	1292547	1293134	-	hypothetical protein	195	E5E91_RS06515	1291214	1291849	-		hypothetical protein	WP_010887925.1	211	DRO_RS06505	1291084	1291719	-	hypothetical protein	WP_010887925.1	211
1286	KDR_1283	1293213	1295702	+	Phosphoenolpyruvate carboxylase	829	E5E91_RS06520	1291880	1294369	+		phosphoenolpyruvate carboxylase	WP_010887926.1	829	DRO_RS06510	1291750	1294239	+	phosphoenolpyruvate carboxylase	WP_010887926.1	829
1287	KDR_1284	1295927	1296421	+	IS4 family transposase ISDra7	164	E5E91_RS06525	1294594	1295088	+		transposase	WP_034350719.1	164	DRO_RS06515	1294464	1294958	+	transposase	WP_034350719.1	164
1288	KDR_1285	1296470	1297147	+	IS4 family transposase IS2621	225	E5E91_RS06530	1295107	1295814	+		transposase	WP_010887928.1	235	DRO_RS06520	1294977	1295684	+	transposase	WP_010887928.1	235
1289	KDR_1287m	1297237	1298103	-	Protein YceI	288	E5E91_RS06535	1295904	1296815	-		YceI family protein	WP_227086028.1	303	DRO_RS06525	1295774	1296751	-	YceI family protein	WP_231885338.1	325
1290							E5E91_RS06540	1296747	1297052	+		hypothetical protein	WP_010887931.1	101
1291	KDR_1289	1298410	1300884	-	Ribonuclease D	824	E5E91_RS06545	1297077	1299551	-	recQ	DNA helicase RecQ	WP_010887932.1	824	DRO_RS06530	1296947	1299421	-	DNA helicase RecQ	WP_010887932.1	824
1292	KDR_1290	1301069	1302652	+	Heme-binding protein A	527	E5E91_RS06550	1299736	1301319	+		ABC transporter substrate-binding protein	WP_010887933.1	527	DRO_RS06535	1299605	1301188	+	ABC transporter substrate-binding protein	WP_010887933.1	527
1293	KDR_1291	1302852	1304486	-	D-3-phosphoglycerate dehydrogenase	544	E5E91_RS06555	1301519	1303153	-	serA	phosphoglycerate dehydrogenase	WP_010887934.1	544	DRO_RS06540	1301388	1303022	-	phosphoglycerate dehydrogenase	WP_010887934.1	544
1294	KDR_1292	1304556	1305374	+	hypothetical protein	272	E5E91_RS06560	1303223	1304041	+		molybdenum cofactor biosynthesis protein MoaB	WP_010887935.1	272	DRO_RS06545	1303092	1303910	+	molybdenum cofactor biosynthesis protein MoaB	WP_010887935.1	272
1295	KDR_1293	1305415	1306245	+	hypothetical protein	276	E5E91_RS06565	1304082	1304912	+		hypothetical protein	WP_010887936.1	276	DRO_RS06550	1303951	1304781	+	hypothetical protein	WP_010887936.1	276
1296	KDR_1294	1306320	1306574	-	30S ribosomal protein S16	84	E5E91_RS06570	1304987	1305241	-	rpsP	30S ribosomal protein S16	WP_010887937.1	84	DRO_RS06555	1304856	1305110	-	30S ribosomal protein S16	WP_010887937.1	84
1297	KDR_1295	1306767	1307645	+	Threonine/homoserine exporter RhtA	292	E5E91_RS06575	1305434	1306312	+		DMT family transporter	WP_034350718.1	292	DRO_RS06560	1305303	1306181	+	DMT family transporter	WP_034350718.1	292
1298	KDR_1296	1307769	1308581	+	IS5 family transposase ISDra5	270	E5E91_RS06580	1306436	1307248	+		MULTISPECIES: IS5-like element ISDra5 family transposase	WP_010884088.1	270	DRO_RS06565	1306305	1307117	+	MULTISPECIES: IS5-like element ISDra5 family transposase	WP_010884088.1	270
1299	KDR_1297	1308663	1309598	+	Inner membrane protein YedI	311	E5E91_RS06585	1307330	1308265	+		DUF808 domain-containing protein	WP_010887939.1	311	DRO_RS06570	1307199	1308134	+	DUF808 domain-containing protein	WP_010887939.1	311
1300	KDR_1298	1309819	1311351	+	hypothetical protein	510	E5E91_RS06590	1308486	1310018	+		B12-binding domain-containing radical SAM protein	WP_027480009.1	510	DRO_RS06575	1308355	1309887	+	B12-binding domain-containing radical SAM protein	WP_027480009.1	510
1301	KDR_1299	1311421	1311624	-	hypothetical protein	67	E5E91_RS06595	1310088	1310291	-		hypothetical protein	WP_027480010.1	67	DRO_RS06580	1309957	1310160	-	hypothetical protein	WP_027480010.1	67
1302	KDR_1300	1311627	1312319	-	hypothetical protein	230	E5E91_RS06600	1310294	1310986	-		cytochrome c biogenesis CcdA family protein	WP_010887942.1	230	DRO_RS06585	1310163	1310855	-	cytochrome c biogenesis CcdA family protein	WP_010887942.1	230
1303	KDR_1301	1312348	1312893	-	hypothetical protein	181	E5E91_RS06605	1311015	1311560	-		hypothetical protein	WP_034350419.1	181	DRO_RS06590	1310884	1311429	-	hypothetical protein	WP_034350419.1	181
1304	KDR_1302	1313227	1314315	+	Spermidine/putrescine import ATP-binding protein PotA	362	E5E91_RS06610	1311894	1312982	+		ABC transporter ATP-binding protein	WP_010887944.1	362	DRO_RS06595	1311763	1312851	+	ABC transporter ATP-binding protein	WP_010887944.1	362
1305	KDR_1303	1314455	1315273	+	Spermidine/putrescine transport system permease protein PotB	272	E5E91_RS06615	1313122	1313940	+		ABC transporter permease	WP_010887945.1	272	DRO_RS06600	1312991	1313809	+	ABC transporter permease	WP_010887945.1	272
1306	KDR_1304	1315398	1316210	+	Inner membrane ABC transporter permease protein YdcV	270	E5E91_RS06620	1314065	1314877	+		ABC transporter permease	WP_010887946.1	270	DRO_RS06605	1313934	1314746	+	ABC transporter permease	WP_010887946.1	270
1307	KDR_1305	1316207	1317313	+	Spermidine/putrescine-binding periplasmic protein	368	E5E91_RS06625	1314874	1315980	+		spermidine/putrescine ABC transporter substrate-binding protein	WP_010887947.1	368	DRO_RS06610	1314743	1315849	+	spermidine/putrescine ABC transporter substrate-binding protein	WP_010887947.1	368
1308	KDR_1306	1317370	1318077	-	hypothetical protein	235	E5E91_RS06630	1316037	1316744	-		hypothetical protein	WP_010887948.1	235	DRO_RS06615	1315906	1316613	-	hypothetical protein	WP_010887948.1	235
1309	KDR_1307	1318208	1319452	+	Multidrug resistance protein MdtH	414	E5E91_RS06635	1316875	1318119	+		MFS transporter	WP_034350421.1	414	DRO_RS06620	1316744	1317988	+	MFS transporter	WP_034350421.1	414
1310	KDR_1308	1319486	1320829	-	hypothetical protein	447	E5E91_RS06640	1318153	1319496	-		S41 family peptidase	WP_010887950.1	447	DRO_RS06625	1318022	1319365	-	S41 family peptidase	WP_010887950.1	447
1311	KDR_1309	1320957	1321235	-	30S ribosomal protein S20	92	E5E91_RS06645	1319624	1319902	-	rpsT	30S ribosomal protein S20	WP_010887951.1	92	DRO_RS06630	1319493	1319771	-	30S ribosomal protein S20	WP_010887951.1	92
1312	KDR_1310	1321452	1322000	+	Regulatory protein RecX	182	E5E91_RS06650	1320119	1320667	+	recX	recombination regulator RecX	WP_034350423.1	182	DRO_RS06635	1319988	1320536	+	recombination regulator RecX	WP_034350423.1	182
1313	KDR_1311	1322268	1323029	-	Methionine aminopeptidase 1	253	E5E91_RS06660	1320935	1321696	-	map	type I methionyl aminopeptidase	WP_027480012.1	253	DRO_RS06645	1320804	1321565	-	type I methionyl aminopeptidase	WP_027480012.1	253
1314	KDR_1312	1323112	1323438	-	hypothetical protein	108	E5E91_RS06665	1321779	1322105	-		hypothetical protein	WP_027480013.1	108	DRO_RS06650	1321648	1321974	-	hypothetical protein	WP_027480013.1	108
1315	KDR_1313	1323451	1324479	-	L-allo-threonine aldolase	342	E5E91_RS06670	1322118	1323134	-		low specificity L-threonine aldolase	WP_051618830.1	338	DRO_RS06655	1321987	1323003	-	low specificity L-threonine aldolase	WP_051618830.1	338
1316	KDR_1314	1324717	1325541	+	hypothetical protein	274	E5E91_RS06675	1323384	1324208	+		DUF2382 domain-containing protein	WP_027480014.1	274	DRO_RS06660	1323253	1324077	+	DUF2382 domain-containing protein	WP_027480014.1	274
1317	KDR_1315	1325625	1326257	+	hypothetical protein	210	E5E91_RS06680	1324292	1324924	+		YsnF/AvaK domain-containing protein	WP_010887957.1	210	DRO_RS06665	1324161	1324793	+	YsnF/AvaK domain-containing protein	WP_010887957.1	210
1318	KDR_1316	1326437	1327999	+	Propionyl-CoA carboxylase beta chain	520	E5E91_RS06685	1325104	1326666	+		acyl-CoA carboxylase subunit beta	WP_010887958.1	520	DRO_RS06670	1324973	1326535	+	acyl-CoA carboxylase subunit beta	WP_010887958.1	520
1319	KDR_1317	1328076	1328258	+	hypothetical protein	60	E5E91_RS06690	1326743	1326925	+		hypothetical protein	WP_027480015.1	60	DRO_RS06675	1326612	1326794	+	hypothetical protein	WP_027480015.1	60
1320	KDR_1318	1328493	1329629	+	Acryloyl-CoA reductase (NADH)	378	E5E91_RS06695	1327160	1328296	+		acyl-CoA dehydrogenase family protein	WP_027480016.1	378	DRO_RS06680	1327029	1328165	+	acyl-CoA dehydrogenase family protein	WP_027480016.1	378
1321	KDR_1319	1329690	1330241	-	hypothetical protein	183	E5E91_RS06700	1328357	1328908	-		hypothetical protein	WP_027480017.1	183	DRO_RS06685	1328226	1328777	-	hypothetical protein	WP_027480017.1	183
1322	KDR_1320	1330342	1330863	-	hypothetical protein	173	E5E91_RS06705	1329009	1329530	-		hypothetical protein	WP_034350427.1	173	DRO_RS06690	1328878	1329399	-	hypothetical protein	WP_034350427.1	173
1323	KDR_1321	1330911	1331522	-	Signal peptidase I S	203	E5E91_RS06710	1329578	1330189	-	lepB	signal peptidase I	WP_010887963.1	203	DRO_RS06695	1329447	1330058	-	signal peptidase I	WP_010887963.1	203
1324	KDR_1322	1331556	1332821	-	Sugar efflux transporter C	421	E5E91_RS06715	1330223	1331392	-		sugar efflux transporter	WP_010887964.1	389	DRO_RS06700	1330092	1331261	-	sugar efflux transporter	WP_010887964.1	389
1325	KDR_1323	1332881	1333807	-	tRNA pseudouridine synthase B	308	E5E91_RS06720	1331547	1332473	-	truB	tRNA pseudouridine(55) synthase TruB	WP_010887965.1	308	DRO_RS06705	1331416	1332342	-	tRNA pseudouridine(55) synthase TruB	WP_010887965.1	308
1326	KDR_1324	1333852	1335144	-	Enterobactin exporter EntS	430	E5E91_RS06725	1332518	1333810	-		MFS transporter	WP_010887966.1	430	DRO_RS06710	1332387	1333679	-	MFS transporter	WP_010887966.1	430
1327	KDR_1325	1335476	1336381	+	Peptidoglycan endopeptidase LytF	301	E5E91_RS06730	1334142	1335047	+		C40 family peptidase	WP_010887967.1	301	DRO_RS06715	1334011	1334916	+	C40 family peptidase	WP_010887967.1	301
1328	KDR_1326	1336452	1337330	+	hypothetical protein	292	E5E91_RS06735	1335118	1335996	+		alpha/beta fold hydrolase	WP_010887968.1	292	DRO_RS06720	1334987	1335865	+	alpha/beta fold hydrolase	WP_010887968.1	292
1329	KDR_1327	1337408	1338793	+	Multidrug resistance protein 3	461	E5E91_RS06740	1336074	1337459	+		MFS transporter	WP_034350429.1	461	DRO_RS06725	1335943	1337328	+	MFS transporter	WP_034350429.1	461
1330	KDR_1328	1338815	1339189	-	hypothetical protein	124	E5E91_RS06745	1337481	1337843	-		DUF1622 domain-containing protein	WP_227085929.1	120	DRO_RS06730	1337350	1337712	-	DUF1622 domain-containing protein	WP_227085929.1	120
1331	KDR_1329	1339206	1340000	-	Putative phosphatase	264	E5E91_RS06750	1337872	1338666	-		Cof-type HAD-IIB family hydrolase	WP_027480018.1	264	DRO_RS06735	1337741	1338535	-	Cof-type HAD-IIB family hydrolase	WP_027480018.1	264
1332	KDR_1330	1340020	1340946	-	putative isomerase YddE	308	E5E91_RS06755	1338686	1339570	-		PhzF family phenazine biosynthesis protein	WP_027480019.1	294	DRO_RS06740	1338555	1339439	-	PhzF family phenazine biosynthesis protein	WP_027480019.1	294
1333	KDR_1331	1340996	1341175	-	hypothetical protein	59	E5E91_RS06760	1339662	1339841	-		hypothetical protein	WP_027480020.1	59	DRO_RS06745	1339531	1339710	-	hypothetical protein	WP_027480020.1	59
1334	KDR_1333m	1341273	1342787	-	Beta-hexosaminidase	504	E5E91_RS06765	1339939	1341453	-	nagZ	beta-N-acetylhexosaminidase	WP_081816040.1	504	DRO_RS06750	1339808	1341322	-	beta-N-acetylhexosaminidase	WP_081816040.1	504
1335	KDR_1335	1342911	1346147	-	Isoleucine--tRNA ligase	1078	E5E91_RS06770	1341577	1344813	-	ileS	isoleucine--tRNA ligase	WP_010887976.1	1078	DRO_RS06755	1341446	1344682	-	isoleucine--tRNA ligase	WP_010887976.1	1078
1336	KDR_1336	1346789	1347835	+	Inner membrane protein YdcO	348
1337	KDR_1337	1347978	1348682	+	putative transaldolase	234	E5E91_RS06780	1346644	1347348	+	fsa	fructose-6-phosphate aldolase	WP_010887978.1	234	DRO_RS06765	1346513	1347217	+	fructose-6-phosphate aldolase	WP_010887978.1	234
1338	KDR_1338	1348679	1349959	+	Transcription termination factor Rho	426	E5E91_RS06785	1347375	1348625	+	rho	transcription termination factor Rho	WP_227086029.1	416	DRO_RS06770	1347214	1348494	+	transcription termination factor Rho	WP_010887979.1	426
1339	KDR_1339	1350101	1350835	-	Triosephosphate isomerase	244	E5E91_RS06790	1348767	1349501	-	tpiA	triose-phosphate isomerase	WP_027480022.1	244	DRO_RS06775	1348636	1349370	-	triose-phosphate isomerase	WP_027480022.1	244
1340	KDR_1340	1350897	1351259	-	hypothetical protein	120	E5E91_RS06795	1349563	1349925	-		nuclear transport factor 2 family protein	WP_010887981.1	120	DRO_RS06780	1349432	1349794	-	nuclear transport factor 2 family protein	WP_010887981.1	120
1341	KDR_1341	1351256	1351690	-	hypothetical protein	144	E5E91_RS06800	1349922	1350356	-		VOC family protein	WP_010887982.1	144	DRO_RS06785	1349791	1350225	-	VOC family protein	WP_010887982.1	144
1342	KDR_1342	1351687	1352856	-	Phosphoglycerate kinase	389	E5E91_RS06805	1350353	1351522	-		phosphoglycerate kinase	WP_027480023.1	389	DRO_RS06790	1350222	1351391	-	phosphoglycerate kinase	WP_027480023.1	389
1343	KDR_1343	1352947	1353939	-	Glyceraldehyde-3-phosphate dehydrogenase	330	E5E91_RS06810	1351613	1352605	-	gap	type I glyceraldehyde-3-phosphate dehydrogenase	WP_010887984.1	330	DRO_RS06795	1351482	1352474	-	type I glyceraldehyde-3-phosphate dehydrogenase	WP_010887984.1	330
1344	KDR_1344	1354078	1354746	+	Phosphatase	222	E5E91_RS06815	1352770	1353411	+		HAD family phosphatase	WP_063653052.1	213	DRO_RS06800	1352613	1353281	+	HAD family phosphatase	WP_010887985.1	222
1345	KDR_1345m	1354740	1355732	+	membrane dipeptidase	330	E5E91_RS06820	1353405	1354397	+		membrane dipeptidase	WP_027480024.1	330	DRO_RS06805	1353275	1354267	+	membrane dipeptidase	WP_027480024.1	330
1346	KDR_1347	1355794	1357524	-	Aspartate--tRNA(Asp) ligase	576	E5E91_RS06825	1354459	1356189	-	aspS	aspartate--tRNA ligase	WP_027480025.1	576	DRO_RS06810	1354329	1356059	-	aspartate--tRNA ligase	WP_027480025.1	576
1347	KDR_1348	1357595	1357837	-	hypothetical protein	80	E5E91_RS06830	1356260	1356502	-		DUF2171 domain-containing protein	WP_010887989.1	80	DRO_RS06815	1356130	1356372	-	DUF2171 domain-containing protein	WP_010887989.1	80
1348	KDR_1349	1357913	1359196	-	Histidine--tRNA ligase	427	E5E91_RS06835	1356578	1357861	-	hisS	histidine--tRNA ligase	WP_010887990.1	427	DRO_RS06820	1356448	1357731	-	histidine--tRNA ligase	WP_010887990.1	427
1349	KDR_1350	1359298	1360467	-	(S)-ureidoglycine--glyoxylate transaminase	389	E5E91_RS06840	1357963	1359132	-		alanine--glyoxylate aminotransferase family protein	WP_034350436.1	389	DRO_RS06825	1357833	1359002	-	alanine--glyoxylate aminotransferase family protein	WP_034350436.1	389
1350	KDR_1351	1360549	1361379	-	Putative aminoacrylate hydrolase RutD	276	E5E91_RS06845	1359214	1360008	-		alpha/beta hydrolase	WP_010887992.1	264	DRO_RS06830	1359084	1359878	-	alpha/beta hydrolase	WP_010887992.1	264
1351	KDR_1352	1361336	1362121	-	Putative aminoacrylate hydrolase RutD	261	E5E91_RS06850	1360001	1360786	-		alpha/beta hydrolase	WP_010887993.1	261	DRO_RS06835	1359871	1360656	-	alpha/beta hydrolase	WP_010887993.1	261
1352	KDR_1353	1362176	1363624	-	Apolipoprotein N-acyltransferase	482	E5E91_RS06855	1360841	1362289	-	lnt	apolipoprotein N-acyltransferase	WP_034350439.1	482	DRO_RS06840	1360711	1362159	-	apolipoprotein N-acyltransferase	WP_034350439.1	482
1353	KDR_1354	1363724	1365577	+	UvrABC system protein C	617	E5E91_RS06860	1362389	1364242	+	uvrC	excinuclease ABC subunit UvrC	WP_010887995.1	617	DRO_RS06845	1362259	1364112	+	excinuclease ABC subunit UvrC	WP_010887995.1	617
1354	KDR_1354n	1365525	1365707	-	hypothetical protein	60
1355	KDR_1355	1365873	1366655	+	hypothetical protein	260	E5E91_RS06865	1364538	1365320	+		phosphatase PAP2 family protein	WP_010887996.1	260	DRO_RS06850	1364407	1365189	+	phosphatase PAP2 family protein	WP_010887996.1	260
1356	KDR_1356	1366980	1367957	+	Vitamin B12 import ATP-binding protein BtuD	325	E5E91_RS06870	1365645	1366622	+		methionine ABC transporter ATP-binding protein	WP_027480026.1	325	DRO_RS06855	1365514	1366491	+	methionine ABC transporter ATP-binding protein	WP_027480026.1	325
1357	KDR_1357	1367954	1368610	+	D-methionine transport system permease protein MetI	218	E5E91_RS06875	1366619	1367275	+		ABC transporter permease	WP_010887998.1	218	DRO_RS06860	1366488	1367144	+	ABC transporter permease	WP_010887998.1	218
1358	KDR_1358	1368630	1369400	+	Membrane lipoprotein TpN32	256	E5E91_RS06880	1367295	1368065	+		MetQ/NlpA family ABC transporter substrate-binding protein	WP_010887999.1	256	DRO_RS06865	1367164	1367934	+	MetQ/NlpA family ABC transporter substrate-binding protein	WP_010887999.1	256
1359	KDR_1359	1369432	1370202	+	Membrane lipoprotein TpN32	256	E5E91_RS06885	1368097	1368867	+		MetQ/NlpA family ABC transporter substrate-binding protein	WP_010888000.1	256	DRO_RS06870	1367966	1368736	+	MetQ/NlpA family ABC transporter substrate-binding protein	WP_010888000.1	256
1360	KDR_1360	1370252	1370956	-	hypothetical protein	234	E5E91_RS06890	1368917	1369621	-		metallophosphoesterase family protein	WP_010888001.1	234	DRO_RS06875	1368786	1369490	-	metallophosphoesterase family protein	WP_010888001.1	234
1361	KDR_1361	1370972	1371853	+	hypothetical protein	293	E5E91_RS06895	1369664	1370518	+		C40 family peptidase	WP_027480027.1	284	DRO_RS06880	1369533	1370387	+	C40 family peptidase	WP_027480027.1	284
1362	KDR_1362	1371841	1373052	+	Putative oxidoreductase YteT	403	E5E91_RS06900	1370515	1371717	+		Gfo/Idh/MocA family oxidoreductase	WP_162177705.1	400	DRO_RS06885	1370384	1371586	+	Gfo/Idh/MocA family oxidoreductase	WP_162177705.1	400
1363	KDR_1363	1373054	1373956	-	Putative lipid kinase	300	E5E91_RS06905	1371719	1372654	-		diacylglycerol kinase family lipid kinase	WP_010888004.1	311	DRO_RS06890	1371588	1372523	-	diacylglycerol kinase family lipid kinase	WP_010888004.1	311
1364	KDR_1364	1374026	1374391	+	hypothetical protein	121	E5E91_RS06910	1372691	1373056	+		IPT/TIG domain-containing protein	WP_027480028.1	121	DRO_RS06895	1372560	1372925	+	IPT/TIG domain-containing protein	WP_027480028.1	121
1365	KDR_1365	1374530	1375951	-	Bifunctional aspartokinase/homoserine dehydrogenase 1	473	E5E91_RS06915	1373195	1374616	-		aspartate kinase	WP_010888006.1	473	DRO_RS06900	1373060	1374481	-	aspartate kinase	WP_010888006.1	473
1366	KDR_1366	1375957	1376547	-	Pyridoxal 5'-phosphate synthase subunit PdxT	196	E5E91_RS06920	1374622	1375215	-	pdxT	pyridoxal 5'-phosphate synthase glutaminase subunit PdxT	WP_165439375.1	197	DRO_RS06905	1374487	1375080	-	pyridoxal 5'-phosphate synthase glutaminase subunit PdxT	WP_165439375.1	197
1367	KDR_1367	1376544	1377434	-	Pyridoxal 5'-phosphate synthase subunit PdxS	296	E5E91_RS06925	1375209	1376099	-	pdxS	pyridoxal 5'-phosphate synthase lyase subunit PdxS	WP_027480030.1	296	DRO_RS06910	1375074	1375964	-	pyridoxal 5'-phosphate synthase lyase subunit PdxS	WP_027480030.1	296
1368	KDR_1368	1377568	1378197	+	Pyridoxal phosphate homeostasis protein	209	E5E91_RS06930	1376233	1376862	+		YggS family pyridoxal phosphate enzyme	WP_010888009.1	209	DRO_RS06915	1376098	1376727	+	YggS family pyridoxal phosphate enzyme	WP_010888009.1	209
1369	KDR_1369	1378194	1379180	+	hypothetical protein	328	E5E91_RS06935	1376859	1377845	+		DivIVA domain-containing protein	WP_010888010.1	328	DRO_RS06920	1376724	1377710	+	DivIVA domain-containing protein	WP_010888010.1	328
1370	KDR_1370	1379236	1379886	-	hypothetical protein	216	E5E91_RS06940	1377901	1378551	-		outer membrane lipoprotein carrier protein LolA	WP_010888011.1	216	DRO_RS06925	1377766	1378416	-	outer membrane lipoprotein carrier protein LolA	WP_010888011.1	216
1371	KDR_1371	1379948	1380889	-	hypothetical protein	313	E5E91_RS06945	1378613	1379527	-		hypothetical protein	WP_162177706.1	304	DRO_RS06930	1378478	1379392	-	hypothetical protein	WP_162177706.1	304
1372	KDR_1372	1380945	1381439	+	hypothetical protein	164	E5E91_RS06950	1379610	1380104	+		LEA type 2 family protein	WP_010888013.1	164	DRO_RS06935	1379475	1379969	+	LEA type 2 family protein	WP_010888013.1	164
1373	KDR_1373	1381500	1382261	-	Vitamin B12-binding protein	253	E5E91_RS06955	1380165	1380926	-		cobalamin-binding protein	WP_010888014.1	253	DRO_RS06940	1380030	1380791	-	cobalamin-binding protein	WP_010888014.1	253
1374	KDR_1374	1382369	1385326	+	DNA topoisomerase 1	985	E5E91_RS06960	1381040	1383991	+	topA	type I DNA topoisomerase	WP_027480031.1	983	DRO_RS06945	1380905	1383856	+	type I DNA topoisomerase	WP_027480031.1	983
1375	KDR_1375	1385781	1387385	+	Trehalose-6-phosphate hydrolase	534	E5E91_RS06965	1384446	1386050	+		alpha-amylase family glycosyl hydrolase	WP_027480032.1	534	DRO_RS06950	1384311	1385915	+	alpha-amylase family glycosyl hydrolase	WP_027480032.1	534
1376	KDR_1376	1387456	1387986	+	Hypoxanthine phosphoribosyltransferase	176	E5E91_RS06970	1386121	1386651	+	hpt	hypoxanthine phosphoribosyltransferase	WP_010888017.1	176	DRO_RS06955	1385986	1386516	+	hypoxanthine phosphoribosyltransferase	WP_010888017.1	176
1377	KDR_1377	1388036	1389211	+	2-amino-5-chloromuconic acid deaminase	391	E5E91_RS06975	1386701	1387876	+		amidase	WP_027480033.1	391	DRO_RS06960	1386566	1387741	+	amidase	WP_027480033.1	391
1378	KDR_1378	1389281	1389754	+	Peptide methionine sulfoxide reductase MsrB	157	E5E91_RS06980	1387946	1388419	+	msrB	peptide-methionine (R)-S-oxide reductase MsrB	WP_010888019.1	157	DRO_RS06965	1387811	1388284	+	peptide-methionine (R)-S-oxide reductase MsrB	WP_010888019.1	157
1379	KDR_1379	1389899	1390369	-	hypothetical protein	156	E5E91_RS06985	1388564	1389130	-		TetR/AcrR family transcriptional regulator	WP_162177707.1	188	DRO_RS06970	1388429	1388995	-	TetR/AcrR family transcriptional regulator	WP_162177707.1	188
1380	KDR_1380	1390592	1391314	+	hypothetical protein	240	E5E91_RS06990	1389257	1389979	+		DUF981 domain-containing protein	WP_027480034.1	240	DRO_RS06975	1389122	1389844	+	DUF981 domain-containing protein	WP_027480034.1	240
1381	KDR_1383	1391400	1391999	-	hypothetical protein	199	E5E91_RS06995	1390065	1390664	-		hypothetical protein	WP_010888022.1	199	DRO_RS06980	1389930	1390529	-	hypothetical protein	WP_010888022.1	199
1382	KDR_1384	1392106	1392657	-	hypothetical protein	183	E5E91_RS07000	1390771	1391322	-		TetR/AcrR family transcriptional regulator	WP_027480035.1	183	DRO_RS06985	1390636	1391187	-	TetR/AcrR family transcriptional regulator	WP_027480035.1	183
1383	KDR_1385	1393904	1394395	+	hypothetical protein	163	E5E91_RS07005	1391502	1391993	+		DUF4142 domain-containing protein	WP_010888024.1	163	DRO_RS06990	1391367	1391858	+	DUF4142 domain-containing protein	WP_010888024.1	163
1384	KDR_1386	1394754	1395851	+	Ribosome-binding ATPase YchF	365	E5E91_RS07010	1392352	1393449	+	ychF	redox-regulated ATPase YchF	WP_010888025.1	365	DRO_RS06995	1392217	1393314	+	redox-regulated ATPase YchF	WP_010888025.1	365
1385	KDR_1387	1395915	1397030	-	hypothetical protein	371	E5E91_RS07015	1393513	1394628	-		N-acetylmuramoyl-L-alanine amidase	WP_010888026.1	371	DRO_RS07000	1393377	1394492	-	N-acetylmuramoyl-L-alanine amidase	WP_010888026.1	371
1386	KDR_1388	1397205	1397858	+	hypothetical protein	217	E5E91_RS07020	1394803	1395456	+		hypothetical protein	WP_010888027.1	217	DRO_RS07005	1394667	1395320	+	hypothetical protein	WP_010888027.1	217
1387	KDR_1389	1398041	1398661	+	hypothetical protein	206	E5E91_RS07025	1395639	1396259	+		ComF family protein	WP_027480036.1	206	DRO_RS07010	1395503	1396123	+	ComF family protein	WP_027480036.1	206
1388	KDR_1390	1398672	1399220	-	hypothetical protein	182	E5E91_RS07030	1396270	1396818	-		DUF1684 domain-containing protein	WP_010888029.1	182	DRO_RS07015	1396134	1396682	-	DUF1684 domain-containing protein	WP_010888029.1	182
1389	KDR_1391	1399217	1399438	-	hypothetical protein	73	E5E91_RS07035	1396815	1397036	-		RNA-binding S4 domain-containing protein	WP_027480037.1	73	DRO_RS07020	1396679	1396900	-	RNA-binding S4 domain-containing protein	WP_027480037.1	73
1390	KDR_1392	1399651	1400586	+	hypothetical protein	311	E5E91_RS07040	1397249	1398184	+		hypothetical protein	WP_027480038.1	311	DRO_RS07025	1397113	1398048	+	hypothetical protein	WP_027480038.1	311
1391	KDR_1393	1400643	1401356	-	Phosphoserine phosphatase 1	237	E5E91_RS07045	1398241	1398954	-		histidine phosphatase family protein	WP_010888032.1	237	DRO_RS07030	1398105	1398818	-	histidine phosphatase family protein	WP_010888032.1	237
1392	KDR_1394	1401353	1402414	-	Phosphoribosylformylglycinamidine cyclo-ligase	353	E5E91_RS07050	1398951	1400012	-	purM	phosphoribosylformylglycinamidine cyclo-ligase	WP_162177712.1	353	DRO_RS07035	1398815	1399876	-	phosphoribosylformylglycinamidine cyclo-ligase	WP_162177712.1	353
1393	KDR_1395	1402482	1403471	+	Heptaprenyl diphosphate synthase component 2	329	E5E91_RS07055	1400080	1401069	+	crtE	geranylgeranyl diphosphate synthase CrtE	WP_010888034.1	329	DRO_RS07040	1399944	1400933	+	geranylgeranyl diphosphate synthase CrtE	WP_010888034.1	329
1394	KDR_1396	1403468	1403980	+	hypothetical protein	170	E5E91_RS07060	1401066	1401578	+		GNAT family N-acetyltransferase	WP_010888035.1	170	DRO_RS07045	1400930	1401442	+	GNAT family N-acetyltransferase	WP_010888035.1	170
1395	KDR_1397	1404081	1404869	-	hypothetical protein	262	E5E91_RS07065	1401679	1402467	-		N-formylglutamate amidohydrolase	WP_010888036.1	262	DRO_RS07050	1401543	1402331	-	N-formylglutamate amidohydrolase	WP_010888036.1	262
1396	KDR_1398	1405080	1405520	-	hypothetical protein	146	E5E91_RS07070	1402678	1403118	-		hypothetical protein	WP_010888037.1	146	DRO_RS07055	1402542	1402982	-	hypothetical protein	WP_010888037.1	146
1397	KDR_1399	1405524	1406303	-	hypothetical protein	259	E5E91_RS07075	1403122	1403901	-		NADPH-dependent oxidoreductase	WP_010888038.1	259	DRO_RS07060	1402986	1403765	-	NADPH-dependent oxidoreductase	WP_010888038.1	259
1398	KDR_1400	1406404	1407126	-	putative 2-phosphosulfolactate phosphatase	240	E5E91_RS07080	1404002	1404724	-		2-phosphosulfolactate phosphatase	WP_010888039.1	240	DRO_RS07065	1403866	1404588	-	2-phosphosulfolactate phosphatase	WP_010888039.1	240
1399	KDR_1401	1407183	1407866	-	Ribulose-phosphate 3-epimerase	227	E5E91_RS07085	1404781	1405464	-	rpe	ribulose-phosphate 3-epimerase	WP_027480039.1	227	DRO_RS07070	1404645	1405328	-	ribulose-phosphate 3-epimerase	WP_027480039.1	227
1400	KDR_1402	1408054	1408668	-	hypothetical protein	204	E5E91_RS07090	1405652	1406266	-		TetR/AcrR family transcriptional regulator	WP_027480040.1	204	DRO_RS07075	1405516	1406130	-	TetR/AcrR family transcriptional regulator	WP_027480040.1	204
1401	KDR_1403	1408762	1409577	-	2-succinyl-6-hydroxy-2, 4-cyclohexadiene-1-carboxylate synthase	271	E5E91_RS07095	1406360	1407175	-		alpha/beta hydrolase	WP_034350445.1	271	DRO_RS07080	1406224	1407039	-	alpha/beta hydrolase	WP_034350445.1	271
1402	KDR_1404m	1409672	1410211	-	hypothetical protein	179	E5E91_RS07100	1407270	1407809	-		hypothetical protein	WP_027480041.1	179	DRO_RS07085	1407134	1407673	-	hypothetical protein	WP_027480041.1	179
1403	KDR_1406	1410235	1410708	-	hypothetical protein	157	E5E91_RS07105	1407833	1408306	-		hypothetical protein	WP_010888045.1	157	DRO_RS07090	1407697	1408170	-	hypothetical protein	WP_010888045.1	157
1404	KDR_1407	1410705	1411802	-	hypothetical protein	365	E5E91_RS07110	1408303	1409400	-		Ig domain-containing protein	WP_010888046.1	365	DRO_RS07095	1408167	1409264	-	Ig domain-containing protein	WP_010888046.1	365
1405	KDR_1409m	1411952	1413496	+	hypothetical protein	514	E5E91_RS07115	1409550	1411094	+		hypothetical protein	WP_063653051.1	514	DRO_RS07100	1409414	1410958	+	hypothetical protein	WP_063653051.1	514
1406	KDR_1410	1413622	1414812	+	Carboxynorspermidine/carboxyspermidine decarboxylase	396	E5E91_RS07120	1411238	1412410	+	nspC	carboxynorspermidine decarboxylase	WP_227086030.1	390	DRO_RS07105	1411102	1412274	+	carboxynorspermidine decarboxylase	WP_227086030.1	390
1407	KDR_1411	1414864	1416633	-	hypothetical protein	589	E5E91_RS07125	1412462	1414231	-		SLC13 family permease	WP_010888050.1	589	DRO_RS07110	1412326	1414095	-	SLC13 family permease	WP_010888050.1	589
1408	KDR_1413	1416730	1417818	-	[LysW]-lysine hydrolase	362	E5E91_RS07130	1414328	1415416	-		[LysW]-lysine hydrolase [Deinococcus radiodurans]	WP_010888052.1	362	DRO_RS07115	1414192	1415280	-	[LysW]-lysine hydrolase [Deinococcus radiodurans]	WP_010888052.1	362
1409	KDR_1414	1417815	1419131	-	hypothetical protein	438	E5E91_RS07135	1415413	1416729	-		hypothetical protein	WP_162177709.1	438	DRO_RS07120	1415277	1416593	-	hypothetical protein	WP_162177709.1	438
1410	KDR_1415	1419387	1420862	+	Acetylornithine/succinyldiaminopimelate aminotransferase	491	E5E91_RS07140	1416985	1418460	+		aminotransferase class III-fold pyridoxal phosphate-dependent enzyme	WP_034350448.1	491	DRO_RS07125	1416849	1418324	+	aminotransferase class III-fold pyridoxal phosphate-dependent enzyme	WP_034350448.1	491
1411	KDR_1416	1420885	1421451	-	hypothetical protein	188	E5E91_RS07145	1418483	1419001	-		hypothetical protein	WP_027480045.1	172	DRO_RS07130	1418347	1418865	-	hypothetical protein	WP_027480045.1	172
1412	KDR_1417a	1421570	1422019	-	hypothetical protein	149	E5E91_RS07150	1419168	1419617	-		penicillin-binding protein	WP_164927967.1	149	DRO_RS07135	1419032	1419481	-	penicillin-binding protein	WP_164927967.1	149
1413	KDR_1417b	1422144	1424600	-	penicillin-binding protein	818	E5E91_RS07155	1419742	1422165	-		transglycosylase domain-containing protein	WP_027480047.1	807	DRO_RS07140	1419606	1422029	-	transglycosylase domain-containing protein	WP_027480047.1	807
1414	KDR_1418	1424666	1425070	-	Transcriptional regulatory protein AfsQ1	134	E5E91_RS07160	1422264	1422668	-		response regulator	WP_010888057.1	134	DRO_RS07145	1422128	1422532	-	response regulator	WP_010888057.1	134
1415	KDR_1419	1425131	1425709	-	Tunicamycin resistance protein	192	E5E91_RS07165	1422729	1423316	-	tmrD	putative tunicamycin resistance ATP-binding protein TmrD	WP_010888058.1	195	DRO_RS07150	1422593	1423180	-	putative tunicamycin resistance ATP-binding protein TmrD	WP_010888058.1	195
1416	KDR_1420	1425858	1426661	+	[LysW]-aminoadipate kinase	267	E5E91_RS07170	1423456	1424259	+		[LysW]-aminoadipate kinase [Deinococcus radiodurans]	WP_010888059.1	267	DRO_RS07155	1423320	1424123	+	[LysW]-aminoadipate kinase [Deinococcus radiodurans]	WP_010888059.1	267
1417	KDR_1421	1426855	1427136	+	hypothetical protein	93	E5E91_RS07175	1424453	1424734	+		hypothetical protein	WP_010888060.1	93	DRO_RS07160	1424317	1424598	+	hypothetical protein	WP_010888060.1	93
1418	KDR_1422	1427335	1427853	+	hypothetical protein	172	E5E91_RS07180	1424933	1425451	+		transcriptional regulator	WP_027480048.1	172	DRO_RS07165	1424797	1425315	+	transcriptional regulator	WP_027480048.1	172
1419	KDR_1423	1427972	1428313	+	Cyclic di-AMP receptor A	113	E5E91_RS07185	1425582	1425911	+		cyclic-di-AMP receptor	WP_027480049.1	109	DRO_RS07170	1425446	1425775	+	cyclic-di-AMP receptor	WP_027480049.1	109
1420	KDR_1424	1428437	1429567	-	Chaperone protein DnaJ	376	E5E91_RS07190	1426035	1427165	-	dnaJ	molecular chaperone DnaJ	WP_027480050.1	376	DRO_RS07175	1425899	1427029	-	molecular chaperone DnaJ	WP_027480050.1	376
1421	KDR_1425	1429698	1430405	+	hypothetical protein	235	E5E91_RS07195	1427323	1428003	+		DUF2259 domain-containing protein	WP_227085930.1	226	DRO_RS07180	1427187	1427867	+	DUF2259 domain-containing protein	WP_227085930.1	226
1422	KDR_1426	1430449	1431252	+	Indole-3-glycerol phosphate synthase	267	E5E91_RS07200	1428047	1428850	+	trpC	indole-3-glycerol phosphate synthase TrpC	WP_010888065.1	267	DRO_RS07185	1427911	1428714	+	indole-3-glycerol phosphate synthase TrpC	WP_010888065.1	267
1423	KDR_1427	1431313	1432101	+	hypothetical protein	262	E5E91_RS07205	1428911	1429699	+	lepB	signal peptidase I	WP_034350452.1	262	DRO_RS07190	1428775	1429563	+	signal peptidase I	WP_034350452.1	262
1424	KDR_1428	1432313	1433494	+	3-ketoacyl-CoA thiolase	393	E5E91_RS07210	1429911	1431092	+		acetyl-CoA C-acyltransferase	WP_027480052.1	393	DRO_RS07195	1429775	1430956	+	acetyl-CoA C-acyltransferase	WP_027480052.1	393
1425	KDR_1429	1433519	1433722	+	hypothetical protein	67	E5E91_RS07215	1431147	1431320	+		hypothetical protein	WP_034350455.1	57	DRO_RS07200	1431011	1431184	+	hypothetical protein	WP_034350455.1	57
1426	KDR_1430	1433757	1434671	+	Hydroxyacylglutathione hydrolase	304	E5E91_RS07220	1431355	1432269	+		MBL fold metallo-hydrolase	WP_010888069.1	304	DRO_RS07205	1431219	1432133	+	MBL fold metallo-hydrolase	WP_010888069.1	304
1427	KDR_1431	1434936	1436183	+	Phosphoribosylamine--glycine ligase	415	E5E91_RS07225	1432534	1433781	+	purD	phosphoribosylamine--glycine ligase	WP_027480053.1	415	DRO_RS07210	1432398	1433645	+	phosphoribosylamine--glycine ligase	WP_027480053.1	415
1428	KDR_1432	1436228	1436497	+	hypothetical protein	89	E5E91_RS07230	1433826	1434095	+		hypothetical protein	WP_010888071.1	89	DRO_RS07215	1433690	1433959	+	hypothetical protein	WP_010888071.1	89
1429	KDR_1433	1436901	1438946	+	Methionine--tRNA ligase	681	E5E91_RS07235	1434499	1436544	+	metG	methionine--tRNA ligase	WP_010888072.1	681	DRO_RS07220	1434360	1436405	+	methionine--tRNA ligase	WP_010888072.1	681
1430	KDR_1434	1439338	1440189	+	Nucleotide-binding protein	283	E5E91_RS07240	1436936	1437787	+	rapZ	RNase adapter RapZ	WP_010888073.1	283	DRO_RS07225	1436797	1437648	+	RNase adapter RapZ	WP_010888073.1	283
1431	KDR_1435	1440297	1441589	+	Gluconeogenesis factor	430	E5E91_RS07245	1437784	1439187	+		YvcK family protein	WP_010888074.1	467	DRO_RS07230	1437645	1439048	+	YvcK family protein	WP_010888074.1	467
1432	KDR_1436	1441666	1442517	-	Trehalose transport system permease protein SugB	283	E5E91_RS07250	1439264	1440115	-		carbohydrate ABC transporter permease	WP_010888075.1	283	DRO_RS07235	1439125	1439976	-	carbohydrate ABC transporter permease	WP_010888075.1	283
1433	KDR_1437	1442527	1443504	-	Trehalose transport system permease protein SugA	325	E5E91_RS07255	1440125	1441102	-		sugar ABC transporter permease	WP_051618829.1	325	DRO_RS07240	1439986	1440963	-	sugar ABC transporter permease	WP_051618829.1	325
1434	KDR_1438	1443622	1444884	-	putative ABC transporter-binding protein	420	E5E91_RS07260	1441220	1442482	-		ABC transporter substrate-binding protein	WP_010888077.1	420	DRO_RS07245	1441081	1442343	-	ABC transporter substrate-binding protein	WP_010888077.1	420
1435	KDR_1439	1445209	1445736	-	hypothetical protein	175	E5E91_RS07265	1442807	1443334	-		heme-binding domain-containing protein	WP_010888078.1	175	DRO_RS07250	1442668	1443195	-	heme-binding domain-containing protein	WP_010888078.1	175
1436	KDR_1440	1445764	1447692	-	Zinc-transporting ATPase	642	E5E91_RS07270	1443362	1445290	-		cation-translocating P-type ATPase	WP_027480054.1	642	DRO_RS07255	1443223	1445151	-	cation-translocating P-type ATPase	WP_027480054.1	642
1437	KDR_1441	1447867	1448367	+	hypothetical protein	166	E5E91_RS07275	1445465	1445965	+		DUF456 domain-containing protein	WP_027480055.1	166	DRO_RS07260	1445326	1445826	+	DUF456 domain-containing protein	WP_027480055.1	166
1438	KDR_1442	1448442	1449263	+	hypothetical protein	273	E5E91_RS07280	1446040	1446861	+		CAP domain-containing protein	WP_010888081.1	273	DRO_RS07265	1445901	1446722	+	CAP domain-containing protein	WP_010888081.1	273
1439	KDR_1443	1449335	1450492	+	hypothetical protein	385	E5E91_RS07285	1446933	1448090	+		phosphohydrolase	WP_010888082.1	385	DRO_RS07270	1446794	1447951	+	phosphohydrolase	WP_010888082.1	385
1440	KDR_1444	1450559	1451779	+	ATP phosphoribosyltransferase regulatory subunit	406	E5E91_RS07290	1448157	1449377	+		ATP phosphoribosyltransferase regulatory subunit	WP_010888083.1	406	DRO_RS07275	1448018	1449238	+	ATP phosphoribosyltransferase regulatory subunit	WP_010888083.1	406
1441	KDR_1445	1451776	1452432	+	ATP phosphoribosyltransferase	218	E5E91_RS07295	1449374	1450030	+	hisG	ATP phosphoribosyltransferase	WP_010888084.1	218	DRO_RS07280	1449235	1449891	+	ATP phosphoribosyltransferase	WP_010888084.1	218
1442	KDR_1446	1452470	1452898	-	hypothetical protein	142	E5E91_RS07300	1450068	1450496	-		hypothetical protein	WP_010888085.1	142	DRO_RS07285	1449929	1450357	-	hypothetical protein	WP_010888085.1	142
1443	KDR_1447m	1453008	1455665	-	hypothetical protein	885	E5E91_RS07305	1450606	1453263	-		hypothetical protein	WP_027480056.1	885	DRO_RS07290	1450467	1453124	-	hypothetical protein	WP_027480056.1	885
1444	KDR_1449	1455772	1456443	-	Inner membrane protein YohK	223	E5E91_RS07310	1453370	1454041	-		LrgB family protein	WP_010888088.1	223	DRO_RS07295	1453231	1453902	-	LrgB family protein	WP_010888088.1	223
1445	KDR_1450	1456440	1456880	-	Holin-like protein CidA	146	E5E91_RS07315	1454038	1454478	-		CidA/LrgA family protein	WP_010888089.1	146	DRO_RS07300	1453899	1454339	-	CidA/LrgA family protein	WP_010888089.1	146
1446	KDR_1451	1456881	1457597	-	5'-methylthioadenosine/S-adenosylhomocysteine nucleosidase	238	E5E91_RS07320	1454479	1455183	-		5'-methylthioadenosine/adenosylhomocysteine nucleosidase	WP_034350459.1	234	DRO_RS07305	1454340	1455044	-	5'-methylthioadenosine/adenosylhomocysteine nucleosidase	WP_034350459.1	234
1447	KDR_1452	1457636	1458841	+	Cystathionine beta-lyase	401	E5E91_RS07325	1455234	1456439	+		pyridoxal phosphate-dependent aminotransferase	WP_010888092.1	401	DRO_RS07310	1455095	1456300	+	pyridoxal phosphate-dependent aminotransferase	WP_010888092.1	401
1448	KDR_1453	1458953	1459438	+	IS630 family transposase ISDge17	161	E5E91_RS07330	1456551	1457036	+		winged helix-turn-helix domain-containing protein	WP_010888396.1	161
1449							E5E91_RS07335	1456951	1457559	+		IS630 family transposase	WP_227085931.1	202	DRO_RS07315	1456412	1457418	+	IS630 family transposase	WP_233668250.1	335
1450	KDR_1454	1460040	1460756	-	hypothetical protein	238	E5E91_RS07340	1457638	1458342	-		hypothetical protein	WP_165439356.1	234	DRO_RS07320	1457497	1458201	-	hypothetical protein	WP_165439356.1	234
1451	KDR_1455	1460785	1460988	-	hypothetical protein	67	E5E91_RS07345	1458383	1458586	-		helix-turn-helix domain-containing protein	WP_027480233.1	67	DRO_RS07325	1458242	1458445	-	helix-turn-helix domain-containing protein	WP_027480233.1	67
1452	KDR_1456	1461585	1462583	+	Ribose-phosphate pyrophosphokinase	332	E5E91_RS07350	1459219	1460181	+		ribose-phosphate pyrophosphokinase	WP_187767767.1	320	DRO_RS07330	1459078	1460040	+	ribose-phosphate pyrophosphokinase	WP_187767767.1	320
1453	KDR_1457	1462719	1463102	+	Inner membrane protein YbaN	127	E5E91_RS07355	1460317	1460700	+		YbaN family protein	WP_027480232.1	127	DRO_RS07335	1460176	1460559	+	YbaN family protein	WP_027480232.1	127
1454	KDR_1458	1463099	1464202	+	Epoxyqueuosine reductase	367	E5E91_RS07360	1460697	1461800	+	queG	tRNA epoxyqueuosine(34) reductase QueG	WP_027480231.1	367	DRO_RS07340	1460556	1461659	+	tRNA epoxyqueuosine(34) reductase QueG	WP_027480231.1	367
1455	KDR_1459	1464245	1466128	-	hypothetical protein	627	E5E91_RS07365	1461843	1463726	-		S8 family serine peptidase	WP_010888098.1	627	DRO_RS07345	1461702	1463585	-	S8 family serine peptidase	WP_010888098.1	627
1456															DRO_RS07350	1463695	1465029	-	translocation/assembly module TamB	WP_233668285.1	444
1457	KDR_1460m	1466238	1478246	-	hypothetical protein	4002	E5E91_RS07370	1463836	1475844	-		translocation/assembly module TamB	WP_051618893.1	4002	DRO_RS07355	1467495	1475702	-	translocation/assembly module TamB	WP_233668251.1	2735
1458	KDR_1464	1478791	1479270	+	hypothetical protein	159	E5E91_RS07375	1476389	1476868	+		hypothetical protein	WP_010888103.1	159	DRO_RS07360	1476247	1476726	+	hypothetical protein	WP_010888103.1	159
1459	KDR_1465	1479371	1479937	+	hypothetical protein	188	E5E91_RS07380	1476969	1477535	+		hypothetical protein	WP_010888104.1	188	DRO_RS07365	1476827	1477393	+	hypothetical protein	WP_010888104.1	188
1460	KDR_1466	1480050	1480301	+	hypothetical protein	83	E5E91_RS07385	1477648	1477899	+		hypothetical protein	WP_162177762.1	83	DRO_RS07370	1477506	1477757	+	hypothetical protein	WP_162177762.1	83
1461	KDR_1467	1480371	1481138	+	Sepiapterin reductase	255	E5E91_RS07390	1477969	1478736	+		SDR family oxidoreductase	WP_010888106.1	255	DRO_RS07375	1477827	1478594	+	SDR family oxidoreductase	WP_010888106.1	255
1462	KDR_1468	1481236	1481667	+	SsrA-binding protein	143	E5E91_RS07395	1478834	1479265	+	smpB	SsrA-binding protein SmpB	WP_027480230.1	143	DRO_RS07380	1478692	1479123	+	SsrA-binding protein SmpB	WP_027480230.1	143
1463	KDR_1469	1481664	1483097	+	hypothetical protein	477	E5E91_RS07400	1479262	1480695	+		N-acetylmuramoyl-L-alanine amidase	WP_010888108.1	477	DRO_RS07385	1479120	1480553	+	N-acetylmuramoyl-L-alanine amidase	WP_010888108.1	477
1464	KDR_1470	1483103	1483642	+	hypothetical protein	179	E5E91_RS07405	1480701	1481240	+		GerMN domain-containing protein	WP_010888109.1	179	DRO_RS07390	1480559	1481098	+	GerMN domain-containing protein	WP_010888109.1	179
1465	KDR_1471	1483681	1486983	+	Chromosome partition protein Smc	1100	E5E91_RS07410	1481279	1484581	+		chromosome segregation protein SMC	WP_027480229.1	1100	DRO_RS07395	1481137	1484439	+	chromosome segregation protein SMC	WP_027480229.1	1100
1466	KDR_1472	1487072	1488523	+	Beta/alpha-amylase	483	E5E91_RS07415	1484670	1486121	+		alpha-amylase family glycosyl hydrolase	WP_010888111.1	483	DRO_RS07400	1484528	1485979	+	alpha-amylase family glycosyl hydrolase	WP_010888111.1	483
1467	KDR_1473	1488856	1489527	+	Phage shock protein A	223	E5E91_RS07425	1486454	1487125	+		PspA/IM30 family protein	WP_010888112.1	223	DRO_RS07410	1486312	1486983	+	PspA/IM30 family protein	WP_010888112.1	223
1468	KDR_1474	1489674	1490360	+	hypothetical protein	228	E5E91_RS07430	1487272	1487958	+		hypothetical protein	WP_010888113.1	228	DRO_RS07415	1487123	1487809	+	hypothetical protein	WP_010888113.1	228
1469	KDR_1475	1490357	1492246	+	1-deoxy-D-xylulose-5-phosphate synthase	629	E5E91_RS07435	1487955	1489844	+	dxs	1-deoxy-D-xylulose-5-phosphate synthase	WP_010888114.1	629	DRO_RS07420	1487806	1489695	+	1-deoxy-D-xylulose-5-phosphate synthase	WP_010888114.1	629
1470	KDR_1476	1492338	1493042	+	hypothetical protein	234	E5E91_RS07440	1489936	1490640	+		hypothetical protein	WP_010888115.1	234	DRO_RS07425	1489787	1490491	+	hypothetical protein	WP_010888115.1	234
1471	KDR_1477	1493123	1494817	+	DNA repair protein RecN	564	E5E91_RS07445	1490721	1492415	+	recN	DNA repair protein RecN	WP_010888116.1	564	DRO_RS07430	1490572	1492266	+	DNA repair protein RecN	WP_010888116.1	564
1472	KDR_1478	1494887	1495219	-	hypothetical protein	110	E5E91_RS07450	1492485	1492817	-		DUF503 domain-containing protein	WP_010888117.1	110	DRO_RS07435	1492336	1492668	-	DUF503 domain-containing protein	WP_010888117.1	110
1473	KDR_1479	1495220	1495444	-	hypothetical protein	74	E5E91_RS07455	1492818	1493042	-		hypothetical protein	WP_010888118.1	74	DRO_RS07440	1492669	1492893	-	hypothetical protein	WP_010888118.1	74
1474	KDR_1480	1495564	1497078	-	hypothetical protein	504	E5E91_RS07460	1493162	1494721	-		alginate biosynthesis protein AlgP	WP_187767765.1	519	DRO_RS07445	1493013	1494572	-	alginate biosynthesis protein AlgP	WP_187767765.1	519
1475	KDR_1481	1497262	1498155	-	hypothetical protein	297	E5E91_RS07465	1494860	1495603	-		chlorite dismutase family protein	WP_034350767.1	247	DRO_RS07450	1494711	1495454	-	chlorite dismutase family protein	WP_034350767.1	247
1476	KDR_1482	1498262	1499824	-	2-isopropylmalate synthase	520	E5E91_RS07470	1495860	1497422	-		2-isopropylmalate synthase	WP_027480228.1	520	DRO_RS07455	1495711	1497273	-	2-isopropylmalate synthase	WP_027480228.1	520
1477	KDR_1483	1500258	1501208	+	hypothetical protein	316	E5E91_RS07475	1497856	1498806	+		hypothetical protein	WP_010888122.1	316	DRO_RS07460	1497707	1498657	+	hypothetical protein	WP_010888122.1	316
1478	KDR_1484	1501405	1501896	-	hypothetical protein	163	E5E91_RS07480	1499003	1499494	-		hypothetical protein	WP_010888123.1	163	DRO_RS07465	1498854	1499345	-	hypothetical protein	WP_010888123.1	163
1479	KDR_1485	1501933	1502871	-	Acetyl esterase	312	E5E91_RS07485	1499531	1500469	-		alpha/beta hydrolase	WP_027480227.1	312	DRO_RS07470	1499382	1500320	-	alpha/beta hydrolase	WP_027480227.1	312
1480	KDR_1486	1502966	1503226	-	hypothetical protein	86	E5E91_RS07490	1500564	1500824	-		hypothetical protein	WP_227085932.1	86	DRO_RS07475	1500415	1500675	-	hypothetical protein	WP_227085932.1	86
1481	KDR_1487	1503230	1505323	-	Fatty acid oxidation complex subunit alpha	697	E5E91_RS07495	1500828	1502921	-		3-hydroxyacyl-CoA dehydrogenase NAD-binding domain-containing protein	WP_027480226.1	697	DRO_RS07480	1500679	1502772	-	3-hydroxyacyl-CoA dehydrogenase NAD-binding domain-containing protein	WP_027480226.1	697
1482	KDR_1488	1505439	1506608	-	Polyisoprenyl-teichoic acid--peptidoglycan teichoic acid transferase TagU	389	E5E91_RS07500	1503037	1504194	-		LCP family protein	WP_027480225.1	385	DRO_RS07485	1502888	1504045	-	LCP family protein	WP_027480225.1	385
1483	KDR_1489	1506729	1507772	+	Acrylyl-CoA reductase AcuI	347	E5E91_RS07505	1504369	1505370	+		oxidoreductase	WP_227086031.1	333	DRO_RS07490	1504220	1505221	+	oxidoreductase	WP_227086031.1	333
1484	KDR_1490	1507793	1508449	+	hypothetical protein	218	E5E91_RS07510	1505403	1506047	+		hypothetical protein	WP_162177760.1	214	DRO_RS07495	1505254	1505898	+	hypothetical protein	WP_162177760.1	214
1485	KDR_1491	1508590	1509927	+	hypothetical protein	445	E5E91_RS07515	1506188	1507525	+		S41 family peptidase	WP_010888130.1	445	DRO_RS07500	1506035	1507372	+	S41 family peptidase	WP_010888130.1	445
1486	KDR_1492	1509996	1511474	-	NADH-quinone oxidoreductase subunit N	492	E5E91_RS07520	1507594	1509072	-		NADH-quinone oxidoreductase subunit N	WP_010888131.1	492	DRO_RS07505	1507441	1508919	-	NADH-quinone oxidoreductase subunit N	WP_010888131.1	492
1487	KDR_1493	1511475	1512899	-	NADH-quinone oxidoreductase subunit 13	474	E5E91_RS07525	1509073	1510497	-		NADH-quinone oxidoreductase subunit M	WP_010888132.1	474	DRO_RS07510	1508920	1510344	-	NADH-quinone oxidoreductase subunit M	WP_010888132.1	474
1488	KDR_1494	1512949	1514880	-	NADH-quinone oxidoreductase subunit 12	643									DRO_RS07515	1510394	1512325	-	NADH-quinone oxidoreductase subunit L	WP_034350758.1	643
1489	KDR_1495	1514887	1515189	-	NADH-quinone oxidoreductase subunit 11	100	E5E91_RS07535	1512484	1512786	-	nuoK	NADH-quinone oxidoreductase subunit NuoK	WP_027480224.1	100	DRO_RS07520	1512332	1512634	-	NADH-quinone oxidoreductase subunit NuoK	WP_027480224.1	100
1490	KDR_1496	1515191	1515808	-	hypothetical protein	205	E5E91_RS07540	1512788	1513405	-		NADH-quinone oxidoreductase subunit J	WP_010888135.1	205	DRO_RS07525	1512636	1513253	-	NADH-quinone oxidoreductase subunit J	WP_010888135.1	205
1491	KDR_1497	1515805	1516341	-	NADH-quinone oxidoreductase subunit 9	178	E5E91_RS07545	1513402	1513938	-	nuoI	NADH-quinone oxidoreductase subunit NuoI	WP_010888136.1	178	DRO_RS07530	1513250	1513786	-	NADH-quinone oxidoreductase subunit NuoI	WP_010888136.1	178
1492	KDR_1498	1516513	1517706	-	NADH-quinone oxidoreductase subunit 8	397	E5E91_RS07550	1514110	1515303	-	nuoH	NADH-quinone oxidoreductase subunit NuoH	WP_010888137.1	397	DRO_RS07535	1513958	1515151	-	NADH-quinone oxidoreductase subunit NuoH	WP_010888137.1	397
1493	KDR_1499	1517706	1519898	-	NADH-quinone oxidoreductase subunit 3	730	E5E91_RS07555	1515303	1517495	-	nuoG	NADH-quinone oxidoreductase subunit NuoG	WP_010888138.1	730	DRO_RS07540	1515151	1517343	-	NADH-quinone oxidoreductase subunit NuoG	WP_010888138.1	730
1494	KDR_1500	1520020	1521354	-	NADH-quinone oxidoreductase subunit 1	444	E5E91_RS07560	1517617	1518951	-	nuoF	NADH-quinone oxidoreductase subunit NuoF	WP_010888139.1	444	DRO_RS07545	1517465	1518799	-	NADH-quinone oxidoreductase subunit NuoF	WP_010888139.1	444
1495	KDR_1501	1521351	1521974	-	hypothetical protein	207	E5E91_RS07565	1518948	1519571	-	nuoE	NADH-quinone oxidoreductase subunit NuoE	WP_010888140.1	207	DRO_RS07550	1518796	1519419	-	NADH-quinone oxidoreductase subunit NuoE	WP_010888140.1	207
1496	KDR_1502	1521941	1522417	-	hypothetical protein	158	E5E91_RS07570	1519538	1520014	-		hypothetical protein	WP_027480223.1	158	DRO_RS07555	1519386	1519862	-	hypothetical protein	WP_027480223.1	158
1497	KDR_1503	1522447	1523652	-	NADH-quinone oxidoreductase subunit 4	401	E5E91_RS07575	1520044	1521249	-	nuoD	NADH dehydrogenase (quinone) subunit D	WP_010888142.1	401	DRO_RS07560	1519892	1521097	-	NADH dehydrogenase (quinone) subunit D	WP_010888142.1	401
1498	KDR_1504	1523649	1524323	-	NAD(P)H-quinone oxidoreductase subunit J, chloroplastic	224	E5E91_RS07580	1521246	1521920	-		NADH-quinone oxidoreductase subunit C	WP_010888143.1	224	DRO_RS07565	1521094	1521768	-	NADH-quinone oxidoreductase subunit C	WP_010888143.1	224
1499	KDR_1505	1524320	1524865	-	NADH-quinone oxidoreductase subunit 6	181	E5E91_RS07585	1521917	1522462	-		NADH-quinone oxidoreductase subunit B	WP_010888144.1	181	DRO_RS07570	1521765	1522310	-	NADH-quinone oxidoreductase subunit B	WP_010888144.1	181
1500	KDR_1506	1524972	1525454	-	NAD(P)H-quinone oxidoreductase subunit 3, chloroplastic	160	E5E91_RS07590	1522569	1522904	-		NADH-quinone oxidoreductase subunit A	WP_027480222.1	111	DRO_RS07575	1522417	1522752	-	NADH-quinone oxidoreductase subunit A	WP_027480222.1	111
1501	KDR_1507	1525556	1526671	-	hypothetical protein	371	E5E91_RS07595	1523153	1524286	-		RIP metalloprotease	WP_010888146.1	377	DRO_RS07580	1523001	1524134	-	RIP metalloprotease	WP_010888146.1	377
1502	KDR_1508	1526686	1527876	-	1-deoxy-D-xylulose 5-phosphate reductoisomerase	396	E5E91_RS07600	1524283	1525473	-	dxr	1-deoxy-D-xylulose-5-phosphate reductoisomerase	WP_010888147.1	396	DRO_RS07585	1524131	1525321	-	1-deoxy-D-xylulose-5-phosphate reductoisomerase	WP_010888147.1	396
1503	KDR_1509	1528007	1528840	-	hypothetical protein	277	E5E91_RS07605	1525604	1526437	-		phosphatidate cytidylyltransferase	WP_027480221.1	277	DRO_RS07590	1525452	1526285	-	phosphatidate cytidylyltransferase	WP_027480221.1	277
1504	KDR_1510	1528896	1529447	-	Ribosome-recycling factor	183	E5E91_RS07610	1526493	1527044	-	frr	ribosome recycling factor	WP_010888149.1	183	DRO_RS07595	1526341	1526892	-	ribosome recycling factor	WP_010888149.1	183
1505	KDR_1511	1529527	1530240	-	Uridylate kinase	237	E5E91_RS07615	1527124	1527837	-	pyrH	UMP kinase	WP_027480220.1	237	DRO_RS07600	1526972	1527685	-	UMP kinase	WP_027480220.1	237
1506	KDR_1512	1530350	1531144	-	Elongation factor Ts	264	E5E91_RS07620	1527947	1528741	-	tsf	translation elongation factor Ts	WP_010888151.1	264	DRO_RS07605	1527794	1528588	-	translation elongation factor Ts	WP_010888151.1	264
1507	KDR_1513	1531237	1532031	-	30S ribosomal protein S2	264	E5E91_RS07625	1528834	1529628	-	rpsB	30S ribosomal protein S2	WP_010888152.1	264	DRO_RS07610	1528681	1529475	-	30S ribosomal protein S2	WP_010888152.1	264
1508	KDR_1514	1532397	1533878	+	hypothetical protein	493	E5E91_RS07630	1529994	1531475	+		2-phosphoglycerate kinase	WP_034350737.1	493	DRO_RS07615	1529841	1531322	+	2-phosphoglycerate kinase	WP_034350737.1	493
1509	KDR_1515	1533957	1534358	+	hypothetical protein	133	E5E91_RS07635	1531554	1531955	+		hypothetical protein	WP_010888154.1	133	DRO_RS07620	1531401	1531802	+	hypothetical protein	WP_010888154.1	133
1510	KDR_1516	1534602	1536380	+	Acetolactate synthase large subunit	592	E5E91_RS07640	1532238	1533977	+	ilvB	biosynthetic-type acetolactate synthase large subunit	WP_162177759.1	579	DRO_RS07625	1532084	1533823	+	biosynthetic-type acetolactate synthase large subunit	WP_162177759.1	579
1511	KDR_1517	1536377	1536997	+	hypothetical protein	206	E5E91_RS07645	1533974	1534594	+	ilvN	acetolactate synthase small subunit	WP_027480219.1	206	DRO_RS07630	1533820	1534440	+	acetolactate synthase small subunit	WP_027480219.1	206
1512	KDR_1518	1537197	1537382	+	hypothetical protein	61	E5E91_RS07650	1534611	1534979	+		hypothetical protein	WP_010888157.1	122	DRO_RS07635	1534457	1534825	+	hypothetical protein	WP_010888157.1	122
1513	KDR_1519	1537426	1538436	+	Ketol-acid reductoisomerase (NADP(+))	336	E5E91_RS07655	1535023	1536033	+	ilvC	ketol-acid reductoisomerase	WP_027480217.1	336	DRO_RS07640	1534869	1535879	+	ketol-acid reductoisomerase	WP_027480217.1	336
1514	KDR_1520	1538578	1539273	-	Ribosomal RNA small subunit methyltransferase E	231	E5E91_RS07660	1536175	1536870	-		16S rRNA (uracil(1498)-N(3))-methyltransferase	WP_027480216.1	231	DRO_RS07645	1536021	1536716	-	16S rRNA (uracil(1498)-N(3))-methyltransferase	WP_027480216.1	231
1515	KDR_1521	1539273	1540094	-	Ribosomal protein L11 methyltransferase	273	E5E91_RS07665	1536870	1537691	-		50S ribosomal protein L11 methyltransferase	WP_010888160.1	273	DRO_RS07650	1536716	1537537	-	50S ribosomal protein L11 methyltransferase	WP_010888160.1	273
1516	KDR_1522	1540172	1540966	+	Pyrroline-5-carboxylate reductase	264	E5E91_RS07670	1537769	1538563	+	proC	pyrroline-5-carboxylate reductase	WP_010888161.1	264	DRO_RS07655	1537614	1538408	+	pyrroline-5-carboxylate reductase	WP_010888161.1	264
1517	KDR_1523	1541433	1542095	+	Transposase, partial	220	E5E91_RS07675	1538690	1539692	+		IS630 family transposase	WP_149357991.1	333
1518	KDR_1524	1542530	1544137	-	Glutathione hydrolase-like YwrD proenzyme	535	E5E91_RS07680	1540127	1541722	-		gamma-glutamyltransferase family protein	WP_027479846.1	531	DRO_RS07665	1539969	1541564	-	gamma-glutamyltransferase family protein	WP_027479846.1	531
1519	KDR_1525	1544241	1545176	-	putative sugar kinase YdjH	311	E5E91_RS07685	1541838	1542773	-		carbohydrate kinase family protein	WP_010888164.1	311	DRO_RS07670	1541680	1542615	-	carbohydrate kinase family protein	WP_010888164.1	311
1520	KDR_1526	1545337	1546215	-	Ribosomal RNA small subunit methyltransferase A	292	E5E91_RS07690	1542934	1543812	-	rsmA	16S rRNA (adenine(1518)-N(6)/adenine(1519)-N(6))-dimethyltransferase RsmA	WP_051618805.1	292	DRO_RS07675	1542776	1543654	-	16S rRNA (adenine(1518)-N(6)/adenine(1519)-N(6))-dimethyltransferase RsmA	WP_051618805.1	292
1521	KDR_1527m	1546322	1547173	+	hypothetical protein	283	E5E91_RS07695	1543919	1544770	+		tetratricopeptide repeat protein	WP_027479848.1	283	DRO_RS07680	1543761	1544612	+	tetratricopeptide repeat protein	WP_027479848.1	283
1522	KDR_1529	1547170	1548627	+	Bifunctional NAD(P)H-hydrate repair enzyme Nnr	485	E5E91_RS07700	1544767	1546224	+		bifunctional ADP-dependent NAD(P)H-hydrate dehydratase/NAD(P)H-hydrate epimerase	WP_027479849.1	485	DRO_RS07685	1544609	1546066	+	bifunctional ADP-dependent NAD(P)H-hydrate dehydratase/NAD(P)H-hydrate epimerase	WP_027479849.1	485
1523	KDR_1530	1548723	1549148	-	hypothetical protein	141	E5E91_RS07705	1546320	1546745	-		type II toxin-antitoxin system VapC family toxin	WP_010888169.1	141	DRO_RS07690	1546162	1546587	-	type II toxin-antitoxin system VapC family toxin	WP_010888169.1	141
1524	KDR_1531	1549145	1549390	-	hypothetical protein	81	E5E91_RS07710	1546742	1546987	-		hypothetical protein	WP_010888170.1	81	DRO_RS07695	1546584	1546829	-	hypothetical protein	WP_010888170.1	81
1525	KDR_1532	1549525	1552689	-	Transcription-repair-coupling factor	1054	E5E91_RS07715	1547122	1550286	-		transcription-repair coupling factor	WP_010888171.1	1054	DRO_RS07700	1546964	1550128	-	transcription-repair coupling factor	WP_010888171.1	1054
1526	KDR_1533	1552962	1553819	-	hypothetical protein	285	E5E91_RS07720	1550559	1551458	-		HNH endonuclease	WP_010888172.1	299	DRO_RS07705	1550401	1551258	-	HNH endonuclease	WP_231885334.1	285
1527	KDR_1534	1553889	1554437	-	hypothetical protein	182	E5E91_RS07725	1551486	1552034	-		GNAT family N-acetyltransferase	WP_010888173.1	182	DRO_RS07710	1551328	1551876	-	GNAT family N-acetyltransferase	WP_010888173.1	182
1528	KDR_1535	1554434	1555537	-	hypothetical protein	367	E5E91_RS07730	1552031	1553134	-		hypothetical protein	WP_010888174.1	367	DRO_RS07715	1551873	1552976	-	hypothetical protein	WP_010888174.1	367
1529	KDR_1536	1555647	1557737	+	hypothetical protein	696	E5E91_RS07735	1553244	1555334	+		S8 family serine peptidase	WP_034350148.1	696	DRO_RS07720	1553086	1555176	+	S8 family serine peptidase	WP_034350148.1	696
1530	KDR_1537	1557814	1558644	-	Monoacylglycerol lipase	276	E5E91_RS07740	1555411	1556241	-		alpha/beta hydrolase	WP_028328024.1	276	DRO_RS07725	1555253	1556083	-	alpha/beta hydrolase	WP_028328024.1	276
1531	KDR_1538	1558717	1559157	+	Peroxiredoxin OsmC	146	E5E91_RS07745	1556314	1556754	+		OsmC family protein	WP_027479850.1	146	DRO_RS07730	1556156	1556596	+	OsmC family protein	WP_027479850.1	146
1532	KDR_1539	1559276	1559521	-	hypothetical protein	81	E5E91_RS07750	1556873	1557118	-		hypothetical protein	WP_027479851.1	81	DRO_RS07735	1556715	1556960	-	hypothetical protein	WP_027479851.1	81
1533	KDR_1540	1559781	1561031	+	Isocitrate dehydrogenase [NADP]	416	E5E91_RS07755	1557378	1558628	+	icd	NADP-dependent isocitrate dehydrogenase	WP_027479852.1	416	DRO_RS07740	1557220	1558470	+	NADP-dependent isocitrate dehydrogenase	WP_027479852.1	416
1534	KDR_1541	1561233	1562126	+	hypothetical protein	297	E5E91_RS07760	1558830	1559723	+		hypothetical protein	WP_162177670.1	297	DRO_RS07745	1558672	1559565	+	hypothetical protein	WP_162177670.1	297
1535	KDR_1542	1562195	1563871	+	Methylmalonyl-CoA carboxyltransferase 12S subunit	558	E5E91_RS07765	1559792	1561468	+		acyl-CoA carboxylase subunit beta	WP_010888181.1	558	DRO_RS07750	1559634	1561310	+	acyl-CoA carboxylase subunit beta	WP_010888181.1	558
1536	KDR_1543	1563928	1564431	+	hypothetical protein	167	E5E91_RS07770	1561525	1562028	+		hypothetical protein	WP_010888182.1	167	DRO_RS07755	1561367	1561870	+	hypothetical protein	WP_010888182.1	167
1537	KDR_1544	1564476	1565684	+	Acyl-CoA dehydrogenase, short-chain specific	402	E5E91_RS07775	1562073	1563281	+		acyl-CoA dehydrogenase family protein	WP_027479853.1	402	DRO_RS07760	1561915	1563123	+	acyl-CoA dehydrogenase family protein	WP_027479853.1	402
1538	KDR_1545	1565739	1566221	-	hypothetical protein	160	E5E91_RS07780	1563336	1563818	-		hypothetical protein	WP_027479854.1	160	DRO_RS07765	1563178	1563660	-	hypothetical protein	WP_027479854.1	160
1539	KDR_1546	1566250	1566798	-	Superoxide dismutase [Cu-Zn]	182	E5E91_RS07785	1563847	1564395	-		superoxide dismutase family protein	WP_010888185.1	182	DRO_RS07770	1563689	1564237	-	superoxide dismutase family protein	WP_010888185.1	182
1540	KDR_1548	1567086	1567694	+	hypothetical protein	202	E5E91_RS07790	1564683	1565291	+		CAP domain-containing protein	WP_010888187.1	202	DRO_RS07775	1564525	1565133	+	CAP domain-containing protein	WP_010888187.1	202
1541	KDR_1549	1567755	1569500	-	hypothetical protein	581	E5E91_RS07795	1565352	1567097	-		M23 family metallopeptidase	WP_010888188.1	581	DRO_RS07780	1565194	1566939	-	M23 family metallopeptidase	WP_010888188.1	581
1542	KDR_1550a	1569497	1570360	-	Cell division protein FtsX	287	E5E91_RS07800	1567094	1567957	-		ABC transporter permease	WP_027479855.1	287	DRO_RS07785	1566936	1567799	-	ABC transporter permease	WP_027479855.1	287
1543	KDR_1550b	1570357	1571127	-	Cell division ATP-binding protein FtsE	256	E5E91_RS07805	1567954	1568637	-	ftsE	cell division ATP-binding protein FtsE	WP_027479856.1	227	DRO_RS07790	1567796	1568479	-	cell division ATP-binding protein FtsE	WP_027479856.1	227
1544	KDR_1551	1571274	1572590	+	putative CtpA-like serine protease	438	E5E91_RS07810	1568871	1570187	+		S41 family peptidase	WP_027479857.1	438	DRO_RS07795	1568713	1570029	+	S41 family peptidase	WP_027479857.1	438
1545							E5E91_RS07815	1570293	1570838	-		hypothetical protein	WP_010888191.1	181	DRO_RS07800	1570135	1570680	-	hypothetical protein	WP_010888191.1	181
1546	KDR_1553	1573279	1574895	-	Peptide chain release factor RF3	538	E5E91_RS07820	1570876	1572492	-		peptide chain release factor 3	WP_010888192.1	538	DRO_RS07805	1570718	1572334	-	peptide chain release factor 3	WP_010888192.1	538
1547	KDR_1554	1575097	1576008	-	DegV domain-containing protein	303	E5E91_RS07825	1572694	1573605	-		DegV family protein	WP_063653047.1	303	DRO_RS07810	1572536	1573447	-	DegV family protein	WP_063653047.1	303
1548	KDR_1555	1576183	1577367	+	N-acetyl-alpha-D-glucosaminyl L-malate synthase	394	E5E91_RS07830	1573780	1574964	+	bshA	N-acetyl-alpha-D-glucosaminyl L-malate synthase BshA	WP_051618804.1	394	DRO_RS07815	1573621	1574805	+	N-acetyl-alpha-D-glucosaminyl L-malate synthase BshA	WP_051618804.1	394
1549	KDR_1556	1577407	1579116	+	hypothetical protein	569	E5E91_RS07835	1575004	1576713	+		sensor histidine kinase	WP_010888195.1	569	DRO_RS07820	1574845	1576554	+	sensor histidine kinase	WP_010888195.1	569
1550	KDR_1557	1579113	1580144	+	hypothetical protein	343	E5E91_RS07840	1576710	1577741	+		hypothetical protein	WP_010888196.1	343	DRO_RS07825	1576551	1577582	+	hypothetical protein	WP_010888196.1	343
1551	KDR_1558	1580165	1580818	+	Response regulator protein VraR	217	E5E91_RS07845	1577762	1578415	+		response regulator transcription factor	WP_034350151.1	217	DRO_RS07830	1577603	1578256	+	response regulator transcription factor	WP_034350151.1	217
1552	KDR_1559	1580815	1581543	+	hypothetical protein	242	E5E91_RS07850	1578412	1579140	+		hypothetical protein	WP_027479858.1	242	DRO_RS07835	1578253	1578981	+	hypothetical protein	WP_027479858.1	242
1553	KDR_1560	1581577	1582497	-	lipid kinase YegS	306	E5E91_RS07855	1579174	1580094	-		diacylglycerol kinase	WP_027479859.1	306	DRO_RS07840	1579015	1579935	-	diacylglycerol kinase	WP_027479859.1	306
1554	KDR_1561	1582706	1583851	-	UDP-N-acetylglucosamine 2-epimerase	381	E5E91_RS07860	1580303	1581448	-	wecB	UDP-N-acetylglucosamine 2-epimerase (non-hydrolyzing)	WP_034350154.1	381	DRO_RS07845	1580144	1581289	-	UDP-N-acetylglucosamine 2-epimerase (non-hydrolyzing)	WP_034350154.1	381
1555	KDR_1562	1583869	1584999	-	putative undecaprenyl-phosphate N-acetylglucosaminyl 1-phosphate transferase	376	E5E91_RS07865	1581466	1582596	-		undecaprenyl/decaprenyl-phosphate alpha-N-acetylglucosaminyl 1-phosphate transferase	WP_010888201.1	376	DRO_RS07850	1581307	1582437	-	undecaprenyl/decaprenyl-phosphate alpha-N-acetylglucosaminyl 1-phosphate transferase	WP_010888201.1	376
1556	KDR_1563	1585095	1585718	-	Uracil phosphoribosyltransferase	207	E5E91_RS07870	1582692	1583315	-	upp	uracil phosphoribosyltransferase	WP_027479860.1	207	DRO_RS07855	1582533	1583156	-	uracil phosphoribosyltransferase	WP_027479860.1	207
1557	KDR_1564	1585776	1586567	-	hypothetical protein	263	E5E91_RS07875	1583373	1584209	-		aminoglycoside phosphotransferase family protein	WP_010888203.1	278	DRO_RS07860	1583214	1584050	-	aminoglycoside phosphotransferase family protein	WP_010888203.1	278
1558	KDR_1565	1586621	1587649	-	hypothetical protein	342	E5E91_RS07880	1584218	1585246	-		HD domain-containing protein	WP_027479861.1	342	DRO_RS07865	1584059	1585087	-	HD domain-containing protein	WP_027479861.1	342
1559	KDR_1566r	1587687	1588442	+	hypothetical protein	251	E5E91_RS07885	1585284	1586039	+		YkgJ family cysteine cluster protein	WP_051618803.1	251	DRO_RS07870	1585118	1585879	+	YkgJ family cysteine cluster protein	WP_233668252.1	253
1560	KDR_1567	1588513	1589553	-	Oligopeptide transport ATP-binding protein OppF	346	E5E91_RS07890	1586110	1587021	-		ATP-binding cassette domain-containing protein	WP_227086032.1	303	DRO_RS07875	1585949	1586860	-	ATP-binding cassette domain-containing protein	WP_227086032.1	303
1561	KDR_1568	1589550	1590641	-	Oligopeptide transport ATP-binding protein OppD	363	E5E91_RS07895	1587147	1588238	-		ABC transporter ATP-binding protein	WP_051618802.1	363	DRO_RS07880	1586986	1588077	-	ABC transporter ATP-binding protein	WP_051618802.1	363
1562	KDR_1569	1590679	1591809	-	hypothetical protein	376	E5E91_RS07900	1588276	1589406	-		ABC transporter permease	WP_027479863.1	376	DRO_RS07885	1588115	1589245	-	ABC transporter permease	WP_027479863.1	376
1563	KDR_1570	1591821	1592804	-	Dipeptide transport system permease protein DppB	327	E5E91_RS07905	1589418	1590401	-		ABC transporter permease subunit	WP_027479864.1	327	DRO_RS07890	1589257	1590240	-	ABC transporter permease subunit	WP_027479864.1	327
1564	KDR_1571	1592960	1594744	-	putative ABC transporter-binding protein	594	E5E91_RS07910	1590557	1592341	-		ABC transporter substrate-binding protein	WP_010888210.1	594	DRO_RS07895	1590396	1592180	-	ABC transporter substrate-binding protein	WP_010888210.1	594
1565	KDR_1572	1595003	1597168	+	ATP-dependent DNA helicase Rep	721	E5E91_RS07915	1592693	1594765	+		ATP-binding domain-containing protein	WP_027479865.1	690	DRO_RS07900	1592532	1594604	+	ATP-binding domain-containing protein	WP_027479865.1	690
1566	KDR_1573	1597389	1599023	+	CTP synthase	544	E5E91_RS07920	1594986	1596620	+		CTP synthase	WP_010888212.1	544	DRO_RS07905	1594825	1596459	+	CTP synthase	WP_010888212.1	544
1567	KDR_1574	1599123	1599782	+	Phosphatidylserine decarboxylase proenzyme	219	E5E91_RS07925	1596720	1597379	+		phosphatidylserine decarboxylase	WP_027479866.1	219	DRO_RS07910	1596559	1597218	+	phosphatidylserine decarboxylase	WP_027479866.1	219
1568	KDR_1575	1599787	1600434	-	hypothetical protein	215	E5E91_RS07930	1597384	1598031	-		hypothetical protein	WP_010888214.1	215	DRO_RS07915	1597223	1597870	-	hypothetical protein	WP_010888214.1	215
1569	KDR_1576	1600474	1600797	-	hypothetical protein	107	E5E91_RS07935	1598071	1598394	-		hypothetical protein	WP_010888215.1	107	DRO_RS07920	1597910	1598233	-	hypothetical protein	WP_010888215.1	107
1570	KDR_1577	1600844	1601932	-	S-adenosylmethionine:tRNA ribosyltransferase-isomerase	362	E5E91_RS07940	1598441	1599529	-	queA	tRNA preQ1(34) S-adenosylmethionine ribosyltransferase-isomerase QueA	WP_010888216.1	362	DRO_RS07925	1598280	1599368	-	tRNA preQ1(34) S-adenosylmethionine ribosyltransferase-isomerase QueA	WP_010888216.1	362
1571	KDR_1578	1601936	1602493	-	hypothetical protein	185	E5E91_RS07945	1599533	1600090	-		NYN domain-containing protein	WP_010888217.1	185	DRO_RS07930	1599372	1599929	-	NYN domain-containing protein	WP_010888217.1	185
1572	KDR_1579	1602768	1604045	+	Putative aminotransferase/MSMEI_6121	425	E5E91_RS07950	1600365	1601642	+		aminopeptidase	WP_027479867.1	425	DRO_RS07935	1600204	1601481	+	aminopeptidase	WP_027479867.1	425
1573	KDR_1579n	1604193	1604369	+	hypothetical protein	58	E5E91_RS07955	1601790	1601966	+		type II toxin-antitoxin system CcdA family antitoxin	WP_027479868.1	58	DRO_RS07940	1601629	1601805	+	type II toxin-antitoxin system CcdA family antitoxin	WP_027479868.1	58
1574	KDR_1580	1604366	1604734	+	hypothetical protein	122	E5E91_RS07960	1601963	1602331	+		VOC family protein	WP_010888219.1	122	DRO_RS07945	1601802	1602170	+	VOC family protein	WP_010888219.1	122
1575	KDR_1581	1604814	1605854	+	Vitamin B12 import ATP-binding protein BtuD	346	E5E91_RS07965	1602411	1603451	+		ATP-binding cassette domain-containing protein	WP_010888220.1	346	DRO_RS07950	1602250	1603290	+	ATP-binding cassette domain-containing protein	WP_010888220.1	346
1576	KDR_1582	1605847	1606650	+	hypothetical protein	267	E5E91_RS07970	1603444	1604247	+		ABC-2 family transporter protein	WP_010888221.1	267	DRO_RS07955	1603283	1604086	+	ABC-2 family transporter protein	WP_010888221.1	267
1577	KDR_1583	1606647	1607435	+	hypothetical protein	262	E5E91_RS07975	1604244	1605032	+		ABC transporter permease	WP_010888222.1	262	DRO_RS07960	1604083	1604871	+	ABC transporter permease	WP_010888222.1	262
1578	KDR_1584	1607435	1607890	+	hypothetical protein	151	E5E91_RS07980	1605050	1605487	+		hypothetical protein	WP_162177671.1	145	DRO_RS07965	1604889	1605326	+	hypothetical protein	WP_162177671.1	145
1579	KDR_1585	1608160	1608900	-	Ribonuclease PH	246	E5E91_RS07985	1605757	1606497	-	rph	ribonuclease PH	WP_010888224.1	246
1580	KDR_1586	1608897	1609769	-	Glutamate racemase	290	E5E91_RS07990	1606494	1607357	-	murI	glutamate racemase	WP_166466071.1	287	DRO_RS07975	1606332	1607195	-	glutamate racemase	WP_166466071.1	287
1581	KDR_1587	1610149	1610448	-	hypothetical protein	99	E5E91_RS07995	1607746	1608045	-		MazG-like family protein	WP_010888226.1	99	DRO_RS07980	1607584	1607883	-	MazG-like family protein	WP_010888226.1	99
1582	KDR_1588	1610445	1611698	-	2-aminoadipate transaminase	417	E5E91_RS08000	1608042	1609205	-		PLP-dependent aminotransferase family protein	WP_211249054.1	387	DRO_RS07985	1607880	1609043	-	PLP-dependent aminotransferase family protein	WP_211249054.1	387
1583	KDR_1589	1611811	1612728	+	Fructose-bisphosphate aldolase	305	E5E91_RS08005	1609408	1610325	+	fba	class II fructose-1,6-bisphosphate aldolase	WP_010888228.1	305	DRO_RS07990	1609246	1610163	+	class II fructose-1,6-bisphosphate aldolase	WP_010888228.1	305
1584	KDR_1590	1612822	1613373	+	hypothetical protein	183	E5E91_RS08010	1610419	1610970	+		SRPBCC family protein	WP_010888229.1	183	DRO_RS07995	1610257	1610808	+	SRPBCC family protein	WP_010888229.1	183
1585	KDR_1591	1613453	1614367	-	hypothetical protein	304	E5E91_RS08015	1611050	1611964	-		DUF5602 domain-containing protein	WP_010888230.1	304	DRO_RS08000	1610888	1611802	-	DUF5602 domain-containing protein	WP_010888230.1	304
1586	KDR_1594	1614577	1615602	-	hypothetical protein	341	E5E91_RS08020	1612174	1613199	-		hypothetical protein	WP_027479870.1	341	DRO_RS08005	1612012	1613037	-	hypothetical protein	WP_027479870.1	341
1587	KDR_1595	1615800	1616900	+	6-phosphogluconate dehydrogenase, NAD(+)-dependent, decarboxylating	366	E5E91_RS08025	1613397	1614497	+	gnd	decarboxylating 6-phosphogluconate dehydrogenase	WP_034350162.1	366	DRO_RS08010	1613235	1614335	+	decarboxylating 6-phosphogluconate dehydrogenase	WP_034350162.1	366
1588	KDR_1596	1616897	1618669	+	Glucose-6-phosphate 1-dehydrogenase 2	590	E5E91_RS08030	1614494	1616266	+	zwf	glucose-6-phosphate dehydrogenase	WP_010888234.1	590	DRO_RS08015	1614332	1616104	+	glucose-6-phosphate dehydrogenase	WP_010888234.1	590
1589	KDR_1597	1618767	1619705	+	hypothetical protein	312	E5E91_RS08035	1616364	1617302	+		glucose-6-phosphate dehydrogenase assembly protein OpcA	WP_010888235.1	312	DRO_RS08020	1616202	1617140	+	glucose-6-phosphate dehydrogenase assembly protein OpcA	WP_010888235.1	312
1590	KDR_1598	1619838	1622636	+	hypothetical protein	932	E5E91_RS08040	1617435	1620233	+		insulinase family protein	WP_027479871.1	932	DRO_RS08025	1617273	1620071	+	insulinase family protein	WP_027479871.1	932
1591	KDR_1599m	1622799	1624916	+	hypothetical protein	705	E5E91_RS08045	1620396	1622513	+		endonuclease	WP_027479872.1	705	DRO_RS08030	1620234	1622351	+	endonuclease	WP_027479872.1	705
1592	KDR_1601	1625007	1625717	-	hypothetical protein	236	E5E91_RS08050	1622604	1623314	-		VIT family protein	WP_010888239.1	236	DRO_RS08035	1622442	1623152	-	VIT family protein	WP_010888239.1	236
1593	KDR_1602	1625871	1627037	+	hypothetical protein	388	E5E91_RS08055	1623468	1624634	+		heparan-alpha-glucosaminide N-acetyltransferase domain-containing protein	WP_010888240.1	388	DRO_RS08040	1623306	1624472	+	heparan-alpha-glucosaminide N-acetyltransferase domain-containing protein	WP_010888240.1	388
1594	KDR_1603	1627052	1628083	+	hypothetical protein	343	E5E91_RS08060	1624649	1625680	+		hypothetical protein	WP_034350166.1	343	DRO_RS08045	1624487	1625518	+	hypothetical protein	WP_034350166.1	343
1595	KDR_1604	1628152	1629399	+	hypothetical protein	415	E5E91_RS08065	1625773	1626996	+		polysaccharide deacetylase family protein	WP_051618799.1	407	DRO_RS08050	1625611	1626834	+	polysaccharide deacetylase family protein	WP_051618799.1	407
1596	KDR_1605	1629627	1630295	+	Transcriptional regulatory protein CusR	222	E5E91_RS08070	1627224	1627892	+		response regulator transcription factor	WP_027479875.1	222	DRO_RS08055	1627062	1627730	+	response regulator transcription factor	WP_027479875.1	222
1597	KDR_1606	1630386	1631687	+	Adaptive-response sensory-kinase SasA	433	E5E91_RS08075	1627983	1629284	+		HAMP domain-containing histidine kinase	WP_010888244.1	433	DRO_RS08060	1627821	1629122	+	HAMP domain-containing histidine kinase	WP_010888244.1	433
1598	KDR_1607	1631776	1632210	-	hypothetical protein	144	E5E91_RS08080	1629373	1629807	-		hypothetical protein	WP_010888245.1	144	DRO_RS08065	1629211	1629645	-	hypothetical protein	WP_010888245.1	144
1599	KDR_1608	1632207	1632761	-	hypothetical protein	184	E5E91_RS08085	1629804	1630358	-		DinB family protein	WP_010888246.1	184	DRO_RS08070	1629642	1630196	-	DinB family protein	WP_010888246.1	184
1600	KDR_1609	1632796	1633548	-	putative protein YisK	250	E5E91_RS08090	1630393	1631145	-		fumarylacetoacetate hydrolase family protein	WP_010888247.1	250	DRO_RS08075	1630231	1630983	-	fumarylacetoacetate hydrolase family protein	WP_010888247.1	250
1601	KDR_1610	1633699	1635003	+	Homoaconitase large subunit	434	E5E91_RS08095	1631296	1632600	+		homoaconitate hydratase family protein	WP_010888248.1	434	DRO_RS08080	1631134	1632438	+	homoaconitate hydratase family protein	WP_010888248.1	434
1602	KDR_1611	1635068	1635541	-	hypothetical protein	157	E5E91_RS08100	1632665	1633138	-		hypothetical protein	WP_010888249.1	157	DRO_RS08085	1632503	1632976	-	hypothetical protein	WP_010888249.1	157
1603	KDR_1612	1635601	1635975	-	hypothetical protein	124	E5E91_RS08105	1633198	1633572	-		roadblock/LC7 domain-containing protein	WP_010888250.1	124	DRO_RS08090	1633036	1633410	-	roadblock/LC7 domain-containing protein	WP_010888250.1	124
1604	KDR_1613	1636188	1636517	+	hypothetical protein	109	E5E91_RS08110	1633785	1634114	+		metalloregulator ArsR/SmtB family transcription factor	WP_010888251.1	109	DRO_RS08095	1633623	1633952	+	metalloregulator ArsR/SmtB family transcription factor	WP_010888251.1	109
1605	KDR_1614	1636566	1637099	+	Homoaconitase small subunit	177	E5E91_RS08115	1634163	1634696	+		3-isopropylmalate dehydratase small subunit 1	WP_010888252.1	177	DRO_RS08100	1634001	1634534	+	3-isopropylmalate dehydratase small subunit 1	WP_010888252.1	177
1606	KDR_1615	1637085	1637459	-	hypothetical protein	124	E5E91_RS08120	1634682	1635056	-		hypothetical protein	WP_010888253.1	124	DRO_RS08105	1634520	1634894	-	hypothetical protein	WP_010888253.1	124
1607	KDR_1616	1637582	1638607	+	hypothetical protein	341	E5E91_RS08125	1635179	1636204	+		DUF1517 domain-containing protein	WP_010888254.1	341	DRO_RS08110	1635017	1636042	+	DUF1517 domain-containing protein	WP_010888254.1	341
1608	KDR_1617	1638671	1639252	-	Xanthine phosphoribosyltransferase	193	E5E91_RS08130	1636268	1636849	-	xpt	xanthine phosphoribosyltransferase	WP_010888255.1	193	DRO_RS08115	1636106	1636687	-	xanthine phosphoribosyltransferase	WP_010888255.1	193
1609	KDR_1619	1639295	1641031	-	hypothetical protein	578	E5E91_RS08135	1636892	1638628	-		VanW family protein	WP_027479876.1	578	DRO_RS08120	1636730	1638466	-	VanW family protein	WP_027479876.1	578
1610	KDR_1620	1641101	1642087	-	Putative ketoacyl reductase	328	E5E91_RS08140	1638698	1639684	-		SDR family oxidoreductase	WP_010888257.1	328	DRO_RS08125	1638536	1639522	-	SDR family oxidoreductase	WP_010888257.1	328
1611	KDR_1621	1642171	1642527	+	Purine nucleoside phosphoramidase	118	E5E91_RS08145	1639768	1640124	+		histidine triad nucleotide-binding protein	WP_010888258.1	118	DRO_RS08130	1639606	1639962	+	histidine triad nucleotide-binding protein	WP_010888258.1	118
1612	KDR_1622	1642527	1643240	+	6-phosphogluconate phosphatase	237	E5E91_RS08150	1640124	1640837	+		HAD-IA family hydrolase	WP_010888259.1	237	DRO_RS08135	1639962	1640675	+	HAD-IA family hydrolase	WP_010888259.1	237
1613	KDR_1623	1643287	1644384	+	hypothetical protein	365	E5E91_RS08155	1640884	1641981	+		protease complex subunit PrcB family protein	WP_010888260.1	365	DRO_RS08140	1640722	1641819	+	protease complex subunit PrcB family protein	WP_010888260.1	365
1614	KDR_1624	1644442	1646232	-	ATP-dependent RNA helicase DeaD	596	E5E91_RS08160	1642039	1643829	-		DEAD/DEAH box helicase	WP_027479878.1	596	DRO_RS08145	1641877	1643667	-	DEAD/DEAH box helicase	WP_027479878.1	596
1615	KDR_1625	1646495	1647940	+	Glutamyl-tRNA(Gln) amidotransferase subunit A, chloroplastic/mitochondrial	481	E5E91_RS08165	1644092	1645537	+		amidase family protein	WP_034350172.1	481	DRO_RS08150	1643930	1645375	+	amidase family protein	WP_034350172.1	481
1616	KDR_1626	1647989	1649044	+	Branched-chain-amino-acid aminotransferase	351	E5E91_RS08170	1645586	1646641	+	ilvE	branched-chain-amino-acid transaminase	WP_051618798.1	351	DRO_RS08155	1645424	1646479	+	branched-chain-amino-acid transaminase	WP_051618798.1	351
1617	KDR_1627	1649223	1651049	+	Oligoendopeptidase F, plasmid	608	E5E91_RS08175	1646832	1648646	+	pepF	oligoendopeptidase F	WP_010888264.1	604	DRO_RS08160	1646670	1648484	+	oligoendopeptidase F	WP_010888264.1	604
1618	KDR_1628	1651111	1651893	-	HTH-type transcriptional activator TipA	260	E5E91_RS08180	1648708	1649490	-		MerR family transcriptional regulator	WP_034350175.1	260	DRO_RS08165	1648546	1649328	-	MerR family transcriptional regulator	WP_034350175.1	260
1619	KDR_1629	1652051	1654348	+	hypothetical protein	765	E5E91_RS08185	1649648	1651945	+		EAL domain-containing protein	WP_051618797.1	765	DRO_RS08170	1649486	1651783	+	EAL domain-containing protein	WP_051618797.1	765
1620	KDR_1630	1654471	1655247	-	putative membrane protein YdfK	258	E5E91_RS08190	1652068	1652844	-		DUF554 domain-containing protein	WP_010888267.1	258	DRO_RS08175	1651906	1652682	-	DUF554 domain-containing protein	WP_010888267.1	258
1621	KDR_1631	1655517	1656671	-	hypothetical protein	384	E5E91_RS08200	1653114	1654256	-		GTP pyrophosphokinase family protein	WP_051618796.1	380	DRO_RS08185	1652952	1654094	-	GTP pyrophosphokinase family protein	WP_051618796.1	380
1622	KDR_1632	1656771	1658582	+	hypothetical protein	603	E5E91_RS08205	1654368	1656179	+		N-acetylmuramoyl-L-alanine amidase	WP_010888269.1	603	DRO_RS08190	1654206	1656017	+	N-acetylmuramoyl-L-alanine amidase	WP_010888269.1	603
1623	KDR_1633	1658596	1660068	-	hypothetical protein	490	E5E91_RS08210	1656193	1657665	-		CHASE2 domain-containing protein	WP_027479881.1	490	DRO_RS08195	1656031	1657503	-	CHASE2 domain-containing protein	WP_027479881.1	490
1624	KDR_1634	1660052	1661671	-	hypothetical protein	539	E5E91_RS08215	1657649	1659268	-		FecR family protein	WP_027479882.1	539	DRO_RS08200	1657487	1659106	-	FecR family protein	WP_027479882.1	539
1625	KDR_1635	1661760	1663652	+	putative ABC transporter ATP-binding protein YheS	630	E5E91_RS08220	1659408	1661249	+		ABC-F family ATP-binding cassette domain-containing protein	WP_227086033.1	613	DRO_RS08205	1659246	1661087	+	ABC-F family ATP-binding cassette domain-containing protein	WP_227086033.1	613
1626	KDR_1636	1663656	1664024	-	hypothetical protein	122	E5E91_RS08225	1661253	1661564	-		antibiotic biosynthesis monooxygenase	WP_034350179.1	103	DRO_RS08210	1661091	1661402	-	antibiotic biosynthesis monooxygenase	WP_034350179.1	103
1627	KDR_1637	1664090	1665598	+	4-alpha-glucanotransferase	502	E5E91_RS08230	1661687	1663195	+	malQ	4-alpha-glucanotransferase	WP_027479885.1	502	DRO_RS08215	1661525	1663033	+	4-alpha-glucanotransferase	WP_027479885.1	502
1628	KDR_1638	1665682	1666239	+	Corrinoid adenosyltransferase	185	E5E91_RS08235	1663279	1663836	+		cob(I)yrinic acid a,c-diamide adenosyltransferase	WP_010888275.1	185	DRO_RS08220	1663117	1663674	+	cob(I)yrinic acid a,c-diamide adenosyltransferase	WP_010888275.1	185
1629	KDR_1639	1666327	1666650	+	hypothetical protein	107	E5E91_RS08240	1663924	1664247	+		hypothetical protein	WP_027479886.1	107	DRO_RS08225	1663762	1664085	+	hypothetical protein	WP_027479886.1	107
1630	KDR_1640	1666730	1666906	+	hypothetical protein	58	E5E91_RS08245	1664327	1664503	+		hypothetical protein	WP_162177673.1	58	DRO_RS08230	1664165	1664341	+	hypothetical protein	WP_162177673.1	58
1631	KDR_1641	1666960	1667454	+	hypothetical protein	164	E5E91_RS08250	1664557	1665051	+		DinB family protein	WP_010888278.1	164	DRO_RS08235	1664395	1664889	+	DinB family protein	WP_010888278.1	164
1632	KDR_1642	1667421	1667942	+	hypothetical protein	173	E5E91_RS08255	1665048	1665539	+		DinB family protein	WP_010888279.1	163	DRO_RS08240	1664886	1665377	+	DinB family protein	WP_010888279.1	163
1633	KDR_1643m	1667936	1668787	+	hypothetical protein	283	E5E91_RS08260	1665533	1666384	+		hypothetical protein	WP_051618795.1	283	DRO_RS08245	1665371	1666222	+	hypothetical protein	WP_051618795.1	283
1634	KDR_1645	1668797	1669543	-	N-acetylglucosaminyldiphosphoundecaprenol N-acetyl-beta-D-mannosaminyltransferase	248	E5E91_RS08265	1666394	1667140	-		WecB/TagA/CpsF family glycosyltransferase	WP_010888282.1	248	DRO_RS08250	1666232	1666978	-	WecB/TagA/CpsF family glycosyltransferase	WP_010888282.1	248
1635	KDR_1646	1669633	1670328	+	CRP-like cAMP-activated global transcriptional regulator	231	E5E91_RS08270	1667230	1667925	+		Crp/Fnr family transcriptional regulator	WP_027479889.1	231	DRO_RS08255	1667068	1667763	+	Crp/Fnr family transcriptional regulator	WP_027479889.1	231
1636	KDR_1647	1670416	1671978	+	Putative cysteine ligase BshC	520	E5E91_RS08275	1668013	1669575	+	bshC	bacillithiol biosynthesis cysteine-adding enzyme BshC	WP_027479890.1	520	DRO_RS08260	1667851	1669413	+	bacillithiol biosynthesis cysteine-adding enzyme BshC	WP_027479890.1	520
1637	KDR_1648	1672289	1673086	-	Glutamine transport ATP-binding protein GlnQ	265	E5E91_RS08280	1669886	1670611	-		amino acid ABC transporter ATP-binding protein	WP_165439377.1	241	DRO_RS08265	1669724	1670449	-	amino acid ABC transporter ATP-binding protein	WP_165439377.1	241
1638	KDR_1649	1673308	1674267	+	hypothetical protein	319	E5E91_RS08285	1670905	1671864	+		TAXI family TRAP transporter solute-binding subunit	WP_010888286.1	319	DRO_RS08270	1670743	1671702	+	TAXI family TRAP transporter solute-binding subunit	WP_010888286.1	319
1639	KDR_1650	1674376	1674993	+	hypothetical protein	205	E5E91_RS08290	1671973	1672590	+		hypothetical protein	WP_027479892.1	205	DRO_RS08275	1671811	1672428	+	hypothetical protein	WP_027479892.1	205
1640	KDR_1651	1674932	1676158	-	IS200/IS605 family transposase ISDra2	408	E5E91_RS08295	1672529	1673755	-	tnpB	IS200/IS605 family element RNA-guided endonuclease TnpB	WP_010887311.1	408	DRO_RS08280	1672367	1673572	-	IS200/IS605 family element RNA-guided endonuclease TnpB	WP_231885333.1	401
1641	KDR_1652	1676145	1676540	-	hypothetical protein	131	E5E91_RS08300	1673742	1674164	-	tnpA	IS200/IS605-like element ISDra2 family transposase	WP_010887312.1	140	DRO_RS08285	1673580	1674002	-	IS200/IS605-like element ISDra2 family transposase	WP_010887312.1	140
1642	KDR_1653	1676628	1678235	+	hypothetical protein	535	E5E91_RS08305	1674225	1675832	+		TRAP transporter permease	WP_010888288.1	535	DRO_RS08290	1674063	1675670	+	TRAP transporter permease	WP_010888288.1	535
1643	KDR_1654	1678351	1678890	+	hypothetical protein	179	E5E91_RS08310	1675948	1676487	+		hypothetical protein	WP_227085933.1	179	DRO_RS08295	1675786	1676325	+	hypothetical protein	WP_227085933.1	179
1644	KDR_1655	1678993	1679967	+	hypothetical protein	324	E5E91_RS08315	1676590	1677564	+		ABC transporter substrate-binding protein	WP_027479894.1	324	DRO_RS08300	1676428	1677402	+	ABC transporter substrate-binding protein	WP_027479894.1	324
1645	KDR_1656	1680042	1681541	+	Competence protein ComM	499	E5E91_RS08320	1677639	1679138	+		YifB family Mg chelatase-like AAA ATPase	WP_027479895.1	499	DRO_RS08305	1677477	1678976	+	YifB family Mg chelatase-like AAA ATPase	WP_027479895.1	499
1646	KDR_1657	1681615	1682577	+	hypothetical protein	320	E5E91_RS08325	1679143	1680174	+		hypothetical protein	WP_010888292.1	343	DRO_RS08310	1678981	1680012	+	hypothetical protein	WP_010888292.1	343
1647	KDR_1658	1682694	1683749	+	hypothetical protein	351	E5E91_RS08330	1680291	1681346	+		hypothetical protein	WP_028328021.1	351	DRO_RS08315	1680129	1681184	+	hypothetical protein	WP_028328021.1	351
1648	KDR_1659	1683791	1685848	-	Oligopeptidase A	685	E5E91_RS08335	1681388	1683445	-		M3 family metallopeptidase	WP_010888294.1	685	DRO_RS08320	1681225	1683282	-	M3 family metallopeptidase	WP_010888294.1	685
1649	KDR_1660r	1685935	1686948	+	hypothetical protein	337	E5E91_RS08340	1683439	1684545	+		GNAT family N-acetyltransferase	WP_227085934.1	368	DRO_RS08325	1683276	1684382	+	GNAT family N-acetyltransferase	WP_227085934.1	368
1650	KDR_1661	1687038	1687331	+	Stage V sporulation protein S	97	E5E91_RS08345	1684635	1684928	+		stage V sporulation protein S	WP_034350254.1	97	DRO_RS08330	1684472	1684765	+	stage V sporulation protein S	WP_034350254.1	97
1651	KDR_1662	1687393	1688439	-	L-threonine 3-dehydrogenase	348	E5E91_RS08350	1684990	1686036	-	tdh	L-threonine 3-dehydrogenase	WP_010888297.1	348	DRO_RS08335	1684827	1685873	-	L-threonine 3-dehydrogenase	WP_010888297.1	348
1652	KDR_1662n	1688682	1688822	+	hypothetical protein	46	E5E91_RS08355	1686279	1686419	+		hypothetical protein	WP_165439357.1	46	DRO_RS08340	1686116	1686256	+	hypothetical protein	WP_165439357.1	46
1653	KDR_1663	1688917	1689369	+	hypothetical protein	150	E5E91_RS08360	1686514	1686966	+		hypothetical protein	WP_034350186.1	150	DRO_RS08345	1686351	1686803	+	hypothetical protein	WP_034350186.1	150
1654	KDR_1664	1689412	1690065	-	Futalosine hydrolase	217	E5E91_RS08365	1687009	1687662	-	mqnB	futalosine hydrolase	WP_028328020.1	217	DRO_RS08350	1686846	1687499	-	futalosine hydrolase	WP_028328020.1	217
1655	KDR_1665	1690146	1690601	+	hypothetical protein	151	E5E91_RS08370	1687743	1688198	+		hypothetical protein	WP_034350190.1	151	DRO_RS08355	1687580	1688035	+	hypothetical protein	WP_034350190.1	151
1656	KDR_1666	1690687	1691346	-	Ktr system potassium uptake protein A	219	E5E91_RS08375	1688284	1688943	-		TrkA family potassium uptake protein	WP_027479898.1	219	DRO_RS08360	1688121	1688780	-	TrkA family potassium uptake protein	WP_027479898.1	219
1657	KDR_1667	1691376	1692752	-	Ktr system potassium uptake protein B	458	E5E91_RS08380	1688973	1690349	-		TrkH family potassium uptake protein	WP_010888302.1	458	DRO_RS08365	1688810	1690186	-	TrkH family potassium uptake protein	WP_010888302.1	458
1658	KDR_1668	1692766	1694199	-	Ktr system potassium uptake protein B	477	E5E91_RS08385	1690363	1691796	-		TrkH family potassium uptake protein	WP_162177674.1	477	DRO_RS08370	1690200	1691633	-	TrkH family potassium uptake protein	WP_162177674.1	477
1659	KDR_1669	1694279	1695397	+	Ribosomal RNA large subunit methyltransferase K/L	372	E5E91_RS08390	1691876	1692994	+		class I SAM-dependent RNA methyltransferase	WP_010888304.1	372	DRO_RS08375	1691713	1692831	+	class I SAM-dependent RNA methyltransferase	WP_010888304.1	372
1660	KDR_1670	1695567	1697063	-	Cysteine--tRNA ligase	498	E5E91_RS08395	1693164	1694660	-	cysS	cysteine--tRNA ligase	WP_027479901.1	498	DRO_RS08380	1693001	1694497	-	cysteine--tRNA ligase	WP_027479901.1	498
1661	KDR_1671	1697253	1697771	-	hypothetical protein	172	E5E91_RS08400	1694850	1695353	-		hypothetical protein	WP_028328018.1	167	DRO_RS08385	1694687	1695190	-	hypothetical protein	WP_028328018.1	167
1662	KDR_1672	1697875	1698570	+	tRNA 5-methylaminomethyl-2-thiouridine biosynthesis bifunctional protein MnmC	231	E5E91_RS08405	1695472	1696167	+	mnmD	tRNA (5-methylaminomethyl-2-thiouridine)(34)-methyltransferase MnmD	WP_027479902.1	231	DRO_RS08390	1695309	1696004	+	tRNA (5-methylaminomethyl-2-thiouridine)(34)-methyltransferase MnmD	WP_027479902.1	231
1663	KDR_1673	1698567	1699589	+	tRNA 5-methylaminomethyl-2-thiouridine biosynthesis bifunctional protein MnmC	340	E5E91_RS08410	1696164	1697186	+		FAD-binding oxidoreductase	WP_227085935.1	340	DRO_RS08395	1696001	1697023	+	FAD-binding oxidoreductase	WP_227085935.1	340
1664	KDR_1674	1699638	1700639	+	Homoisocitrate dehydrogenase	333	E5E91_RS08415	1697235	1698236	+		isocitrate/isopropylmalate dehydrogenase family protein	WP_027479903.1	333	DRO_RS08400	1697072	1698073	+	isocitrate/isopropylmalate dehydrogenase family protein	WP_027479903.1	333
1665	KDR_1675	1700690	1701277	+	hypothetical protein	195	E5E91_RS08420	1698290	1698874	+		hypothetical protein	WP_227085936.1	194	DRO_RS08405	1698127	1698711	+	hypothetical protein	WP_227085936.1	194
1666	KDR_1676	1701300	1702217	-	hypothetical protein	305	E5E91_RS08425	1698897	1699814	-		class I SAM-dependent methyltransferase	WP_010888311.1	305	DRO_RS08410	1698734	1699651	-	class I SAM-dependent methyltransferase	WP_010888311.1	305
1667	KDR_1677	1702222	1702656	-	hypothetical protein	144	E5E91_RS08430	1699819	1700253	-		hypothetical protein	WP_162177675.1	144	DRO_RS08415	1699656	1700090	-	hypothetical protein	WP_162177675.1	144
1668	KDR_1678	1702692	1703126	-	hypothetical protein	144	E5E91_RS08435	1700289	1700723	-		GNAT family N-acetyltransferase	WP_010888313.1	144	DRO_RS08420	1700126	1700560	-	GNAT family N-acetyltransferase	WP_010888313.1	144
1669	KDR_1679	1703123	1703872	-	hypothetical protein	249	E5E91_RS08440	1700720	1701469	-		class I SAM-dependent methyltransferase	WP_010888314.1	249	DRO_RS08425	1700557	1701306	-	class I SAM-dependent methyltransferase	WP_010888314.1	249
1670	KDR_1680	1704094	1705062	-	tRNA (guanine-N(7)-)-methyltransferase	322	E5E91_RS08445	1701691	1702659	-		tRNA (guanine-N(7)-)-methyltransferase	WP_010888315.1	322	DRO_RS08430	1701528	1702496	-	tRNA (guanine-N(7)-)-methyltransferase	WP_010888315.1	322
1671	KDR_1681	1705059	1705751	-	tRNA uridine 5-carboxymethylaminomethyl modification enzyme MnmG	230	E5E91_RS08450	1702656	1703402	-		FAD-dependent oxidoreductase	WP_034350256.1	248	DRO_RS08435	1702493	1703239	-	FAD-dependent oxidoreductase	WP_034350256.1	248
1672	KDR_1682	1705904	1706233	+	hypothetical protein	109	E5E91_RS08455	1703501	1703830	+		hypothetical protein	WP_010888317.1	109	DRO_RS08440	1703338	1703667	+	hypothetical protein	WP_010888317.1	109
1673	KDR_1683	1706246	1706845	-	Protease synthase and sporulation protein PAI 2	199	E5E91_RS08460	1703843	1704442	-		FMN-binding negative transcriptional regulator	WP_027479904.1	199	DRO_RS08445	1703680	1704279	-	FMN-binding negative transcriptional regulator	WP_027479904.1	199
1674	KDR_1684	1706963	1707877	+	hypothetical protein	304	E5E91_RS08465	1704560	1705474	+		RluA family pseudouridine synthase	WP_027479905.1	304	DRO_RS08450	1704397	1705311	+	RluA family pseudouridine synthase	WP_027479905.1	304
1675	KDR_1685	1707914	1708525	+	hypothetical protein	203	E5E91_RS08470	1705511	1706122	+		ParA family protein	WP_010888320.1	203	DRO_RS08455	1705348	1705959	+	ParA family protein	WP_010888320.1	203
1676	KDR_1686	1708525	1708764	+	hypothetical protein	79	E5E91_RS08475	1706122	1706361	+		hypothetical protein	WP_027479906.1	79	DRO_RS08460	1705959	1706198	+	hypothetical protein	WP_027479906.1	79
1677	KDR_1687	1708808	1709695	+	Glutamate--tRNA ligase 1	295	E5E91_RS08480	1706405	1707292	+	gluQRS	tRNA glutamyl-Q(34) synthetase GluQRS	WP_010888322.1	295	DRO_RS08465	1706242	1707129	+	tRNA glutamyl-Q(34) synthetase GluQRS	WP_010888322.1	295
1678	KDR_1688	1709699	1710634	-	hypothetical protein	311	E5E91_RS08485	1707296	1708231	-		hypothetical protein	WP_010888323.1	311	DRO_RS08470	1707133	1708068	-	hypothetical protein	WP_010888323.1	311
1679	KDR_1689	1710727	1711968	-	Glucose-1-phosphate adenylyltransferase	413	E5E91_RS08490	1708324	1709565	-	glgC	glucose-1-phosphate adenylyltransferase	WP_027479907.1	413	DRO_RS08475	1708161	1709402	-	glucose-1-phosphate adenylyltransferase	WP_027479907.1	413
1680	KDR_1690	1712215	1713135	-	tRNA dimethylallyltransferase	306	E5E91_RS08495	1709812	1710732	-	miaA	tRNA (adenosine(37)-N6)-dimethylallyltransferase MiaA	WP_010888325.1	306	DRO_RS08480	1709649	1710569	-	tRNA (adenosine(37)-N6)-dimethylallyltransferase MiaA	WP_010888325.1	306
1681	KDR_1691	1713213	1713668	+	hypothetical protein	151	E5E91_RS08500	1710810	1711265	+		Hsp20/alpha crystallin family protein	WP_034350200.1	151	DRO_RS08485	1710647	1711102	+	Hsp20/alpha crystallin family protein	WP_034350200.1	151
1682	KDR_1692	1714023	1715777	+	Long-chain-fatty-acid--CoA ligase	584	E5E91_RS08505	1711620	1713374	+		long-chain fatty acid--CoA ligase	WP_010888327.1	584	DRO_RS08490	1711457	1713211	+	long-chain fatty acid--CoA ligase	WP_010888327.1	584
1683	KDR_1693	1715884	1716603	+	hypothetical protein	239	E5E91_RS08510	1713481	1714200	+		hypothetical protein	WP_027479908.1	239	DRO_RS08495	1713318	1714037	+	hypothetical protein	WP_027479908.1	239
1684	KDR_1694	1716684	1717913	+	Ribosomal RNA large subunit methyltransferase I	409	E5E91_RS08515	1714311	1715510	+		class I SAM-dependent rRNA methyltransferase	WP_051618807.1	399	DRO_RS08500	1714148	1715347	+	class I SAM-dependent rRNA methyltransferase	WP_051618807.1	399
1685	KDR_1695	1717930	1718289	+	hypothetical protein	119	E5E91_RS08520	1715527	1715886	+		VOC family protein	WP_010888330.1	119	DRO_RS08505	1715364	1715723	+	VOC family protein	WP_010888330.1	119
1686	KDR_1696	1718715	1720358	+	DNA mismatch repair protein MutL	547	E5E91_RS08525	1716312	1717955	+	mutL	DNA mismatch repair endonuclease MutL	WP_010888331.1	547	DRO_RS08510	1716148	1717791	+	DNA mismatch repair endonuclease MutL	WP_010888331.1	547
1687	KDR_1697	1720454	1720714	+	hypothetical protein	86	E5E91_RS08530	1718063	1718311	+		hypothetical protein	WP_027479909.1	82	DRO_RS08515	1717899	1718147	+	hypothetical protein	WP_027479909.1	82
1688	KDR_1698	1720803	1721804	+	tRNA-dihydrouridine(20/20a) synthase	333	E5E91_RS08535	1718400	1719401	+	dusA	tRNA dihydrouridine(20/20a) synthase DusA	WP_010888333.1	333	DRO_RS08520	1718281	1719237	+	tRNA dihydrouridine(20/20a) synthase DusA	WP_051618806.1	318
1689	KDR_1699	1721848	1722627	-	hypothetical protein	259	E5E91_RS08540	1719445	1720224	-		hypothetical protein	WP_162177676.1	259	DRO_RS08525	1719281	1720060	-	hypothetical protein	WP_162177676.1	259
1690	KDR_1700	1722752	1723609	-	hypothetical protein	285	E5E91_RS08545	1720349	1721194	-		SDR family oxidoreductase	WP_027479910.1	281	DRO_RS08530	1720185	1721030	-	SDR family oxidoreductase	WP_027479910.1	281
1691	KDR_1701	1723941	1724876	-	Glyoxylate/hydroxypyruvate reductase A	311	E5E91_RS08550	1721538	1722461	-		2-hydroxyacid dehydrogenase	WP_034350204.1	307	DRO_RS08535	1721373	1722296	-	2-hydroxyacid dehydrogenase	WP_034350204.1	307
1692	KDR_1702	1724914	1725459	-	hypothetical protein	181	E5E91_RS08555	1722511	1723056	-		GNAT family N-acetyltransferase	WP_034350207.1	181	DRO_RS08540	1722346	1722891	-	GNAT family N-acetyltransferase	WP_034350207.1	181
1693	KDR_1703	1725801	1726808	-	3'(2'),5'-bisphosphate nucleotidase CysQ	335	E5E91_RS08560	1723398	1724405	-		3'(2'),5'-bisphosphate nucleotidase CysQ	WP_010888338.1	335	DRO_RS08545	1723233	1724240	-	3'(2'),5'-bisphosphate nucleotidase CysQ	WP_010888338.1	335
1694	KDR_1703n	1726834	1727082	-	hypothetical protein	82	E5E91_RS08565	1724431	1724679	-		hypothetical protein	WP_027479911.1	82	DRO_RS08550	1724266	1724514	-	hypothetical protein	WP_027479911.1	82
1695	KDR_1704	1727121	1728290	-	Arginine biosynthesis bifunctional protein ArgJ	389	E5E91_RS08570	1724718	1725887	-	argJ	bifunctional glutamate N-acetyltransferase/amino-acid acetyltransferase ArgJ	WP_010888339.1	389	DRO_RS08555	1724553	1725722	-	bifunctional glutamate N-acetyltransferase/amino-acid acetyltransferase ArgJ	WP_010888339.1	389
1696	KDR_1705	1728385	1728984	-	Phosphoglycolate phosphatase	199	E5E91_RS08575	1725982	1726581	-		HAD family phosphatase	WP_010888340.1	199	DRO_RS08560	1725817	1726416	-	HAD family phosphatase	WP_010888340.1	199
1697	KDR_1706	1729092	1729463	-	hypothetical protein	123	E5E91_RS08580	1726689	1727060	-		MULTISPECIES: hypothetical protein	WP_010888341.1	123	DRO_RS08565	1726524	1726895	-	MULTISPECIES: hypothetical protein	WP_010888341.1	123
1698	KDR_1707	1729521	1732286	-	DNA polymerase I, thermostable	921	E5E91_RS08585	1727118	1729883	-	polA	DNA polymerase I	WP_034351289.1	921	DRO_RS08570	1726953	1729718	-	DNA polymerase I	WP_034351289.1	921
1699	KDR_1708	1732435	1732944	-	hypothetical protein	169	E5E91_RS08590	1730032	1730541	-		MULTISPECIES: hypothetical protein	WP_211246942.1	169	DRO_RS08575	1729863	1730372	-	MULTISPECIES: hypothetical protein	WP_211246942.1	169
1700	KDR_1709	1733143	1734453	+	Divalent metal cation transporter MntH	436	E5E91_RS08595	1730740	1732050	+		MULTISPECIES: Nramp family divalent metal transporter	WP_010888344.1	436	DRO_RS08580	1730571	1731881	+	MULTISPECIES: Nramp family divalent metal transporter	WP_010888344.1	436
1701	KDR_1710	1734529	1734813	-	hypothetical protein	94	E5E91_RS08600	1732126	1732410	-		MULTISPECIES: hypothetical protein	WP_027480397.1	94	DRO_RS08585	1731956	1732240	-	MULTISPECIES: hypothetical protein	WP_027480397.1	94
1702	KDR_1711	1734860	1736026	-	N-acetyldiaminopimelate deacetylase	388	E5E91_RS08605	1732457	1733623	-		MULTISPECIES: M20 family metallopeptidase	WP_010888346.1	388	DRO_RS08590	1732287	1733453	-	MULTISPECIES: M20 family metallopeptidase	WP_010888346.1	388
1703	KDR_1712	1736023	1737609	-	Heme-binding protein A	528	E5E91_RS08610	1733620	1735206	-		MULTISPECIES: ABC transporter substrate-binding protein	WP_010888347.1	528	DRO_RS08595	1733450	1735036	-	MULTISPECIES: ABC transporter substrate-binding protein	WP_010888347.1	528
1704	KDR_1713	1737716	1738348	-	Leucyl/phenylalanyl-tRNA--protein transferase	210	E5E91_RS08615	1735313	1735933	-	aat	leucyl/phenylalanyl-tRNA--protein transferase	WP_034351294.1	206
1705	KDR_1714	1738498	1739064	+	hypothetical protein	188	E5E91_RS08620	1736095	1736661	+		MULTISPECIES: hypothetical protein	WP_162150129.1	188	DRO_RS08605	1735921	1736487	+	MULTISPECIES: hypothetical protein	WP_162150129.1	188
1706	KDR_1715	1739392	1739769	+	hypothetical protein	125	E5E91_RS08625	1736989	1737366	+		MULTISPECIES: ACT domain-containing protein	WP_010888350.1	125	DRO_RS08610	1736815	1737192	+	MULTISPECIES: ACT domain-containing protein	WP_010888350.1	125
1707	KDR_1716	1740016	1740570	-	IS1595 family transposase ISBko1	184	E5E91_RS08630	1737613	1738167	-		MULTISPECIES: GNAT family N-acetyltransferase	WP_010888351.1	184	DRO_RS08615	1737439	1737993	-	MULTISPECIES: GNAT family N-acetyltransferase	WP_010888351.1	184
1708	KDR_1717	1740595	1741419	-	hypothetical protein	274	E5E91_RS08635	1738192	1739016	-		MULTISPECIES: CoA transferase	WP_010888352.1	274	DRO_RS08620	1738018	1738842	-	MULTISPECIES: CoA transferase	WP_010888352.1	274
1709	KDR_1718	1741467	1742732	-	NADP-specific glutamate dehydrogenase	421	E5E91_RS08640	1739064	1740338	-	gdhA	NADP-specific glutamate dehydrogenase	WP_010888353.1	424	DRO_RS08625	1738890	1740143	-	NADP-specific glutamate dehydrogenase	WP_231885332.1	417
1710	KDR_1719	1742891	1743733	-	hypothetical protein	280	E5E91_RS08645	1740488	1741330	-		hypothetical protein	WP_034377527.1	280	DRO_RS08630	1740314	1741156	-	hypothetical protein	WP_034377527.1	280
1711	KDR_1720	1744269	1746989	+	Aconitate hydratase A	906	E5E91_RS08650	1741866	1744586	+	acnA	aconitate hydratase AcnA	WP_010888355.1	906	DRO_RS08635	1741692	1744412	+	aconitate hydratase AcnA	WP_010888355.1	906
1712	KDR_1721n	1747056	1747727	-	Transposase, partial	223	E5E91_RS08660	1745689	1746697	+		MULTISPECIES: IS630-like element ISDra3 family transposase	WP_197480514.1	335
1713	KDR_1722	1749200	1749745	-	hypothetical protein	181	E5E91_RS08665	1746797	1747342	-		Uma2 family endonuclease	WP_010888357.1	181	DRO_RS08650	1746620	1747165	-	Uma2 family endonuclease	WP_010888357.1	181
1714	KDR_1723	1749820	1751118	-	Putative cytochrome P450 120	432	E5E91_RS08670	1747417	1748754	-		cytochrome P450	WP_010888358.1	445	DRO_RS08655	1747240	1748538	-	cytochrome P450	WP_063653045.1	432
1715	KDR_1724	1751242	1752567	-	Renalase	441	E5E91_RS08675	1748839	1750164	-		FAD-dependent oxidoreductase	WP_010888359.1	441	DRO_RS08660	1748662	1749987	-	FAD-dependent oxidoreductase	WP_010888359.1	441
1716	KDR_1725	1752682	1753473	-	hypothetical protein	263	E5E91_RS08680	1750279	1751070	-		hypothetical protein	WP_010888360.1	263	DRO_RS08665	1750102	1750893	-	hypothetical protein	WP_010888360.1	263
1717	KDR_1726	1753643	1754368	-	hypothetical protein	241	E5E91_RS08685	1751240	1751965	-		HNH endonuclease	WP_010888361.1	241	DRO_RS08670	1751063	1751788	-	HNH endonuclease	WP_010888361.1	241
1718	KDR_1727	1754452	1756794	-	Phosphoenolpyruvate synthase	780	E5E91_RS08690	1752049	1754391	-	ppsA	pyruvate, water dikinase	WP_010888362.1	780	DRO_RS08675	1751872	1754214	-	pyruvate, water dikinase	WP_010888362.1	780
1719	KDR_1728	1756918	1757751	+	Phosphoenolpyruvate synthase regulatory protein	277	E5E91_RS08695	1754530	1755348	+	ppsR	pyruvate, phosphate dikinase/phosphoenolpyruvate synthase regulator	WP_027480319.1	272	DRO_RS08680	1754353	1755171	+	pyruvate, phosphate dikinase/phosphoenolpyruvate synthase regulator	WP_027480319.1	272
1720	KDR_1729	1757879	1758577	-	hypothetical protein	232	E5E91_RS08700	1755476	1756174	-		hypothetical protein	WP_010888364.1	232	DRO_RS08685	1755299	1755997	-	hypothetical protein	WP_010888364.1	232
1721	KDR_1730	1758696	1759973	+	Lactate utilization protein A	425	E5E91_RS08705	1756293	1757570	+	glcF	glycolate oxidase subunit GlcF	WP_010888365.1	425	DRO_RS08690	1756116	1757393	+	glycolate oxidase subunit GlcF	WP_010888365.1	425
1722	KDR_1731	1760137	1761573	+	putative FAD-linked oxidoreductase	478	E5E91_RS08710	1757734	1759170	+		FAD-binding protein	WP_010888366.1	478	DRO_RS08695	1757553	1758989	+	FAD-binding protein	WP_010888366.1	478
1723	KDR_1732	1761580	1762287	+	hypothetical protein	235	E5E91_RS08715	1759177	1759884	+		DUF5639 domain-containing protein	WP_051618917.1	235	DRO_RS08700	1758996	1759703	+	DUF5639 domain-containing protein	WP_051618917.1	235
1724	KDR_1733	1762351	1762989	-	hypothetical protein	212	E5E91_RS08720	1759948	1760586	-		CsgG/HfaB family protein	WP_010888368.1	212	DRO_RS08705	1759767	1760405	-	CsgG/HfaB family protein	WP_010888368.1	212
1725	KDR_1734	1763025	1763726	-	hypothetical protein	233	E5E91_RS08725	1760622	1761284	-		hypothetical protein	WP_162177784.1	220	DRO_RS08710	1760441	1761103	-	hypothetical protein	WP_162177784.1	220
1726	KDR_1735	1763738	1764868	-	hypothetical protein	376	E5E91_RS08730	1761335	1762465	-		flagellar assembly protein T N-terminal domain-containing protein	WP_010888370.1	376	DRO_RS08715	1761154	1762284	-	flagellar assembly protein T N-terminal domain-containing protein	WP_010888370.1	376
1727	KDR_1736	1765185	1767092	+	2',3'-cyclic-nucleotide 2'-phosphodiesterase/3'-nucleotidase	635	E5E91_RS08735	1762782	1764689	+	cpdB	2',3'-cyclic-nucleotide 2'-phosphodiesterase	WP_027480317.1	635	DRO_RS08720	1762601	1764508	+	2',3'-cyclic-nucleotide 2'-phosphodiesterase	WP_027480317.1	635
1728	KDR_1737	1767483	1768187	-	hypothetical protein	234	E5E91_RS08740	1765080	1765784	-	lepB	signal peptidase I	WP_010888372.1	234	DRO_RS08725	1764899	1765603	-	signal peptidase I	WP_010888372.1	234
1729	KDR_1738	1768184	1768543	-	hypothetical protein	119	E5E91_RS08745	1765781	1766119	-		hypothetical protein	WP_164927976.1	112	DRO_RS08730	1765600	1765938	-	hypothetical protein	WP_164927976.1	112
1730	KDR_1739	1768540	1768857	-	hypothetical protein	105	E5E91_RS08750	1766137	1766454	-		PadR family transcriptional regulator	WP_010888374.1	105	DRO_RS08735	1765956	1766273	-	PadR family transcriptional regulator	WP_010888374.1	105
1731	KDR_1740	1768891	1770342	+	hypothetical protein	483	E5E91_RS08755	1766671	1767939	+		DUF4127 family protein	WP_027480316.1	422	DRO_RS08740	1766490	1767758	+	DUF4127 family protein	WP_027480316.1	422
1732	KDR_1741	1770421	1770786	-	hypothetical protein	121	E5E91_RS08760	1768018	1768383	-		hypothetical protein	WP_162177782.1	121	DRO_RS08745	1767837	1768202	-	hypothetical protein	WP_162177782.1	121
1733	KDR_1742	1770838	1772463	+	Glucose-6-phosphate isomerase	541	E5E91_RS08765	1768435	1770060	+	pgi	glucose-6-phosphate isomerase	WP_010888377.1	541	DRO_RS08750	1768254	1769879	+	glucose-6-phosphate isomerase	WP_010888377.1	541
1734	KDR_1743	1772795	1773982	-	Fosmidomycin resistance protein	395	E5E91_RS08770	1770392	1771579	-		MFS transporter	WP_166479973.1	395	DRO_RS08755	1770211	1771398	-	MFS transporter	WP_166479973.1	395
1735	KDR_1744	1774097	1774609	+	hypothetical protein	170	E5E91_RS08775	1771694	1772206	+		hypothetical protein	WP_010888379.1	170	DRO_RS08760	1771513	1772025	+	hypothetical protein	WP_010888379.1	170
1736	KDR_1745	1774601	1775119	-	hypothetical protein	172	E5E91_RS08780	1772198	1772716	-		isoprenylcysteine carboxyl methyltransferase family protein	WP_051618916.1	172	DRO_RS08765	1772017	1772535	-	isoprenylcysteine carboxyl methyltransferase family protein	WP_051618916.1	172
1737	KDR_1746	1775180	1776010	-	hypothetical protein	276	E5E91_RS08785	1772777	1773607	-		hypothetical protein	WP_010888381.1	276	DRO_RS08770	1772596	1773426	-	hypothetical protein	WP_010888381.1	276
1738	KDR_1747	1776149	1777069	-	putative GTPase	306	E5E91_RS08790	1773746	1774666	-	meaB	methylmalonyl Co-A mutase-associated GTPase MeaB	WP_010888382.1	306	DRO_RS08775	1773565	1774485	-	methylmalonyl Co-A mutase-associated GTPase MeaB	WP_010888382.1	306
1739	KDR_1748	1777321	1777779	+	hypothetical protein	152	E5E91_RS08795	1774918	1775376	+		hypothetical protein	WP_034351008.1	152	DRO_RS08780	1774737	1775195	+	hypothetical protein	WP_034351008.1	152
1740	KDR_1749	1778043	1778669	-	Peptidoglycan endopeptidase LytF	208	E5E91_RS08800	1775640	1776266	-		peptidoglycan endopeptidase	WP_010888384.1	208	DRO_RS08785	1775459	1776085	-	peptidoglycan endopeptidase	WP_010888384.1	208
1741	KDR_1750	1779066	1779440	+	hypothetical protein	124	E5E91_RS08805	1776663	1777037	+		hypothetical protein	WP_010888385.1	124	DRO_RS08790	1776482	1776856	+	hypothetical protein	WP_010888385.1	124
1742	KDR_1751	1779524	1780237	+	Type-4 uracil-DNA glycosylase	237	E5E91_RS08810	1777121	1777834	+		uracil-DNA glycosylase	WP_010888386.1	237	DRO_RS08795	1776972	1777652	+	uracil-DNA glycosylase	WP_233668253.1	226
1743	KDR_1752	1780475	1782121	+	hypothetical protein	548	E5E91_RS08815	1778072	1779718	+		chloride channel protein	WP_010888387.1	548	DRO_RS08800	1777890	1779536	+	chloride channel protein	WP_010888387.1	548
1744	KDR_1753	1782353	1782958	-	septum site-determining protein MinC	201	E5E91_RS08825	1779950	1780555	-		septum site-determining protein MinC	WP_027480313.1	201	DRO_RS08810	1779768	1780373	-	septum site-determining protein MinC	WP_027480313.1	201
1745	KDR_1754	1783188	1783571	+	Polyribonucleotide nucleotidyltransferase	127	E5E91_RS08830	1780782	1781168	+		S1 RNA-binding domain-containing protein	WP_027480312.1	128	DRO_RS08815	1780600	1780986	+	S1 RNA-binding domain-containing protein	WP_027480312.1	128
1746	KDR_1755	1783678	1784724	-	hypothetical protein	348	E5E91_RS08835	1781275	1782162	-		hypothetical protein	WP_227085937.1	295	DRO_RS08820	1781092	1781979	-	hypothetical protein	WP_227085937.1	295
1747	KDR_1756	1784785	1786110	-	hypothetical protein	441	E5E91_RS08840	1782382	1783707	-		trypsin-like peptidase domain-containing protein	WP_010888391.1	441	DRO_RS08825	1782199	1783524	-	trypsin-like peptidase domain-containing protein	WP_010888391.1	441
1748	KDR_1757	1786172	1787158	-	hypothetical protein	328	E5E91_RS08845	1783769	1784755	-		NERD domain-containing protein	WP_010888392.1	328	DRO_RS08830	1783586	1784572	-	NERD domain-containing protein	WP_010888392.1	328
1749	KDR_1758	1787213	1788352	-	Diaminopimelate decarboxylase	379	E5E91_RS08850	1784810	1785949	-	lysA	diaminopimelate decarboxylase	WP_010888393.1	379	DRO_RS08835	1784627	1785766	-	diaminopimelate decarboxylase	WP_010888393.1	379
1750	KDR_1759	1788450	1789592	+	tRNA-specific 2-thiouridylase MnmA	380	E5E91_RS08855	1786047	1787189	+	mnmA	tRNA 2-thiouridine(34) synthase MnmA	WP_027480311.1	380	DRO_RS08840	1785864	1787006	+	tRNA 2-thiouridine(34) synthase MnmA	WP_027480311.1	380
1751	KDR_1760r	1789807	1790211	+	IS4 family transposase ISDra7, partial	134	E5E91_RS08865	1787791	1788399	-		IS630 family transposase	WP_010889051.1	202	DRO_RS08850	1787607	1788215	-	IS630 family transposase	WP_010889051.1	202
1752	KDR_1761	1790717	1791202	-	IS630 family transposase, partial	161	E5E91_RS08870	1788314	1788799	-		winged helix-turn-helix domain-containing protein	WP_010888396.1	161	DRO_RS08855	1788130	1788615	-	winged helix-turn-helix domain-containing protein	WP_010888396.1	161
1753	KDR_1762	1791267	1792037	+	IS4 family transposase ISDra7	256
1754	KDR_1763	1792162	1792914	-	hypothetical protein	250	E5E91_RS08880	1789759	1790511	-		tryptophan-rich sensory protein	WP_010888398.1	250	DRO_RS08865	1789605	1790324	-	tryptophan-rich sensory protein	WP_233668254.1	239
1755	KDR_1764	1793170	1794024	+	Catechol-2,3-dioxygenase	284	E5E91_RS08885	1790767	1791621	+		VOC family protein	WP_010888399.1	284	DRO_RS08870	1790580	1791434	+	VOC family protein	WP_010888399.1	284
1756	KDR_1765	1794041	1794616	-	hypothetical protein	191	E5E91_RS08890	1791638	1792213	-		peroxidase-related enzyme	WP_027480348.1	191	DRO_RS08875	1791451	1792026	-	peroxidase-related enzyme	WP_027480348.1	191
1757	KDR_1766	1794845	1795450	+	Anthranilate synthase component 2	201	E5E91_RS08895	1792442	1793047	+		aminodeoxychorismate/anthranilate synthase component II	WP_010888401.1	201	DRO_RS08880	1792255	1792860	+	aminodeoxychorismate/anthranilate synthase component II	WP_010888401.1	201
1758	KDR_1767	1795447	1796487	+	Anthranilate phosphoribosyltransferase	346	E5E91_RS08900	1793068	1794084	+	trpD	anthranilate phosphoribosyltransferase	WP_027480347.1	338	DRO_RS08885	1792911	1793897	+	anthranilate phosphoribosyltransferase	WP_231885337.1	328
1759	KDR_1768	1796549	1797067	-	hypothetical protein	172	E5E91_RS08905	1794146	1794664	-		hypothetical protein	WP_027480346.1	172	DRO_RS08890	1793959	1794477	-	hypothetical protein	WP_027480346.1	172
1760	KDR_1769	1797201	1798925	+	Desiccation/radiation resistance protein	574	E5E91_RS08910	1794798	1796522	+		desiccation/radiation resistance protein	WP_010888404.1	574	DRO_RS08895	1794611	1796335	+	desiccation/radiation resistance protein	WP_010888404.1	574
1761	KDR_1770	1798982	1799725	-	hypothetical protein	247	E5E91_RS08915	1796579	1797322	-		hypothetical protein	WP_010888405.1	247	DRO_RS08900	1796392	1797135	-	hypothetical protein	WP_010888405.1	247
1762	KDR_1771	1799968	1803018	-	UvrABC system protein A	1016	E5E91_RS08920	1797565	1800615	-	uvrA	excinuclease ABC subunit UvrA	WP_010888406.1	1016	DRO_RS08905	1797378	1800428	-	excinuclease ABC subunit UvrA	WP_010888406.1	1016
1763	KDR_1772	1803221	1803418	-	hypothetical protein	65	E5E91_RS08925	1800818	1801069	-		hypothetical protein	WP_162177796.1	83	DRO_RS08910	1800631	1800882	-	hypothetical protein	WP_162177796.1	83
1764	KDR_1773	1803594	1804988	+	hypothetical protein	464	E5E91_RS08930	1801191	1802585	+		DUF2336 domain-containing protein	WP_027480344.1	464	DRO_RS08915	1801004	1802398	+	DUF2336 domain-containing protein	WP_027480344.1	464
1765	KDR_1774r	1805038	1805325	-	hypothetical protein	95	E5E91_RS08935	1802635	1802922	-		hypothetical protein	WP_027480343.1	95	DRO_RS08920	1802448	1802735	-	hypothetical protein	WP_027480343.1	95
1766	KDR_1775	1805557	1807794	+	ATP-dependent DNA helicase PcrA	745	E5E91_RS08940	1803154	1805391	+		ATP-dependent helicase	WP_010888410.1	745	DRO_RS08925	1802967	1805204	+	ATP-dependent helicase	WP_010888410.1	745
1767	KDR_1776	1807814	1808287	-	hypothetical protein	157	E5E91_RS08945	1805411	1805884	-		NUDIX domain-containing protein	WP_034351108.1	157	DRO_RS08930	1805224	1805697	-	NUDIX domain-containing protein	WP_034351108.1	157
1768	KDR_1777	1808397	1808696	+	hypothetical protein	99	E5E91_RS08950	1805994	1806293	+		hypothetical protein	WP_010888412.1	99	DRO_RS08935	1805843	1806106	+	hypothetical protein	WP_166466070.1	87
1769	KDR_1778	1808898	1810193	+	2,3-dimethylmalate dehydratase large subunit	431	E5E91_RS08955	1806495	1807790	+		homoaconitate hydratase family protein	WP_010888413.1	431	DRO_RS08940	1806308	1807603	+	homoaconitate hydratase family protein	WP_010888413.1	431
1770	KDR_1779	1810200	1810541	+	hypothetical protein	113	E5E91_RS08960	1807797	1808138	+		hypothetical protein	WP_010888414.1	113	DRO_RS08945	1807610	1807951	+	hypothetical protein	WP_010888414.1	113
1771	KDR_1780	1810573	1811637	+	hypothetical protein	354	E5E91_RS08965	1808197	1809234	+		hypothetical protein	WP_162177795.1	345	DRO_RS08950	1808010	1809047	+	hypothetical protein	WP_162177795.1	345
1772	KDR_1781	1811668	1812981	+	hypothetical protein	437	E5E91_RS08970	1809265	1810578	+		hypothetical protein	WP_010888416.1	437	DRO_RS08955	1809078	1810391	+	hypothetical protein	WP_010888416.1	437
1773	KDR_1782	1812983	1813333	+	hypothetical protein	116	E5E91_RS08975	1810580	1810930	+		hypothetical protein	WP_010888417.1	116	DRO_RS08960	1810393	1810743	+	hypothetical protein	WP_010888417.1	116
1774	KDR_1784	1813686	1814312	+	Methanogen homoaconitase small subunit	208	E5E91_RS08980	1811283	1811909	+		3-isopropylmalate dehydratase small subunit	WP_010888419.1	208	DRO_RS08965	1811096	1811722	+	3-isopropylmalate dehydratase small subunit	WP_010888419.1	208
1775	KDR_1785	1814305	1815363	+	3-isopropylmalate dehydrogenase	352	E5E91_RS08985	1811902	1812960	+	leuB	3-isopropylmalate dehydrogenase	WP_010888420.1	352	DRO_RS08970	1811715	1812773	+	3-isopropylmalate dehydrogenase	WP_010888420.1	352
1776	KDR_1786	1815662	1815970	+	hypothetical protein	102	E5E91_RS08990	1813259	1813567	+		hypothetical protein	WP_010888421.1	102	DRO_RS08975	1813072	1813380	+	hypothetical protein	WP_010888421.1	102
1777	KDR_1787	1815982	1817382	+	HTH-type transcriptional regulatory protein GabR	466	E5E91_RS08995	1813540	1814979	+		PLP-dependent aminotransferase family protein	WP_027480341.1	479	DRO_RS08980	1813353	1814792	+	PLP-dependent aminotransferase family protein	WP_027480341.1	479
1778	KDR_1788	1817593	1817976	+	hypothetical protein	127	E5E91_RS09000	1815190	1815573	+		hypothetical protein	WP_010888423.1	127	DRO_RS08985	1815003	1815386	+	hypothetical protein	WP_010888423.1	127
1779	KDR_1789	1818063	1819031	+	Ribosomal large subunit pseudouridine synthase D	322	E5E91_RS09005	1815659	1816627	+		RluA family pseudouridine synthase	WP_034351104.1	322	DRO_RS08990	1815473	1816441	+	RluA family pseudouridine synthase	WP_034351104.1	322
1780	KDR_1790	1819186	1820352	-	hypothetical protein	388	E5E91_RS09010	1816782	1817948	-		SMP-30/gluconolactonase/LRE family protein	WP_010888425.1	388	DRO_RS08995	1816596	1817762	-	SMP-30/gluconolactonase/LRE family protein	WP_010888425.1	388
1781	KDR_1791	1820656	1822077	-	Anthranilate synthase component 1	473	E5E91_RS09015	1818252	1819673	-	trpE	anthranilate synthase component I	WP_010888426.1	473	DRO_RS09000	1818066	1819487	-	anthranilate synthase component I	WP_010888426.1	473
1782	KDR_1791n	1822196	1823293	-	IS1 transposase	365	E5E91_RS09020	1819792	1820889	-		IS1 transposase	WP_197480503.1	365	DRO_RS09005	1819606	1820703	-	IS1 transposase	WP_197480503.1	365
1783	KDR_1792	1823459	1824109	-	hypothetical protein	216	E5E91_RS09025	1821055	1821705	-		PepSY-associated TM helix domain-containing protein	WP_063653043.1	216	DRO_RS09010	1820869	1821519	-	PepSY-associated TM helix domain-containing protein	WP_063653043.1	216
1784	KDR_1793	1824087	1824677	-	hypothetical protein	196	E5E91_RS09030	1821683	1822273	-		DUF2271 domain-containing protein	WP_010888428.1	196	DRO_RS09015	1821497	1822087	-	DUF2271 domain-containing protein	WP_010888428.1	196
1785	KDR_1794	1824744	1825682	-	FAD:protein FMN transferase	312	E5E91_RS09035	1822340	1823278	-		FAD:protein FMN transferase	WP_034350008.1	312	DRO_RS09020	1822154	1823092	-	FAD:protein FMN transferase	WP_034350008.1	312
1786	KDR_1795	1825788	1826582	-	hypothetical protein	264	E5E91_RS09040	1823384	1824178	-		hypothetical protein	WP_010888430.1	264	DRO_RS09025	1823198	1823992	-	hypothetical protein	WP_010888430.1	264
1787	KDR_1796	1826788	1827264	+	Ribosome maturation factor RimP	158	E5E91_RS09045	1824384	1824860	+	rimP	ribosome maturation factor RimP	WP_010888431.1	158	DRO_RS09030	1824196	1824672	+	ribosome maturation factor RimP	WP_010888431.1	158
[truncated: 1,404 more rows]
