# Supplementary material for: Comparative genomics of Deinococcus radiodurans: unveiling genetic discrepancies between ATCC 13939K and BAA-816 strains
Source: Front Microbiol. 2024 Jun 19;15:1410024. doi: 10.3389/fmicb.2024.1410024 (PMC11219805; doi:10.3389/fmicb.2024.1410024)
Supplement: Supplementary file 4 [file Table_4.XLSX]

## Sheet: Table S4
Table S4. Shared polymorphisms among D. radiodurans strains relative to ATCC BAA-816
	ATCC BAA-816				ATCC 13939K				R1-2016			ATCC 13939E			ATCC 13939O
No	Locus tag	Length	Locus tag	Length	Locus tag	Gene	Gene product	Length	Locus tag	Protein ID	Length	Locus tag	Protein ID	Length	Locus tag	Protein ID	Length
					(1) Frameshift or N/C-termini extension/deletion
1	DR_0058	591	DR_RS00305	591	KDR_0058		protein kinase	775	A2G07_RS00095	WP_063653066.1	775	E5E91_RS00305	WP_227085972.1	775
2	DR_0071	677	DR_RS00375	653	KDR_0071		peptidyl-prolyl cis-trans isomerase	645	A2G07_RS00035	WP_034350791.1	645	E5E91_RS00365	WP_034350791.1	645	DRO_RS00365	WP_034350791.1	645
3	DR_0118	187	DR_RS00615	187	KDR_0118	accB	acetyl-CoA carboxylase biotin carboxyl carrier protein	187	A2G07_RS12915	WP_027480302.1	187	E5E91_RS00600	WP_027480302.1	187	DRO_RS00600	WP_027480302.1	187
4	DR_0145	491	DR_RS00745	470	KDR_0145		DUF11 domain-containing protein	467	A2G07_RS12795	WP_162177745.1	467	E5E91_RS00740	WP_162177745.1	467	DRO_RS00740	WP_162177745.1	467
5	DR_0191	804	DR_RS00980	779	KDR_0191		amylo-alpha-1,6-glucosidase	779	A2G07_RS12565	WP_227085976.1	779	E5E91_RS00975	WP_227085976.1	779	DRO_RS00980	WP_227085976.1	779
6	DR_0327	364	DR_RS01695	278	KDR_0327		S1C family serine protease	392	A2G07_RS11890	WP_027479600.1	392	E5E91_RS01660	WP_027479600.1	392	DRO_RS01665	WP_233668268.1	363
7	DR_0335	478	DR_RS01740	478	KDR_0335		acyl-CoA ligase family protein	579	A2G07_RS11845	WP_027479594.1	522	E5E91_RS01705	WP_027479594.1	522	DRO_RS01715	WP_027479594.1	522
8	DR_0361	275	DR_RS01870	248	KDR_0361		MBL fold metallo-hydrolase	289	A2G07_RS11720	WP_227085983.1	376	E5E91_RS01830	WP_227085983.1	376	DRO_RS01840	WP_227085983.1	376
9	DR_0395	361	DR_RS02040	361	KDR_0395		MFS transporter	395	A2G07_RS11550	WP_162177574.1	395	E5E91_RS02000	WP_162177574.1	395	DRO_RS02010	WP_162177574.1	395
10	DR_0414	155	DR_RS02135	154	KDR_0414		HAD family hydrolase	209	A2G07_RS11460	WP_027479568.1	209	E5E91_RS02090	WP_027479568.1	209	DRO_RS02100	WP_027479568.1	209
11	DR_0435	168	DR_RS02250	168	KDR_0435		ubiquinol-cytochrome c reductase iron-sulfur subunit	220	A2G07_RS11345	WP_027479563.1	220	E5E91_RS02205	WP_027479563.1	220	DRO_RS02210	WP_027479563.1	220
12	DR_0445	191	DR_RS02300	190	KDR_0445		DUF2268 domain-containing protein	214	A2G07_RS11295	WP_034349494.1	214	E5E91_RS02255	WP_034349494.1	214	DRO_RS02260	WP_034349494.1	214
13	DR_0468	223	DR_RS02415	223	KDR_0468		SAM-dependent methyltransferase	219	A2G07_RS11170	WP_027479554.1	219	E5E91_RS02385	WP_027479554.1	219	DRO_RS02380	WP_027479554.1	219
14	DR_0479	873	DR_RS02470	818	KDR_0479		transglycosylase domain-containing protein	825				E5E91_RS02440	WP_051618777.1	813	DRO_RS02435	WP_051618777.1	813
15	DR_0717	482	DR_RS03725	376	KDR_0717		leucyl aminopeptidase	451	A2G07_RS09895	WP_027480002.1	451	E5E91_RS03685	WP_027480002.1	451	DRO_RS03680	WP_027480002.1	451
16	DR_0739	387	DR_RS03820	323	KDR_0739		efflux RND transporter periplasmic adaptor subunit	412	A2G07_RS09800	WP_227086000.1	418	E5E91_RS03785	WP_227086000.1	418	DRO_RS03780	WP_227086000.1	418
17	DR_0761	308	DR_RS03930	276	KDR_0761		metallophosphatase family protein	272	A2G07_RS09690	WP_027479988.1	276	E5E91_RS03895	WP_027479988.1	276	DRO_RS03890	WP_027479988.1	276
18	DR_0857	285	DR_RS16665	159	KDR_0857		CPBP family intramembrane metalloprotease	349	A2G07_RS09210	WP_162177600.1	366	E5E91_RS04380	WP_162177600.1	366	DRO_RS04375	WP_162177600.1	366
19	DR_0938	395	DR_RS04850	395	KDR_0938		tetratricopeptide repeat protein	396	A2G07_RS08815	WP_010887582.1	596	E5E91_RS04775	WP_010887582.1	596	DRO_RS04770	WP_010887582.1	596
20	DR_0966	1258	DR_RS04990	1258	KDR_0966	metH	methionine synthase	1260	A2G07_RS08665	WP_027479671.1	1260	E5E91_RS04920	WP_027479671.1	1260	DRO_RS04915	WP_027479671.1	1260
21	DR_0980	392	DR_RS05060	392	KDR_0980		Glu/Leu/Phe/Val dehydrogenase	437	A2G07_RS08585	WP_027479665.1	437	E5E91_RS05000	WP_027479665.1	437	DRO_RS04995	WP_027479665.1	437
22	DR_0984		DR_RS16685	84	KDR_0984		trypsin-like peptidase domain-containing protein	420	A2G07_RS08565	WP_027479664.1	420	E5E91_RS05020	WP_027479664.1	420	DRO_RS05015	WP_027479664.1	420
23	DR_0997	260	DR_RS05140	260	KDR_0997		response regulator transcription factor	203	A2G07_RS08505	WP_027479658.1	203	E5E91_RS05080	WP_027479658.1	203	DRO_RS05075	WP_027479658.1	203
24	DR_1029	161	DR_RS16715	56	KDR_1029		helix-turn-helix domain-containing protein	190	A2G07_RS08360	WP_027479655.1	190	E5E91_RS05235	WP_027479655.1	190	DRO_RS05230	WP_027479655.1	190
25	DR_1053	236	DR_RS05435	64	KDR_1053		alpha/beta fold hydrolase	251	A2G07_RS08255	WP_027479643.1	251	E5E91_RS05350	WP_027479643.1	251	DRO_RS05345	WP_027479643.1	251
26	DR_1058	298	DR_RS05455	298	KDR_1058		GNAT family N-acetyltransferase	320	A2G07_RS08230	WP_027479641.1	320	E5E91_RS05375	WP_027479641.1	320	DRO_RS05370	WP_027479641.1	320
27			DR_RS16720	218	KDR_1061n		hypothetical protein	147	A2G07_RS08210	WP_027479638.1	147	E5E91_RS05395	WP_027479638.1	147	DRO_RS05390	WP_027479638.1	147
28	DR_1064	260	DR_RS16725	89	KDR_1064		alpha/beta fold hydrolase	249	A2G07_RS08195	WP_027479636.1	249	E5E91_RS05410	WP_027479636.1	249	DRO_RS05405	WP_027479636.1	249
29	DR_1073	121	DR_RS05535	121	KDR_1073		hypothetical protein	115	A2G07_RS08150	WP_027479634.1	115	E5E91_RS05455	WP_027479634.1	115	DRO_RS05450	WP_027479634.1	115
30	DR_1138	254	DR_RS05875	254	KDR_1138		hypothetical protein	266	A2G07_RS07820	WP_027479616.1	266	E5E91_RS05785	WP_027479616.1	266	DRO_RS05780	WP_027479616.1	266
31	DR_1143	236	DR_RS05905	205	KDR_1143		hypothetical protein	327	A2G07_RS17815	WP_027479614.1	327	E5E91_RS05810	WP_027479614.1	327	DRO_RS05805	WP_027479614.1	327
32	DR_1148	175	DR_RS05930	163	KDR_1148		cation:proton antiporter regulatory subunit	164	A2G07_RS07770	WP_027479612.1	164	E5E91_RS05835	WP_027479612.1	164	DRO_RS05830	WP_027479612.1	164
33	DR_1157		DR_RS05980	344	KDR_1157		glycerate kinase	410	A2G07_RS07725	WP_027479609.1	410	E5E91_RS05880	WP_027479609.1	410	DRO_RS05875	WP_027479609.1	410
34	DR_1175	383	DR_RS06075	369	KDR_1175		hybrid sensor histidine kinase/response regulator	412	A2G07_RS07630	WP_162177602.1	398	E5E91_RS05975	WP_162177602.1	398	DRO_RS05970	WP_162177602.1	398
35	DR_1211	195	DR_RS06250	174	KDR_1211		hypothetical protein	170				E5E91_RS06150	WP_227086018.1	170	DRO_RS06145	WP_233668282.1	233
36	DR_1268	134	DR_RS06535	109	KDR_1268		DinB family protein	158	A2G07_RS07175	WP_027480196.1	158	E5E91_RS06440	WP_027480196.1	158	DRO_RS06430	WP_027480196.1	158
37	DR_1284	139	DR_RS06620	139	KDR_1284		transposase	164	A2G07_RS16510	WP_034350719.1	164	E5E91_RS06525	WP_034350719.1	164	DRO_RS06515	WP_034350719.1	164
38	DR_1322	389	DR_RS06810	389	KDR_1322		sugar efflux transporter	421	A2G07_RS06905	WP_227085928.1	421	E5E91_RS06715	WP_010887964.1	389	DRO_RS06700	WP_010887964.1	389
39	DR_1327	477	DR_RS06835	477	KDR_1327		MFS transporter	461	A2G07_RS06880	WP_034350429.1	461	E5E91_RS06740	WP_034350429.1	461	DRO_RS06725	WP_034350429.1	461
40	DR_1329	264	DR_RS06845	264	KDR_1329		Cof-type HAD-IIB family hydrolase	264	A2G07_RS06870	WP_027480018.1	264	E5E91_RS06750	WP_027480018.1	264	DRO_RS06735	WP_027480018.1	264
41	DR_1336	553	DR_RS06875	431	KDR_1336		Inner membrane protein YdcO	348
42	DR_1440		DR_RS16770	109	KDR_1440		cation-translocating P-type ATPase	642	A2G07_RS06350	WP_027480054.1	642	E5E91_RS07270	WP_027480054.1	642	DRO_RS07255	WP_027480054.1	642
43	DR_1453		DR_RS16775	161	KDR_1453		IS630 family transposase	143	A2G07_RS18225	WP_227085931.1	202	E5E91_RS07335	WP_227085931.1	202	DRO_RS07315	WP_233668250.1	335
44	DR_1485	323	DR_RS07605	311	KDR_1485		alpha/beta hydrolase	312	A2G07_RS06140	WP_027480227.1	312	E5E91_RS07485	WP_027480227.1	312	DRO_RS07470	WP_027480227.1	312
45	DR_1559	188	DR_RS07970	188	KDR_1559		hypothetical protein	242	A2G07_RS05780	WP_027479858.1	242	E5E91_RS07850	WP_027479858.1	242	DRO_RS07835	WP_027479858.1	242
46	DR_1572		DR_RS16800	463	KDR_1572		ATP-binding domain-containing protein	721	A2G07_RS05715	WP_027479865.1	690	E5E91_RS07915	WP_027479865.1	690	DRO_RS07900	WP_027479865.1	690
47	DR_1605		DR_RS08200	151	KDR_1605		response regulator transcription factor	222	A2G07_RS05560	WP_027479875.1	222	E5E91_RS08070	WP_027479875.1	222	DRO_RS08055	WP_027479875.1	222
48	DR_1624		DR_RS16825	140	KDR_1624		ATP-dependent RNA helicase DeaD	596	A2G07_RS05470	WP_027479878.1	596	E5E91_RS08160	WP_027479878.1	596	DRO_RS08145	WP_027479878.1	596
49	DR_1628		DR_RS08320	182	KDR_1628		MerR family transcriptional regulator	260	A2G07_RS05450	WP_034350175.1	260	E5E91_RS08180	WP_034350175.1	260	DRO_RS08165	WP_034350175.1	260
50	DR_1634	430	DR_RS08355	430	KDR_1634		FecR family protein	539	A2G07_RS05415	WP_027479882.1	539	E5E91_RS08215	WP_027479882.1	539	DRO_RS08200	WP_027479882.1	539
51	DR_1787	479	DR_RS09135	479	KDR_1787		PLP-dependent aminotransferase family protein	466	A2G07_RS04655	WP_027480341.1	479	E5E91_RS08995	WP_027480341.1	479	DRO_RS08980	WP_027480341.1	479
52	DR_1802	122	DR_RS09215	122	KDR_1802		hypothetical protein	143	A2G07_RS04575	WP_027479783.1	143	E5E91_RS09075	WP_027479783.1	143	DRO_RS09060	WP_027479783.1	143
53	DR_1814	142	DR_RS09275	142	KDR_1814		2'-5' RNA ligase family protein	175	A2G07_RS04525	WP_027479786.1	175	E5E91_RS09135	WP_027479786.1	175	DRO_RS09120	WP_233668255.1	171
54	DR_1908		DR_RS09770	347	KDR_1908		lactate utilization protein	510	A2G07_RS04065	WP_027479808.1	510	E5E91_RS09605	WP_027479808.1	510	DRO_RS09590	WP_027479808.1	510
55	DR_1914	60	DR_RS16860	60	KDR_1914		hypothetical protein	133	A2G07_RS17735	WP_027479809.1	133	E5E91_RS09635	WP_027479809.1	133	DRO_RS09620	WP_027479809.1	133
56	DR_1922	909	DR_RS09840	909	KDR_1922	sbcC	exonuclease SbcCD subunit SbcC	911	A2G07_RS03995	WP_027479814.1	911	E5E91_RS09675	WP_027479814.1	911	DRO_RS09655	WP_027479814.1	911
57	DR_1961	176	DR_RS10045	176	KDR_1961		ankyrin repeat domain-containing protein	227	A2G07_RS03825	WP_028328057.1	227	E5E91_RS09850	WP_028328057.1	227	DRO_RS09830	WP_028328057.1	227
58	DR_1984	212	DR_RS10165	212	KDR_1984		thymidine kinase	187	A2G07_RS03705	WP_027479833.1	204	E5E91_RS09970	WP_027479833.1	204	DRO_RS09950	WP_027479833.1	204
59	DR_2000	257	DR_RS10245	257	KDR_2000		LD-carboxypeptidase	348	A2G07_RS03625	WP_051618903.1	348	E5E91_RS10050	WP_051618903.1	348	DRO_RS10030	WP_051618903.1	348
60	DR_2042	655	DR_RS10465	653	KDR_2042		circularly permuted type 2 ATP-grasp protein	677	A2G07_RS03410	WP_034351206.1	675	E5E91_RS10270	WP_034351206.1	675	DRO_RS10245	WP_034351206.1	675
61	DR_2058	328	DR_RS10570	328	KDR_2058		Ig-like domain-containing protein	319	A2G07_RS03305	WP_027479960.1	319	E5E91_RS10370	WP_027479960.1	319	DRO_RS10345	WP_027479960.1	319
62	DR_2133	528	DR_RS16880	314	KDR_2133		DUF3084 domain-containing protein	654	A2G07_RS02940	WP_027479938.1	654	E5E91_RS10735	WP_027479938.1	654	DRO_RS10715	WP_027479938.1	654
63	DR_2143	344	DR_RS10985	344	KDR_2143		SPFH/Band 7/PHB domain protein	340	A2G07_RS02890	WP_027479936.1	340	E5E91_RS10785	WP_027479936.1	340	DRO_RS10765	WP_027479936.1	340
64	DR_2145	552	DR_RS16890	259	KDR_2145		ATP-binding cassette domain-containing protein	483	A2G07_RS02880	WP_027479935.1	483	E5E91_RS10795	WP_027479935.1	483	DRO_RS10775	WP_027479935.1	483
65	DR_2147	226	DR_RS11005	222	KDR_2147		Cof-type HAD-IIB family hydrolase	272	A2G07_RS02870	WP_034350289.1	268	E5E91_RS10805	WP_034350289.1	268	DRO_RS10785	WP_034350289.1	268
66	DR_2217		DR_RS11395	272	KDR_2217		tellurium resistance TerZ family protein	380	A2G07_RS02490	WP_051618812.1	380	E5E91_RS11195	WP_227085948.1	405	DRO_RS11175	WP_051618812.1	380
67	DR_2367	575	DR_RS12180	573	KDR_2367		cation:proton antiporter	677	A2G07_RS01740	WP_227085958.1	675	E5E91_RS11950	WP_227085958.1	675	DRO_RS11930	WP_227085958.1	675
68	DR_2431	420	DR_RS12500	415	KDR_2431		LptF/LptG family permease	372	A2G07_RS01430	WP_027480328.1	372	E5E91_RS12285	WP_027480328.1	372	DRO_RS12265	WP_027480328.1	372
69	DR_2492		DR_RS12820	439	KDR_2492		hypothetical protein	452
70	DR_2536	361	DR_RS13050	361	KDR_2536	msrP	protein-methionine-sulfoxide reductase catalytic subunit MsrP	330	A2G07_RS00910	WP_027480107.1	330	E5E91_RS12805	WP_027480107.1	330	DRO_RS12785	WP_027480107.1	330
71	DR_2558	156	DR_RS13165	156	KDR_2558		hypothetical protein	162	A2G07_RS00800	WP_227085966.1	168	E5E91_RS12915	WP_227085966.1	168	DRO_RS12895	WP_227085966.1	168
72	DR_2566	168	DR_RS13205	168	KDR_2566		DUF2726 domain-containing protein	172	A2G07_RS16110	WP_227085967.1	172	E5E91_RS12955	WP_227085967.1	172	DRO_RS12935	WP_227085967.1	172
73	DR_2567	344	DR_RS16975	344	KDR_2567		N-acetylmuramoyl-L-alanine amidase	616	A2G07_RS17660	WP_227085968.1	616	E5E91_RS12960	WP_227085968.1	616	DRO_RS12940	WP_227085968.1	616
74	DR_2569	270	DR_RS13220	270	KDR_2569		alpha/beta hydrolase	340	A2G07_RS00745	WP_227085969.1	340	E5E91_RS12970	WP_227085969.1	340	DRO_RS12950	WP_227085969.1	340
75	DR_2582	185	DR_RS13290	182	KDR_2582	yqeK	bis(5'-nucleosyl)-tetraphosphatase (symmetrical) YqeK	233	A2G07_RS00675	WP_051618898.1	232	E5E91_RS13040	WP_051618898.1	232	DRO_RS13020	WP_051618898.1	232
76	DR_A0074	240	DR_RS13950	223	KDR_A0074		LexA family transcriptional regulator	231	A2G07_RS13855	WP_162177624.1	231	E5E91_RS13695	WP_162177624.1	231	DRO_RS13675	WP_162177624.1	231
77	DR_A0128	243	DR_RS14240	243	KDR_A0128		helix-turn-helix domain-containing protein	260	A2G07_RS14115	WP_051618844.1	260	E5E91_RS13985	WP_051618844.1	260	DRO_RS13960	WP_051618844.1	260
78	DR_A0186		DR_RS14530	318	KDR_A0186		cytochrome P450	405	A2G07_RS14400	WP_027479765.1	405	E5E91_RS14270	WP_027479765.1	405	DRO_RS14255	WP_027479765.1	405
79	DR_A0215	131	DR_RS14670	131	KDR_A0215		hypothetical protein	187	A2G07_RS14540	WP_027479773.1	187	E5E91_RS14410	WP_027479773.1	187	DRO_RS14395	WP_027479773.1	187
80	DR_A0330	395	DR_RS15245	395	KDR_A0330		phospholipase D-like domain-containing protein	495	A2G07_RS13310	WP_051618871.1	495	E5E91_RS14935	WP_051618871.1	495	DRO_RS14920	WP_051618871.1	495
81	DR_A0353	756	DR_RS17020	756	KDR_A0353		methyl-accepting chemotaxis protein	756	A2G07_RS18320	WP_081824520.1	756	E5E91_RS15060	WP_081824520.1	756	DRO_RS15045	WP_081824520.1	756
82	DR_A0355		DR_RS15385	624	KDR_A0355		Hpt domain-containing protein	946	A2G07_RS13445	WP_051618929.1	944	E5E91_RS15070	WP_051618929.1	944	DRO_RS15055	WP_051618929.1	944
83	DR_B0145	397	DR_RS16185	366	KDR_B0145		replication initiator protein A	465	A2G07_RS15315	WP_027480407.1	465	E5E91_RS15835	WP_027480407.1	465	DRO_RS15825	WP_027480407.1	465
84	DR_C0008	195	DR_RS16220	195	KDR_C0008		hypothetical protein	278	A2G07_RS15930	WP_027480410.1	278	E5E91_RS15875	WP_027480410.1	278	DRO_RS15860	WP_027480410.1	278
85	DR_C0016	270	DR_RS16260	270	KDR_C0016		phosphodiester glycosidase family protein	230	A2G07_RS15975	WP_027480404.1	230	E5E91_RS15920	WP_027480404.1	230	DRO_RS15905	WP_027480404.1	230
86	DR_C0017		DR_RS16265	232	KDR_C0017		Tn3 family transposase	990	A2G07_RS15980	WP_027480405.1	990	E5E91_RS15925	WP_027480405.1	990	DRO_RS15910	WP_027480405.1	990
87	DR_C0020		DR_RS16285	258	KDR_C0020		site-specific DNA-methyltransferase	434	A2G07_RS15995	WP_034351354.1	434	E5E91_RS15940	WP_034351354.1	434	DRO_RS15925	WP_034351354.1	434
88	DR_C0039	313	DR_RS16385	344	KDR_C0039		hypothetical protein	346	A2G07_RS15885	WP_162177808.1	346	E5E91_RS16035	WP_162177808.1	346	DRO_RS16020	WP_162177808.1	346
					(2) ORF restoration of pseudogenes (re-annotation in ATCC 13939K)
1	DR_0001	393			KDR_0001	dnaN	DNA polymerase III subunit beta	361	A2G07_RS00390	WP_027480259.1	361	E5E91_RS00005	WP_027480259.1	361	DRO_RS00005	WP_027480259.1	361
2	DR_0238				KDR_0238		class I SAM-dependent RNA methyltransferase	419	A2G07_RS12345	WP_027480162.1	419	E5E91_RS01205	WP_027480162.1	419	DRO_RS01210	WP_027480162.1	419
3	DR_0251				KDR_0251		ABC transporter permease	303	A2G07_RS12280	WP_027480159.1	303	E5E91_RS01270	WP_027480159.1	303	DRO_RS01275	WP_027480159.1	303
4	DR_0266				KDR_0266	moaA	GTP 3',8-cyclase MoaA	332	A2G07_RS12195	WP_166466103.1	335	E5E91_RS01355	WP_166466103.1	335	DRO_RS01360	WP_166466103.1	335
5	DR_0280	364			KDR_0280		ABC transporter substrate-binding protein	378	A2G07_RS12125	WP_027480285.1	378	E5E91_RS01425	WP_027480285.1	378	DRO_RS01430	WP_027480285.1	378
6	DR_0300				KDR_0300		S1C family serine protease	366	A2G07_RS12020	WP_027480282.1	366	E5E91_RS01530	WP_027480282.1	366	DRO_RS01535	WP_027480282.1	366
7	DR_0303				KDR_0303	pgm	phosphoglucomutase (alpha-D-glucose-1,6-bisphosphate-dependent)	549	A2G07_RS12005	WP_027480279.1	549	E5E91_RS01545	WP_027480279.1	549
8	DR_0382				KDR_0382	tsaD	tRNA (adenosine(37)-N6)-threonylcarbamoyltransferase complex transferase subunit TsaD	345	A2G07_RS11615	WP_027479578.1	345	E5E91_RS01935	WP_027479578.1	345	DRO_RS01945	WP_027479578.1	345
9	DR_0441	166			KDR_0441		PrsW family glutamic-type intramembrane protease	236	A2G07_RS11315	WP_027479560.1	236	E5E91_RS02235	WP_027479560.1	236	DRO_RS02240	WP_027479560.1	236
10	DR_0580	255			KDR_0580		acetyltransferase	296	A2G07_RS10575	WP_027479524.1	296	E5E91_RS02980	WP_027479524.1	296	DRO_RS02970	WP_027479524.1	296
11	DR_0855	656			KDR_0855		phosphodiester glycosidase family protein	642	A2G07_RS09220	WP_051618866.1	628	E5E91_RS04370	WP_051618866.1	628	DRO_RS04365	WP_051618866.1	628
12	DR_0883				KDR_0883		NADH dehydrogenase	546	A2G07_RS09085	WP_081816057.1	546	E5E91_RS04505	WP_081816057.1	546	DRO_RS04500	WP_081816057.1	546
13	DR_0931	231			KDR_0931r		hypothetical protein	199	A2G07_RS17845	WP_027479679.1	199	E5E91_RS04745	WP_027479679.1	199	DRO_RS04740	WP_027479679.1	199
14	DR_1027				KDR_1027		basic amino acid ABC transporter substrate-binding protein	247	A2G07_RS08370	WP_027479656.1	247	E5E91_RS05225	WP_027479656.1	247	DRO_RS05220	WP_027479656.1	247
15	DR_1039				KDR_1039	mutS	DNA mismatch repair protein MutS	850	A2G07_RS08315	WP_028328011.1	850	E5E91_RS05285	WP_028328011.1	850	DRO_RS05280	WP_028328011.1	850
16	DR_1060	293			KDR_1060	meaB	methylmalonyl Co-A mutase-associated GTPase MeaB	322	A2G07_RS08220	WP_027479640.1	322	E5E91_RS05385	WP_027479640.1	322	DRO_RS05380	WP_027479640.1	322
17	DR_1103	757			KDR_1103		ATP-binding cassette domain-containing protein	695	A2G07_RS07995	WP_027479627.1	695	E5E91_RS05610	WP_027479627.1	695	DRO_RS05605	WP_027479627.1	695
18	DR_1126	684			KDR_1126	recJ	single-stranded-DNA-specific exonuclease RecJ	705	A2G07_RS07875	WP_027479621.1	705	E5E91_RS05730	WP_027479621.1	705	DRO_RS05725	WP_027479621.1	705
19	DR_1270				KDR_1270	asnS	asparagine-tRNA ligase	452	A2G07_RS07165	WP_027480195.1	452	E5E91_RS06450	WP_027480195.1	452	DRO_RS06440	WP_027480195.1	452
20	DR_1312	80			KDR_1312		hypothetical protein	108	A2G07_RS06955	WP_027480013.1	108	E5E91_RS06665	WP_027480013.1	108	DRO_RS06650	WP_027480013.1	108
21	DR_1471				KDR_1471		chromosome segregation protein SMC	1100	A2G07_RS06215	WP_027480229.1	1100	E5E91_RS07410	WP_027480229.1	1100	DRO_RS07395	WP_027480229.1	1100
22	DR_1489				KDR_1489		LCP family protein	347	A2G07_RS06125	WP_027480225.1	385	E5E91_RS07500	WP_027480225.1	385	DRO_RS07485	WP_027480225.1	385
23	DR_1517				KDR_1517	ilvN	acetolactate synthase small subunit	206	A2G07_RS05980	WP_027480219.1	206	E5E91_RS07645	WP_027480219.1	206	DRO_RS07630	WP_027480219.1	206
24	DR_1554				KDR_1554		DegV family protein	303	A2G07_RS05805	WP_063653047.1	303	E5E91_RS07825	WP_063653047.1	303	DRO_RS07810	WP_063653047.1	303
25	DR_1637				KDR_1637	malQ	4-alpha-glucanotransferase	502	A2G07_RS05400	WP_027479885.1	502	E5E91_RS08230	WP_027479885.1	502	DRO_RS08215	WP_027479885.1	502
26	DR_1647				KDR_1647	bshC	bacillithiol biosynthesis cysteine-adding enzyme BshC	520	A2G07_RS05360	WP_027479890.1	520	E5E91_RS08275	WP_027479890.1	520	DRO_RS08260	WP_027479890.1	520
27	DR_1812				KDR_1812	gcvT	glycine cleavage system aminomethyltransferase GcvT	332	A2G07_RS04535	WP_027479785.1	356	E5E91_RS09125	WP_027479785.1	356	DRO_RS09110	WP_027479785.1	356
28	DR_1886	191			KDR_1886		SCO family protein	227	A2G07_RS04175	WP_027479802.1	227	E5E91_RS09490	WP_027479802.1	227	DRO_RS09475	WP_027479802.1	227
29	DR_1991	353			KDR_1991	truD	tRNA pseudouridine(13) synthase TruD	358	A2G07_RS03670	WP_027479835.1	358	E5E91_RS10005	WP_027479835.1	358	DRO_RS09985	WP_027479835.1	358
30	DR_1996				KDR_1996	plsX	phosphate acyltransferase PlsX	350	A2G07_RS03645	WP_027479836.1	350	E5E91_RS10030	WP_027479836.1	350	DRO_RS10010	WP_027479836.1	350
31	DR_2013				KDR_2013	glpX	class II fructose-bisphosphatase	332	A2G07_RS03560	WP_027479842.1	332	E5E91_RS10115	WP_027479842.1	332	DRO_RS10095	WP_027479842.1	332
32	DR_2031	270			KDR_2031		MFS transporter	398	A2G07_RS03460	WP_027480378.1	398	E5E91_RS10220	WP_027480378.1	398	DRO_RS10195	WP_027480378.1	398
33	DR_2202	394			KDR_2202	galE	UDP-glucose 4-epimerase GalE	331	A2G07_RS02565	WP_027479915.1	331	E5E91_RS11115	WP_027479915.1	331	DRO_RS11095	WP_027479915.1	331
34	DR_2237	112			KDR_2237		hypothetical protein	126	A2G07_RS02385	WP_027480362.1	126	E5E91_RS11300	WP_027480362.1	126	DRO_RS11280	WP_027480362.1	126
35	DR_2244	224			KDR_2244		ATP-binding protein	331	A2G07_RS02350	WP_051618924.1	305	E5E91_RS11335	WP_051618924.1	305	DRO_RS11315	WP_051618924.1	305
36	DR_2399	325			KDR_2399		magnesium transporter CorA family protein	311	A2G07_RS01585	WP_027480066.1	311	E5E91_RS12115	WP_027480066.1	311	DRO_RS12100	WP_027480066.1	311
37	DR_2417				KDR_2417	dncA	ribonuclease J	559	A2G07_RS01495	WP_027480060.1	559	E5E91_RS12210	WP_027480060.1	559	DRO_RS12195	WP_027480060.1	559
38	DR_2418	373			KDR_2418		response regulator transcription factor	221	A2G07_RS01490	WP_027480059.1	221	E5E91_RS12215	WP_027480059.1	221	DRO_RS12200	WP_027480059.1	221
39	DR_2436	147			KDR_2436		hypothetical protein	205	A2G07_RS01405	WP_027480327.1	205	E5E91_RS12310	WP_027480327.1	205	DRO_RS12290	WP_027480327.1	205
40	DR_2477				KDR_2477		3-hydroxyacyl-CoA dehydrogenase/enoyl-CoA hydratase family protein	780	A2G07_RS01200	WP_027480129.1	780	E5E91_RS12515	WP_027480129.1	780	DRO_RS12495	WP_027480129.1	780
41	DR_2489	477			KDR_2489		copper amine oxidase N-terminal domain-containing protein	592	A2G07_RS01145	WP_162177726.1	592	E5E91_RS12575	WP_162177726.1	592	DRO_RS12555	WP_162177726.1	592
42	DR_2516	375			KDR_2516		insulinase family protein	430	A2G07_RS01005	WP_027480115.1	430	E5E91_RS12710	WP_027480115.1	430	DRO_RS12690	WP_027480115.1	430
43	DR_2523				KDR_2523	mntA	metal ABC transporter substrate-binding protein	294	A2G07_RS00970	WP_027480113.1	294	E5E91_RS12745	WP_027480113.1	294	DRO_RS12725	WP_027480113.1	294
44	DR_2575				KDR_2575		Mur ligase family protein	422	A2G07_RS00720	WP_027480092.1	422	E5E91_RS12995	WP_027480092.1	422	DRO_RS12975	WP_027480092.1	422
45	DR_2619				KDR_2619	coxB	cytochrome c oxidase subunit II	410	A2G07_RS00485	WP_027480263.1	410	E5E91_RS13230	WP_027480263.1	410	DRO_RS13210	WP_027480263.1	410
46	DR_A0018				KDR_A0018		5'-nucleotidase/apyrase family protein	524	A2G07_RS13600	WP_027479713.1	524	E5E91_RS13420	WP_027479713.1	524	DRO_RS13400	WP_027479713.1	524
47	DR_A0025				KDR_A0025		CoA transferase	394	A2G07_RS13635	WP_034349830.1	394	E5E91_RS13455	WP_034349830.1	394	DRO_RS13435	WP_034349830.1	394
48	DR_A0210				KDR_A0210		ABC transporter substrate-binding protein	582	A2G07_RS14515	WP_027479771.1	582	E5E91_RS14385	WP_027479771.1	582	DRO_RS14370	WP_027479771.1	582
49	DR_A0212				KDR_A0212		anhydro-N-acetylmuramic acid kinase	400	A2G07_RS14525	WP_034349883.1	400	E5E91_RS14395	WP_034349883.1	400	DRO_RS14380	WP_034349883.1	400
50	DR_A0218	294			KDR_A0218		serine hydrolase	403	A2G07_RS14555	WP_051618882.1	403	E5E91_RS14425	WP_051618882.1	403	DRO_RS14410	WP_051618882.1	403
51	DR_A0264				KDR_A0264		long-chain fatty acid--CoA ligase	567	A2G07_RS14770	WP_027480156.1	567	E5E91_RS14645	WP_027480156.1	567	DRO_RS14630	WP_027480156.1	567
52	DR_A0280				KDR_A0280		ABC transporter ATP-binding protein	247	A2G07_RS14845	WP_081816060.1	247	E5E91_RS14720	WP_081816060.1	247	DRO_RS14705	WP_081816060.1	247
53	DR_B0075				KDR_B0075		phosphoenolpyruvate--protein phosphotransferase	826	A2G07_RS15675	WP_027480352.1	826	E5E91_RS15490	WP_027480352.1	826	DRO_RS15490	WP_027480352.1	826
54	DR_C0011				KDR_C0011		hypothetical protein	279	A2G07_RS15950	WP_027480403.1	216	E5E91_RS15895	WP_027480403.1	216	DRO_RS15880	WP_233668303.1	154
55	DR_C0023	219			KDR_C0023		hypothetical protein	318	A2G07_RS17265	WP_162177819.1	318	E5E91_RS15950	WP_162177819.1	318	DRO_RS15935	WP_162177819.1	318
56	DR_C0032				KDR_C0032		transposase	398	A2G07_RS15845	WP_063653118.1	327	E5E91_RS16000	WP_063653118.1	327	DRO_RS15985	WP_063653118.1	327
					(3) Gene fusion
1	DR_0060	142	DR_RS00315	142	KDR_0060m		hypothetical protein	618	A2G07_RS00090	WP_027480240.1	618	E5E91_RS00310	WP_027480240.1	618	DRO_RS00310	WP_027480240.1	618
	DR_0061	478	DR_RS00320	482
2	DR_0099	143			KDR_0099m		single-stranded DNA-binding protein	301	A2G07_RS17960	WP_027480308.1	301	E5E91_RS00515	WP_027480308.1	301	DRO_RS00515	WP_027480308.1	301
	DR_0100
3	DR_0115	296			KDR_0115m		S-layer homology domain-containing protein	357	A2G07_RS12925	WP_027480303.1	357	E5E91_RS00590	WP_027480303.1	357	DRO_RS00590	WP_027480303.1	357
	DR_0116	129	DR_RS16565	117
4	DR_0233	65	DR_RS01195	65	KDR_0233m		DUF2087 domain-containing protein	189	A2G07_RS12365	WP_051618873.1	189	E5E91_RS01185	WP_051618873.1	189	DRO_RS01190	WP_051618873.1	189
	DR_0234	109	DR_RS01200	109
5	DR_0352	157	DR_RS16595	157	KDR_0353m	rnr	ribonuclease R	1379	A2G07_RS11760	WP_227085981.1	1379	E5E91_RS01790	WP_227085981.1	1379	DRO_RS01800	WP_227085981.1	1379
	DR_0353	760	DR_RS16600	710
6	DR_0400	980	DR_RS02065	980	KDR_0400m		DNA translocase FtsK	1209	A2G07_RS11525	WP_081816012.1	1209	E5E91_RS02025	WP_081816012.1	1209	DRO_RS02035	WP_081816012.1	1209
	DR_0401	223	DR_RS02070	223
7	DR_0648	253	DR_RS03375	253	KDR_0648m		hypothetical protein	478	A2G07_RS17895	WP_027479502.1	478	E5E91_RS03340	WP_027479502.1	478	DRO_RS03330	WP_027479502.1	478
	DR_0649	228	DR_RS03380	225
8	DR_0736	136	DR_RS16640	132	KDR_0736m		TolC family protein	494	A2G07_RS09810	WP_027479998.1	494	E5E91_RS03775	WP_027479998.1	494	DRO_RS03770	WP_027479998.1	494
	DR_0737	213	DR_RS16645	163
9	DR_0802	132	DR_RS04145	188	KDR_0802m		anti-sigma factor	246	A2G07_RS09485	WP_027479976.1	246	E5E91_RS04100	WP_027479976.1	246	DRO_RS04095	WP_027479976.1	246
	DR_0803	80	DR_RS04150	80
10	DR_0903	518	DR_RS04670	543	KDR_0903m		VWA domain-containing protein	898	A2G07_RS17865	WP_027479687.1	898	E5E91_RS04610	WP_027479687.1	898	DRO_RS04605	WP_027479687.1	898
	DR_0904	369	DR_RS04675	362
11	DR_0913	117	DR_RS16675	111	KDR_0913m		class I SAM-dependent methyltransferase	414	A2G07_RS08935	WP_034349636.1	414	E5E91_RS04655	WP_034349636.1	414	DRO_RS04650	WP_034349636.1	414
	DR_0914	298	DR_RS04720	298
12	DR_0915	224	DR_RS16680	224	KDR_0916m	rpoD	RNA polymerase sigma factor RpoD	593	A2G07_RS08930	WP_227086025.1	476	E5E91_RS04660	WP_227086025.1	476	DRO_RS04655	WP_027479682.1	593
	DR_0916		DR_RS04725	389
13	DR_1014	145	DR_RS05225	145	KDR_1014m		vanadium-dependent haloperoxidase	447	A2G07_RS17835	WP_051618782.1	447	E5E91_RS05160	WP_051618782.1	447	DRO_RS05155	WP_051618782.1	447
	DR_1015	284	DR_RS05230	284
14	DR_1022	328			KDR_1022m		hypothetical protein	470
	DR_1023	177	DR_RS05275	153
15	DR_1043	112	DR_RS05375	106	KDR_1043m		permease prefix domain 1-containing protein	345	A2G07_RS08295	WP_162177596.1	345	E5E91_RS05305	WP_162177596.1	345	DRO_RS05300	WP_162177596.1	345
	DR_1044	239	DR_RS05380	239
16	DR_1227	469			KDR_1227m		GAF domain-containing protein	966	A2G07_RS07370	WP_027480204.1	966	E5E91_RS06240	WP_027480204.1	966	DRO_RS06235	WP_027480204.1	966
	DR_1228	134
	DR_1229	319
17	DR_1258	916	DR_RS16745	916	KDR_1258m		SNF2/Rad54 DNA helicase (Intein)	1479	A2G07_RS17810	WP_028328048.1	1479	E5E91_RS06385	WP_028328048.1	1479	DRO_RS06375	WP_028328048.1	1479
	DR_1259	600	DR_RS16750	571
18	DR_1286	70	DR_RS06630	70	KDR_1287m		YceI family protein	288	A2G07_RS07085	WP_231885338.1	325	E5E91_RS06535	WP_227086028.1	303	DRO_RS06525	WP_231885338.1	325
	DR_1287	203	DR_RS06635	234
19	DR_1332	132	DR_RS16755	132	KDR_1333m	nagZ	beta-N-acetylhexosaminidase	504	A2G07_RS06855	WP_081816040.1	504	E5E91_RS06765	WP_081816040.1	504	DRO_RS06750	WP_081816040.1	504
	DR_1333	348	DR_RS06860	348
20	DR_1345	178			KDR_1345m		membrane dipeptidase	330	A2G07_RS06800	WP_027480024.1	330	E5E91_RS06820	WP_027480024.1	330	DRO_RS06805	WP_027480024.1	330
	DR_1346	160
21	DR_1404	73	DR_RS16760	73	KDR_1404m		hypothetical protein	179	A2G07_RS06520	WP_027480041.1	179	E5E91_RS07100	WP_027480041.1	179	DRO_RS07085	WP_027480041.1	179
	DR_1405	107	DR_RS16765	98
22	DR_1408	145	DR_RS07225	145	KDR_1409m		hypothetical protein	514	A2G07_RS06505	WP_063653051.1	514	E5E91_RS07115	WP_063653051.1	514	DRO_RS07100	WP_063653051.1	514
	DR_1409	382	DR_RS07230	380
23	DR_1447	449			KDR_1447m		hypothetical protein	885	A2G07_RS17800	WP_027480056.1	885	E5E91_RS07305	WP_027480056.1	885	DRO_RS07290	WP_027480056.1	885
	DR_1448	426
24	DR_1460	675	DR_RS16785	444	KDR_1460m		translocation/assembly module TamB	4002	A2G07_RS17790	WP_063653049.1	3677	E5E91_RS07370	WP_051618893.1	4002	DRO_RS07355	WP_233668251.1	2735
	DR_1461	1940	DR_RS07480	1767
			DR_RS07485	175
	DR_1462	1443	DR_RS07490	1443
25	DR_1527	133	DR_RS16790	133	KDR_1527m		tetratricopeptide repeat protein	283	A2G07_RS17785	WP_027479848.1	283	E5E91_RS07695	WP_027479848.1	283	DRO_RS07680	WP_027479848.1	283
	DR_1528	141	DR_RS16795	139
26	DR_1599	470	DR_RS08175	470	KDR_1599m		endonuclease	705	A2G07_RS05585	WP_027479872.1	705	E5E91_RS08045	WP_027479872.1	705	DRO_RS08030	WP_027479872.1	705
	DR_1600	235	DR_RS16810	235
27	DR_1643	81	DR_RS16835	78	KDR_1643m		hypothetical protein	283	A2G07_RS05375	WP_051618795.1	283	E5E91_RS08260	WP_051618795.1	283	DRO_RS08245	WP_051618795.1	283
	DR_1644	210	DR_RS08400	210
28	DR_1859	203	DR_RS09520	203	KDR_1859m		DUF4388 domain-containing protein	260	A2G07_RS04305	WP_027479797.1	260	E5E91_RS09360	WP_027479797.1	260	DRO_RS09345	WP_027479797.1	260
	DR_1860	79	DR_RS09525	65
29	DR_1923	276	DR_RS09845	245	KDR_1923m		DUF4139 domain-containing protein	435	A2G07_RS03990	WP_027479815.1	435	E5E91_RS09680	WP_027479815.1	435	DRO_RS09660	WP_027479815.1	435
	DR_1924	168	DR_RS09850	168
30	DR_2054	111			KDR_2055m		M3 family oligoendopeptidase	595	A2G07_RS03325	WP_227085943.1	595	E5E91_RS10350	WP_227085943.1	595	DRO_RS10325	WP_227085943.1	595
	DR_2055	467
31	DR_2349	270	DR_RS16920	283	KDR_2349m		hypothetical protein	694	A2G07_RS17695	WP_034377389.1	694	E5E91_RS11860	WP_034377389.1	694	DRO_RS11840	WP_034377389.1	694
	DR_2350	418	DR_RS16925	433
32	DR_2410	615	DR_RS12405	615	KDR_2410m	dnaX	DNA polymerase III subunit gamma/tau	786	A2G07_RS01525	WP_027480062.1	786	E5E91_RS12180	WP_027480062.1	786	DRO_RS12165	WP_027480062.1	786
	DR_2411	159	DR_RS16940	183
33	DR_2445	123	DR_RS12575	123	KDR_2445m		hypothetical protein	320	A2G07_RS17675	WP_027480325.1	320	E5E91_RS12360	WP_027480325.1	320	DRO_RS12340	WP_027480325.1	320
	DR_2446	195	DR_RS12580	195
34	DR_2474	165	DR_RS12730	152	KDR_2474m		hypothetical protein	368	A2G07_RS17670	WP_027480131.1	368	E5E91_RS12505	WP_027480131.1	368	DRO_RS12485	WP_027480131.1	368
	DR_2475	221	DR_RS12735	221
35	DR_2528	503	DR_RS13010	543	KDR_2528m		DUF937 domain-containing protein	789	A2G07_RS00940	WP_034350594.1	789	E5E91_RS12775	WP_034350594.1	789	DRO_RS12755	WP_034350594.1	789
	DR_2529	145	DR_RS13015	145
36	DR_2572	496	DR_RS13235	496	KDR_2572m		polymer-forming cytoskeletal protein	596	A2G07_RS00730	WP_162177723.1	596	E5E91_RS12985	WP_162177723.1	596	DRO_RS12965	WP_162177723.1	596
	DR_2573	103	DR_RS16980	115
37	DR_A0051	121	DR_RS13830	108	KDR_A0052m		biliverdin-producing heme oxygenase	198	A2G07_RS13740	WP_162177622.1	196	E5E91_RS13580	WP_162177622.1	196	DRO_RS13560	WP_162177622.1	196
	DR_A0052	80	DR_RS13835	74
38	DR_A0095	130	DR_RS14065	130	KDR_A0095m		hypothetical protein	444	A2G07_RS13955	WP_027479733.1	444	E5E91_RS13810	WP_027479733.1	444	DRO_RS13785	WP_027479733.1	444
	DR_A0096	310	DR_RS14070	315
39	DR_A0108	1225	DR_RS14130	1225	KDR_A0108m		phage tail tape measure protein	1966	A2G07_RS18010	WP_162177631.1	1966	E5E91_RS13880	WP_162177631.1	1966	DRO_RS13855	WP_162177631.1	1966
	DR_A0109	809	DR_RS14135	741
40	DR_A0133	330	DR_RS16990	312	KDR_A0133m		acyl-CoA dehydrogenase family protein	779	A2G07_RS18020	WP_051618843.1	779	E5E91_RS14010	WP_051618843.1	779	DRO_RS13985	WP_051618843.1	779
	DR_A0134	467	DR_RS16995	467
41	DR_A0281	113	DR_RS15000	113	KDR_A0281m		hypothetical protein	615	A2G07_RS14850	WP_227086038.1	615	E5E91_RS14725	WP_227086038.1	615	DRO_RS14710	WP_227086038.1	615
	DR_A0282	504	DR_RS15005	502
42	DR_A0285	227	DR_RS17010	227	KDR_A0285m	pxpB	5-oxoprolinase subunit PxpB	504	A2G07_RS14865	WP_027480148.1	504	E5E91_RS14740	WP_027480148.1	504	DRO_RS14725	WP_027480148.1	504
	DR_A0286
43	DR_A0288	354			KDR_A0288m		tetratricopeptide repeat protein	469	A2G07_RS14875	WP_027480147.1	469	E5E91_RS14750	WP_027480147.1	469	DRO_RS14735	WP_027480147.1	469
	DR_A0289	134
44	DR_A0292	168	DR_RS15050	168	KDR_A0293m		alpha-2-macroglobulin family protein	1506	A2G07_RS14890	WP_034350661.1	1506	E5E91_RS14765	WP_034350661.1	1506	DRO_RS14750	WP_034350661.1	1506
	DR_A0293	1013	DR_RS15055	1013
	DR_A0294	307	DR_RS15060	307
45	DR_A0295	113	DR_RS15065	113	KDR_A0295m		hypothetical protein	318	A2G07_RS17970	WP_027480144.1	318	E5E91_RS14770	WP_027480144.1	318	DRO_RS14755	WP_027480144.1	318
	DR_A0296	179	DR_RS15070	179
46	DR_A0305	709	DR_RS15115	707	KDR_A0305m		hypothetical protein	968	A2G07_RS13190	WP_027480139.1	968	E5E91_RS14815	WP_027480139.1	968	DRO_RS14800	WP_027480139.1	968
	DR_A0306	251	DR_RS15120	251
47	DR_B0038	123	DR_RS15640	101	KDR_B0038m		MULTISPECIES: DUF11 domain-containing protein	907	A2G07_RS15125	WP_027480374.1	907	E5E91_RS15320	WP_027480374.1	907	DRO_RS15305	WP_233668294.1	904
	DR_B0039	756	DR_RS15645	789
48	DR_B0040	145	DR_RS15650	145	KDR_B0040m		hypothetical protein	1086	A2G07_RS18350	WP_028328064.1	1086	E5E91_RS15325	WP_227086053.1	1086	DRO_RS15310	WP_227086053.1	1086
	DR_B0041	936	DR_RS15655	965
49	DR_C0021	122	DR_RS16290	122	KDR_C0022m		hypothetical protein	330	A2G07_RS18395	WP_227086061.1	330	E5E91_RS15945	WP_227086061.1	330	DRO_RS15930	WP_227086061.1	330
	DR_C0022	198	DR_RS16295	198
					(4) Gene fission
50	DR_1417	1009	DR_RS07265	106	KDR_1417a		penicillin-binding protein	149	A2G07_RS17805	WP_164927967.1	149	E5E91_RS07150	WP_164927967.1	149	DRO_RS07135	WP_164927967.1	149
					KDR_1417b		membrane carboxypeptidase (penicillin-binding protein)	818	A2G07_RS06465	WP_027480047.1	807	E5E91_RS07155	WP_027480047.1	807	DRO_RS07140	WP_027480047.1	807
51	DR_1550	576	DR_RS16480	287	KDR_1550a	ftsX	cell division protein FtsX	287	A2G07_RS05825	WP_027479855.1	287	E5E91_RS07800	WP_027479855.1	287	DRO_RS07785	WP_027479855.1	287
					KDR_1550b	ftsE	cell division ATP-binding protein FtsE	256	A2G07_RS05820	WP_027479856.1	227	E5E91_RS07805	WP_027479856.1	227	DRO_RS07790	WP_027479856.1	227
52	DR_A0105	244	DR_RS14115	244	KDR_A0105a		hypothetical protein	162	A2G07_RS14000	WP_027479735.1	162	E5E91_RS13860	WP_027479735.1	162	DRO_RS13835	WP_027479735.1	162
					KDR_A0105b		hypothetical protein	81	A2G07_RS18005	WP_034349853.1	81	E5E91_RS13865	WP_027479736.1	68	DRO_RS13840	WP_034349853.1	81
					(5) Others
1					KDR_1073n		hypothetical protein	91	A2G07_RS08145	WP_063653057.1	91	E5E91_RS05460	WP_063653057.1	91	DRO_RS05455	WP_063653057.1	91
2					KDR_A0098n		hypothetical protein	192	A2G07_RS13970	WP_027479734.1	192	E5E91_RS13825	WP_027479734.1	192	DRO_RS13800	WP_027479734.1	192
3					KDR_C0011n			211
4					KDR_C0032n		hypothetical protein	60
5	DR_0609	162	DR_RS16630	156	KDR_0609r		hypothetical protein	102	A2G07_RS17900	WP_027479513.1	102	E5E91_RS03130	WP_027479513.1	102	DRO_RS03120	WP_027479513.1	102
6	DR_C0041	234	DR_RS16395	234	KDR_C0041r		cytochrome P450	104	A2G07_RS17245	WP_162177807.1	333	E5E91_RS15840	WP_162177807.1	333	DRO_RS16030	WP_162177807.1	333
7			DR_RS16605	325
8	DR_1010	210	DR_RS05205	100
9	DR_2163	136	DR_RS11085	108
10			DR_RS16930	64
11	DR_2530	106	DR_RS13020	127
12			DR_RS16300	73
