# Supplementary material for: Comparative genomics of Deinococcus radiodurans: unveiling genetic discrepancies between ATCC 13939K and BAA-816 strains
Source: Front Microbiol. 2024 Jun 19;15:1410024. doi: 10.3389/fmicb.2024.1410024 (PMC11219805; doi:10.3389/fmicb.2024.1410024)
Supplement: Supplementary file 5 [file Table_5.XLSX]

## Sheet: Table S5
Table S5. Comparison of Ddr and Ppr proteins in relation to the RDR regulon
				ATCC BAA-816				ATCC 13939K		Note
Name	Functions	Protein ID	Length	Locus tag	Length	Locus tag	Length	Locus tag	Length
(1) DNA damage response (Ddr) proteins
DdrA	single-stranded DNA-binding protein		208	DR_0423	208	DR_RS02185	208	KDR_0423	208
DdrB	single-stranded DNA-binding protein	WP_027480237.1	188	DR_0070	199	DR_RS00370	188	KDR_0070	188
DdrC	DNA damage response protein	WP_027480257.1	231	DR_0003	291	DR_RS00015	231	KDR_0003r	231	reverse annotation
DdrD	DNA damage response protein	WP_010886971.1	198	DR_0326	198	DR_RS01690	198	KDR_0326	198
DdrE	zinc metallopeptidase	WP_010886840.1	227	DR_0194	227	DR_RS00995	227	KDR_0194	227
DdrF	HEPN domain-containing protein	WP_010886865.1	444	DR_0219	444	DR_RS01120	444	KDR_0219	444
DdrG	hypothetical protein	WP_010886873.1	242	DR_0227	242	DR_RS01160	242	KDR_0227	241
DdrH	hypothetical protein	WP_027479561.1	92	DR_0438	98	DR_RS02265	92	KDR_0438r	92	reverse annotation
DdrI	CRP/Fnr family transcriptional regulator	WP_027479658.1	203	DR_0997	260	DR_RS05140	260	KDR_0997	203	frameshift
DdrJ	NADAR family protein	WP_027480197.1	159	DR_1263	222	DR_RS06500	159	KDR_1263	159
DdrK				DR_1264	140					no annotation
DdrL	heme-binding domain-containing protein	WP_010888078.1	175	DR_1439	175	DR_RS07380	175	KDR_1439	175
DdrM	potential P-type iron efflux protein	WP_027480054.1	642	DR_1440		DR_RS16770	109	KDR_1440	642	frameshift
DdrN	GNAT family N-acetyltransferase	WP_010889066.1	170	DR_2441	170	DR_RS12555	170	KDR_2441	170
DdrO	helix-turn-helix transcriptional regulator	WP_027480093.1	129	DR_2574	131	DR_RS13240	129	KDR_2574	131
DdrP	RNA ligase family protein	WP_010884034.1	210	DR_B0100	210	DR_RS15960	210	KDR_B0100	210
DdrR	DinB family protein	WP_010886701.1	164	DR_0053	164	DR_RS00280	164	KDR_0053	164
(2) Pleiotropic protein promoting DNA repair (Ppr) proteins
PprA	DNA repair protein	WP_010889605.1	300	DR_A0346	300	DR_RS15335	300	KDR_A0346	284
PprI	metallo-endopeptidase IrrE	WP_010886813.1	328	DR_0167	328	DR_RS00860	328	KDR_0167	310
PprM	DNA damage response modulator	WP_017869024.1	86	DR_0907	133	DR_RS04685	86	KDR_0907	86
(3) Radiation-desiccation response (RDR) regulon
Ssb	single-stranded DNA-binidng proteins	WP_027480308.1	301	DR_0099	143			KDR_0099m	301	fusion: DR_0099 + DR_0100
				DR_0100
HflX	GTPase	WP_027480296.1	572	DR_0139	525	DR_RS00725	572	KDR_0139	525
	sulfurtransferase	WP_010886863.1	286	DR_0217	286	DR_RS01110	286	KDR_0217	286
	extracellular solute-binding protein	WP_010887206.1	393	DR_0561	393	DR_RS02900	393	KDR_0561	393
RuvB	Holliday junction branch migration DNA helicase	WP_010887241.1	333	DR_0596	333	DR_RS03100	333	KDR_0596	333
	DUF11 domain-containing protein	WP_081816006.1	672	DR_0685	713	DR_RS03565	672	KDR_0685	672
GyrB	type IIA DNA topoisomerase subunit B	WP_010887551.1	663	DR_0906	663	DR_RS04680	663	KDR_0906	697
MutS1	DNA mismatch repair protein	WP_028328011.1	850	DR_1039				KDR_1039	850	frameshift
	hypothetical protein	WP_027479614.1	327	DR_1143	236	DR_RS05905	205	KDR_1143	327
	IS5 family transposase ISDra5	WP_010884088.1	270	DR_1296	270	DR_RS06675	270	KDR_1296	270
	DUF808 domain-containing protein	WP_010887939.1	311	DR_1297	311	DR_RS06680	311	KDR_1297	311
	ABC transporter substrate-binding protein	WP_010888210.1	594	DR_1571	594	DR_RS08030	594	KDR_1571	594
HelD	DNA helicase IV	WP_027479865.1	690	DR_1572		DR_RS16800	463	KDR_1572	721	frameshift
						DR_RS16805	254
RecD	ATP-dependent RecD-like DNA helicase	WP_010888537.1	715	DR_1902	715	DR_RS09740	715	KDR_1902	715
GyrA	DNA gyrase subunit A	WP_010888548.1	812	DR_1913	812	DR_RS09795	812	KDR_1913	812
RecG	ATP-dependent DNA helicase	WP_027479810.1	781	DR_1916	784	DR_RS09810	781	KDR_1916	781
LigA	NAD-dependent DNA ligase	WP_051618817.1	694	DR_2069	700	DR_RS10620	694	KDR_2069	694
	DUF1963 domain-containing protein	WP_010888804.1	349	DR_2173	349	DR_RS11135	349	KDR_2173	349
LeuS	leucine-tRNA ligase	WP_027479923.1	823	DR_2174	874	DR_RS11140	823	KDR_2174	823
	GNAT family N-acetyltransferase	WP_010888883.1	300	DR_2255	300	DR_RS11600	300	KDR_2255	300
Tkt	transketolase	WP_010888884.1	666	DR_2256	666	DR_RS11605	666	KDR_2256	666
UvrB	excinuclease ABC subunit B	WP_027480336.1	671	DR_2275	730	DR_RS11695	671	KDR_2275	671
CinA	nicotinamide mononucleotide deamidase-related protein	WP_010888964.1	404	DR_2338	404	DR_RS12020	404	KDR_2338	404
	GNAT family N-acetyltransferase	WP_010889066.1	170	DR_2441	170	DR_RS12555	170	KDR_2441	170
	hypothetical protein	WP_227086044.1	134	DR_A0165	83	DR_RS14425	134	KDR_A0165	134
	cytochrome C6	WP_051618868.1	250	DR_A0275	270	DR_RS14970	250	KDR_A0275	250
	Tn3 family transposase	WP_027480405.1	990	DR_C0017		DR_RS16265	232	KDR_C0017	990	frameshift
						DR_RS16270	771
	hypothetical protein	WP_162177819.1	318	DR_C0023	219	DR_RS16300	73	KDR_C0023	318	frameshfit
	IS5 family transposase ISDra5	WP_010884088.1	270	DR_C0033	270	DR_RS16355	270	KDR_C0033	270
